# Supplementary material for: Viruses are a dominant driver of protein adaptation in mammals
Source: eLife. 2016 May 17;5:e12469. doi: 10.7554/eLife.12469 (PMC4869911; doi:10.7554/eLife.12469)
Supplement: Supplementary file 1. — (A) Table with VIPs. Interactions are described in the third column. For example, 19386720-EBV-dsDNA means that the article with PUBMED ID 19386720 describes an interaction between a mammalian host protein and an Epstein-Barr Virus EBV protein. The dsDNA label is for the fact that EBV is a double-stranded DNA virus (we use ssRNA for single–stranded RNA viruses, ssRNART for single-stranded RNA retroviruses, dsDNA for double-stranded viruses, dsDNART for double-stranded DNA retroviruses and ssDNA for single-stranded DNA viruses). If the interaction in the example was with EBV’s RNA, we would have 19386720-rna-EBV-dsDNA instead of 19386720-EBV-dsDNA. If the interaction was with EBV’s DNA, we would have 19386720-dna-EBV-dsDNA. (B) Table with the mammalian orthologous CDS information. The table contains the synteny information as well as the mammals-wide rates dN and dS for each of the 9,861 orthologs included in the analysis. (C) Table with GO categories with more than 50 VIPs. The table includes the information about the 162 GO biological processes with 50 or more VIPs. (D) Table with the 241 VIPs annotated as immune based on GO annotations. (E) Table with the human polymorphism and divergence information for the McDonald-Kreitman test. (F) Table with pN and pS in great apes. (G) Table with results of the forward simulations for the asymptotic MK test. The brackets give the 95% confidence intervals for the predicted α. Advantageous s is the selection coefficient of advantageous mutations. Deleterious s is the selection coefficient of deleterious mutations. (H) Excess of adaptation in human in highly expressed VIPs and non-VIPs at the RNA or protein levels, VIPs and non-VIPs with a high number of protein-protein interactions. (I) Table with mammalian orthologs and evidence of adaptation. The table provides all the 9,861 orthologs with best reciprocal hits (Material and methods), The first column is Ensembl Gene ID, the second column is BUSTED P-value, and the other colu [file elife-12469-supp1.xlsx]

## Sheet: A
Ensembl identifier	HGNC symbol	PUBMED identifier-viral interacting molecule type (blank if protein)-virus-virus genome type	host species		abbreviation	virus name
ENSG00000002016	RAD52	19386720-EBV-dsDNA	human		EBV	Epstein-Barr Virus
ENSG00000002330	BAD	17485524-VACV-dsDNA	human		VACV	Vaccinia Virus
ENSG00000002726	ABP1	10754391-HBV-dsDNART	human		HBV	Hepatitis B virus
ENSG00000003056	M6PR	22761827-HIV1-ssRNART,12021353-HSV-dsDNA	human		HIV1	Human Immunodeficiency Virus type 1
ENSG00000003402	CFLAR	12727877-HBV-dsDNART	human		HIV2	Human Immunodeficiency Virus type 2
ENSG00000004478	FKBP4	16828834-ADV-dsDNA	human		HSV	Herpes Simplex Virus
ENSG00000004487	KDM1A	18216119-dna-EBV-dsDNA	human		ADV	Adenovirus
ENSG00000004897	CDC27	15623561-HTLV-ssRNART	human		HTLV	Human T-lymphotropic virus
ENSG00000005022	SLC25A5	20953506-HCV-ssRNA	human		HCV	Hepatitis C Virus
ENSG00000005075	POLR2J	14573806-BCV-dsDNA	human		BCV	Baculovirus
ENSG00000005339	CREBBP	15156194-HTLV-ssRNART,11463834-HTLV-ssRNART,11438528-SV40-dsDNA	human,primates		SV40	Simian Virus 40
ENSG00000005379	BZRAP1	17696407-KSHV-dsDNA	human		KSHV	Kaposi's Sarcoma-associated Virus
ENSG00000005381	MPO	11782930-HCMV-dsDNA	human		SARSCOV	SARS Coronavirus
ENSG00000005844	ITGAL	10196251-HIV1-ssRNART,8312057-HIV1-siv-ssRNART,18020948-SARSCOV-ssRNA	human		CHIKV	Chinkungunya Virus
ENSG00000005882	PDK2	22258240-CHIKV-ssRNA	human		MLV	Murine Leukemia Virus
ENSG00000005884	ITGA3	19297475-ADV-dsDNA	human		INFLUENZA	Influenza virus
ENSG00000005893	LAMP2	18032515-MLV-ssRNART	mouse		MMTV	Mouse Mammary Tumor Virus
ENSG00000006712	PAF1	22419161-INFLUENZA-ssRNA	human		SIV	Simian Immunodeficiency Virus
ENSG00000008441	NFIX	9660824-dna-ADV-MMTV-dsDNA	human,mouse		POLYOMAVIRUS	Polyomavirus
ENSG00000010017	RANBP9	18455188-EBV-dsDNA	human		FMDV	Foot-and-Mouth Disease Virus
ENSG00000010278	CD9	20727121-HIV1-ssRNART,18032515-mMLV-ssRNART	human		MVM	Minute Virus of Mice
ENSG00000010671	BTK	24722985-HIV1-ssRNART	human		POXV	Poxvirus
ENSG00000010810	FYN	16987982-SIV-HIV2-ssRNART,9778343-HIV1-ssRNART	human,macaque		PRRSV	Porcine Reproducitve and Respirtory Syndrome Virus
ENSG00000010818	HIVEP2	2022670-dna-HIV1-ssRNART	human		HHV6	Human herpes Virus 6
ENSG00000011275	RNF216	15367624-HIV1-ssRNART	human		MYXV	Myxoma Virus
ENSG00000012223	LTF	16301665-HIV1-ssRNART,11697537	human		POLIOVIRUS	Poliovirus
ENSG00000012504	NR1H4	16038965-HPV-dsDNA	human		LGTV	Langat Virus
ENSG00000013364	MVP	21994455-INFLUENZA-ssRNA	human		CSFV	Classical Swine Fever Virus
ENSG00000013573	DDX11	17189189-HPV-dsDNA	human		BFV	Bovine Foamy Virus
ENSG00000014216	CAPN1	19022302-HIV1-ssRNART,17977825-HPV-dsDNA	human		PARVOVIRUS	Parvovirus
ENSG00000015133	CCDC88C	23045287-HTLV-ssRNART	human		FLV	Feline Leukemia Virus
ENSG00000015479	MATR3	21771347-rna-HIV1-ssRNART	human		BHV	Bovine Herpes Virus
ENSG00000015520	NPC1L1	22231557-HCV-ssRNA	human		ARENAVIRUS	Arenvirus
ENSG00000018189	RUFY3	16038965-HPV-dsDNA	human		NDV	Newcastle Disease Virus
ENSG00000018408	WWTR1	15507652-POLYOMAVIRUS-dsDNA	mouse		YFV	Yellow Fever Virus
ENSG00000019169	MARCO	23739639-HSV-dsDNA	human		CORONAVIRUS	Coronavirus
ENSG00000020426	MNAT1	21994455-INFLUENZA-ssRNA	human		MARV	Marburgvirus
ENSG00000020922	MRE11A	17898048-dna-ADV-ssDNA	human		EIAV	Equine Infectious Anemia Virus
ENSG00000021355	SERPINB1	16038965-HPV-dsDNA	human		EV71	Enterovirus 71
ENSG00000022267	FHL1	23616667-HTLV-ssRNART	human		MHV	Murine Gammaherpesvirus
ENSG00000022840	RNF10	21424732-HSV-dsDNA	human		ASFV	African Swine Fever Virus
ENSG00000025434	NR1H3	18782084-HBV-dsDNART	human		LASF	Lassa Fever Virus
ENSG00000025800	KPNA6	22275867-INFLUENZA-ssRNA,17928350-EBOV-ssRNA	human		EBOV	Ebola Virus
ENSG00000026025	VIM	23576498-FMDV-ssRNA,1726101-HIV1-ssRNART	human,cow		BLV	Bovine Leukemia Virus
ENSG00000026508	CD44	21482826-HIV1-ssRNART	human		VZV	Varicella Zoster Virus
ENSG00000027075	PRKCH	12829844-MVM-ssDNA	mouse		RVFV	Rift Valley Fever Virus
ENSG00000028116	VRK2	16963744-EBV-dsDNA	human		NORWALKVIRUS	Norwalk Virus
ENSG00000029363	BCLAF1	22645331-HCMV-dsDNA	human		VSV	Vesicular Stomatitis Virus
ENSG00000030582	GRN	15653695-HIV1-ssRNART,10079180-HIV1-HIV2-ssRNART,10079180-HIV1-ssRNART	human		HDV	Hepatitis D virus
ENSG00000033800	PIAS1	19557165-EBOV-ssRNA,15229220-EBV-dsDNA	human		BOCAVIRUS	Human Bocavirus
ENSG00000035403	VCL	12119179-HIV1-ssRNART	human		MHPV	Murine Hepatitis Virus
ENSG00000035928	RFC1	20573815-HSV-dsDNA,23365439-HPV-dsDNA	human		HCOVNL63 Human Coronavirus NL63	Human Coronavirus NL63
ENSG00000036257	CUL3	18221766-POXV-dsDNA,22232672-HPV-dsDNA	human,mouse		JCV	JC Virus
ENSG00000038945	MSR1	23717201-rna-HCV-ssRNA	human		BPV	Bovine Papillomavirus
ENSG00000039068	CDH1	16222116-HPV-dsDNA	human		HCMV	Human Cytomegalovirus
ENSG00000040341	STAU2	24520823-HIV1-ssRNART	human		FIBROMAVIRUS	Fibroma Virus
ENSG00000041357	PSMA4	15303969-HCV-ssRNA	human		DENV	Dengue Fever Virus
ENSG00000041982	TNC	24145401-HIV1-ssRNART	human		HANTAVIRUS	Hantavirus
ENSG00000042286	AIFM2	22871131-HBV-dsDNART	human		ROTAVIRUS	Rotavirus
ENSG00000043462	LCP2	22323535-HIV1-ssRNART	human		RABIESVIRUS	Rabies Virus
ENSG00000044090	CUL7	16140746-SV40-dsDNA	human,primates		HERPESVIRUSSAIMIRI	Herpesvirus Saimiri
ENSG00000044446	PHKA2	1872871-HIV1-ssRNART	human		FCV	Feline Calicivirus
ENSG00000044574	HSPA5	20668084-PRRSV-ssRNA,12552023-HBV-dsDNART	human,pig		HEV	Hepatitis E Virus
ENSG00000046604	DSG2	22457526-ADV-dsDNA,21151137-ADV-dsDNA	human		RBV	Rubella Virus
ENSG00000047249	ATP6V1H	12058068-HIV1-ssRNART	human		NIPAHVIRUS	Nipah Virus
ENSG00000047932	GOPC	16878151-HPV-dsDNA	human		MCV	Molluscum Contagiosum Virus
ENSG00000048052	HDAC9	15194749-HSV-dsDNA	human		JEV	Japanese Encephalitis Virus
ENSG00000048649	RSF1	11788598-HBV-dsDNART,12401801-HCV-ssRNA	human		ORTHOPOXVIRUS	Orthopoxvirus
ENSG00000049245	VAMP3	25209806-HHV6-dsDNA	human		PARAMYXOVIRUS	Paramyxovirus
ENSG00000049449	RCN1	18971280-ADV-ssDNA	human		RPV	Rinderpest Virus
ENSG00000051180	RAD51	17090598-HIV1-ssRNART,19386720-EBV-dsDNA	human		MEV	Measle Virus
ENSG00000051382	PIK3CB	14709551-HCV-ssRNA	human		TMEV	Theiler's Murine Encephalomyelitis Virus
ENSG00000055130	CUL1	18667692-POXV-dsDNA,20211013-MYXV-dsDNA,19679664-ADV-dsDNA,15113913-HPV-dsDNA	human,sheep,rabbit		TBEV	Tick-Borne Encephalitis Virus
ENSG00000055208	TAB2	20875659-HTLV-ssRNART	human		WNV	West Nile Virus
ENSG00000055332	EIF2AK2		other		SINV	Sindbis Virus
ENSG00000056558	TRAF1	9566902-EBV-dsDNA	human		PARVOVIRUSB19	Parvovirus B19
ENSG00000057593	F7	23804638-ADV-dsDNA	human		TGEV	Transmissible Gastroenteritis Coronavirus
ENSG00000057663	ATG5	20580051-HCV-ssRNA	human		MCMV	Murine Cytomegalovirus
ENSG00000058262	SEC61A1	21987770-EBOV-ssRNA	human		COXSV	Coxsiackievirus
ENSG00000060069	CTDP1	15723517-HIV1-ssRNART	human		FOAMYVIRUS	Foamy virus
ENSG00000062650	WAPAL	15383329-EBV-dsDNA	human		PCV	Porcine Cirocvirus
ENSG00000062725	APPBP2	12915535-HSV-dsDNA	human		GALV	Gibbon Ape Leukemia Virus
ENSG00000063046	EIF4B	11836388-rna-POLIOVIRUS-ssRNA	human		HRV	Human Rhinovirus
ENSG00000063978	RNF4	23504328-EBV-dsDNA	human		rHPV	Rhesus papillomavirus
ENSG00000064012	CASP8	9488717-ADV-dsDNA,11991998-LGTV-ssRNA	human		ECHOVIRUS	Echovirus
ENSG00000064300	NGFR	9857182-RABIESVIRUS-ssRNA	mouse		CRPV	Cottontail Rabbit Papillomavirus
ENSG00000064313	TAF2	9820841-HPV-dsDNA	human		LACROSSEVIRUS	La Crosse Virus
ENSG00000064393	HIPK2	22110707-HPV-dsDNA	human		TBLV	Type B Leukemogenic Virus
ENSG00000064419	TNPO3	22872640-HIV1-ssRNART	human		BUNV	Bunyamwera Orthobunyavirus
ENSG00000064703	DDX20	22174681-EBV-dsDNA	human		MUMPSVIRUS	Mumps Virus
ENSG00000064995	TAF11	9820841-HPV-dsDNA	human		ASTROVIRUS	Astrovirus
ENSG00000065243	PKN2	15364941-HCV-ssRNA,15364941-HCV-ssRNA	human		PARAMYXOVIRUS	Paramyxovirus
ENSG00000065427	KARS	23264568-HIV1-ssRNART	human		MPMV	Mason-Pfizer Monkey Virus
ENSG00000065559	MAP2K4	15247271-KSHV-dsDNA	human		HCOV229E	Human Coronavirus 229E
ENSG00000065675	PRKCQ	8663223-HIV1-ssRNART,8663223-HIV1-ssRNART	human		SEOV	Seoul Virus
ENSG00000065883	CDK13	18480452-HIV1-ssRNART	human		BDV	Borna Disease Virus
ENSG00000066044	ELAVL1	18544151-HIV1-ssRNART,21729330-rna-CSFV-ssRNA	human,pig		BVBD	Bovine Viral Diarrhea Virus
ENSG00000067225	PKM	18519040-HCV-dsDNA	human		SEV	Sendai Virus
ENSG00000068024	HDAC4	20719946-dna,17159145-EBV-dsDNA	human		BTV	Blue Tongue Virus
ENSG00000068079	IFI35	18305040-BFV-ssRNART	cow		JSRV	Jaagsiekte Sheep Retrovirus
ENSG00000069275	NUCKS1	25116364-HIV1-ssRNART	human
ENSG00000069329	VPS35	25393110-HIV1-ssRNART	human
ENSG00000069702	TGFBR3	14645569-HPV-dsDNA	human
ENSG00000069869	NEDD4	18353951-HSV-dsDNA	human
ENSG00000069966	GNB5	16135253-HBV-dsDNART,16135253-HBV-dsDNART	human
ENSG00000069974	RAB27A	21170347-HCMV-dsDNA	human
ENSG00000070159	PTPN3	17166906-HPV-dsDNA,17947517-HPV-dsDNA	human
ENSG00000070785	EIF2B3	10900014-rna-HCV-ssRNA	human
ENSG00000070831	CDC42	14530271-HTLV-ssRNART	human
ENSG00000070950	RAD18	12016221-HIV1-ssRNART	human
ENSG00000071794	HLTF	7876228-dna-SV40-dsDNA-HIV1-ssRNART	human,primates
ENSG00000072201	LNX1	15367597	other
ENSG00000072274	TFRC	20200243-PARVOVIRUS-ssDNA	other
ENSG00000072364	AFF4	23251033-dna-HIV1-ssRNART	human
ENSG00000072415	MPP5	20861307-SARSCOV-ssRNA	human
ENSG00000072958	AP1M1	22301137-HIV1-ssRNART,9882340-HIV1-ssRNART	human
ENSG00000073050	XRCC1	12198176-HPV-dsDNA	human
ENSG00000073060	SCARB1	22767607-HCV-ssRNA,12356718-HCV-ssRNA,12356718-HCV-ssRNA	human
ENSG00000073111	MCM2	22768239-FLV-ssRNART,17932485-INFLUENZA-ssRNA	human,cat
ENSG00000073282	TP63	7941331-EBV-dsDNA	human
ENSG00000073584	SMARCE1	17669635-dna-HBV-ssRNART,15140983-HSV-dsDNA	human
ENSG00000073756	PTGS2	16157265-SARSCOV-ssRNA	human
ENSG00000074181	NOTCH3	21191019-BHV-dsDNA	cow
ENSG00000074266	EED	18302803-HIV1-ssRNART,17547741-HIV1-ssRNART,9880543-HIV1-ssRNART	human
ENSG00000074319	TSG101	23077308-HSV-dsDNA,11595185-HIV1-ssRNART	human
ENSG00000074660	SCARF1	20338659-HCV-ssRNA	human
ENSG00000074695	LMAN1	24237698-ARENAVIRUS-ssRNA	other
ENSG00000074696	PTPLAD1	18160438-HCV-ssRNA	human
ENSG00000075142	SRI	23764275-FMDV-ssRNA	other
ENSG00000075391	RASAL2	18985028-HCV-ssRNA	human
ENSG00000075624	ACTB	7535922-HIV1-ssRNART,9971805-INFLUENZA-ssRNA	human
ENSG00000075785	RAB7A	18032515-MLV-ssRNART	mouse
ENSG00000075856	SART3	11959860-HIV1-ssRNART	human
ENSG00000076201	PTPN23	19403673-HIV1-ssRNART	human
ENSG00000076242	MLH1	21957315-dna-HSV-dsDNA	human
ENSG00000076248	UNG	23696735-dna-HBV-dsDNART	human
ENSG00000076554	TPD52	19637933-VACV-dsDNA	human
ENSG00000076984	MAP2K7	15247271-KSHV-dsDNA	human
ENSG00000077092	RARB	7565739-ADV-dsDNA	human
ENSG00000077150	NFKB2	17715223-HTLV-ssRNART	human
ENSG00000077232	DNAJC10	18829746-NDV-ssRNA	other
ENSG00000077264	PAK3	23622267-HTLV-ssRNART	human
ENSG00000077312	SNRPA	21298455-YFV-ssRNA,12692219-rna-HPV-dsDNA	human
ENSG00000077942	FBLN1	12200142-HPV-dsDNA,12200142-HPV-dsDNA	human
ENSG00000078043	PIAS2	15582666-HPV-dsDNA,16460827-EBV-dsDNA	human
ENSG00000078081	LAMP3	18032515-MLV-ssRNART	other
ENSG00000078098	FAP	21856036-HIV1-ssRNART	human
ENSG00000078142	PIK3C3	21835792-HCV-ssRNA	human
ENSG00000078668	VDAC3	11604508-HBV-dsDNART	human
ENSG00000078747	ITCH	11356981-EBV-dsDNA	human
ENSG00000079246	XRCC5	11733502-dna-HIV1-ssRNART	human
ENSG00000079387	SENP1	15105549-HHV6-dsDNA	other
ENSG00000079616	KIF22	12805422-HIV1-ssRNART	human
ENSG00000079785	DDX1	25299332-CORONAVIRUS-ssRNA	other
ENSG00000079999	KEAP1	24630992-MARV-ssRNA	human
ENSG00000080298	RFX3	11044090-dna-EBV-dsDNA	human
ENSG00000080503	SMARCA2	17151122-HPV-dsDNA	human
ENSG00000080839	RBL1	8862413-ADV-dsDNA,11462030-HPV-dsDNA	human
ENSG00000081026	MAGI3	15003862-HTLV-ssRNART	human
ENSG00000082258	CCNT2	10465067-HIV1-ssRNART	human
ENSG00000082512	TRAF5	23774506-HIV1-ssRNART	human
ENSG00000082516	GEMIN5	23221641-rna	other
ENSG00000082701	GSK3B	17616579-HCV-ssRNA	human
ENSG00000082781	ITGB5	9883843-ADV-dsDNA	human
ENSG00000083312	TNPO1	12620808-HIV1-ssRNART,9891055-HIV1-ssRNART	human
ENSG00000083799	CYLD	21824392-HTLV-ssRNART	human
ENSG00000083845	RPS5	11331271-rna-HCV-ssRNA	human
ENSG00000084072	PPIE	21887220-INFLUENZA-ssRNA	human
ENSG00000084093	REST	17555596-dna	other
ENSG00000084207	GSTP1	19826491-HPV-dsDNA	human
ENSG00000084652	TXLNA	23816704-HBV-dsDNART	human
ENSG00000084674	APOB	23690609-HCV-ssRNA	human
ENSG00000084676	NCOA1	16775354-HPV-dsDNA	human
ENSG00000084764	MAPRE3	15117959-HSV-dsDNA	human
ENSG00000084774	CAD	9525610-ADV-dsDNA	human
ENSG00000085224	ATRX	23396441-ADV-dsDNA,23135716-HCMV-dsDNA	human
ENSG00000085840	ORC1	18946490-EBV-dsDNA	human
ENSG00000086015	MAST2	20086240-RABIESVIRUS-ssRNA,22894835-RABIESVIRUS-ssRNA	human
ENSG00000086061	DNAJA1	9804845-HPV-dsDNA	human
ENSG00000086102	NFX1	15371341-HPV-dsDNA,15371341-HPV-dsDNA	human
ENSG00000087074	PPP1R15A	23708656-HTLV-ssRNART	human
ENSG00000087086	FTL	22359459-HBV-dsDNART	human
ENSG00000087088	BAX	23213219-HCMV-dsDNA,12925958-HCV-ssRNA	human
ENSG00000087191	PSMC5	9927201-ADV-dsDNA	human
ENSG00000087258	GNAO1	10753665-HIV1-ssRNART	human
ENSG00000087302	C14orf166	21900157-INFLUENZA-ssRNA	human
ENSG00000087365	SF3B2	17347016-HIV1-ssRNART	human
ENSG00000087510	TFAP2C	16215227-EIAV-ssRNART	horse
ENSG00000088247	KHSRP	19010963-EV71-ssRNA	human
ENSG00000088305	DNMT3B	20200245-dna-MHV-dsDNA	mouse
ENSG00000088827	SIGLEC1	23271952-HIV1-ssRNART	human
ENSG00000088832	FKBP1A	22046132-SARSCOV-ssRNA,22349148-SARSCOV-ssRNA	human
ENSG00000088888	MAVS	23246644-INFLUENZA-ssRNA,16731946-HCV-ssRNA	human
ENSG00000088986	DYNLL1	21094642-ASFV-dsDNA	pig
ENSG00000089009	RPL6	8457378-dna-HTLV-ssRNART	human
ENSG00000089220	PEBP1	10612659-HIV1-ssRNART	human
ENSG00000089248	ERP29	19019959-POLYOMAVIRUS-dsDNA	human
ENSG00000089737	DDX24	18289627-HIV1-ssRNART	human
ENSG00000089902	RCOR1	17939992-HSV-dsDNA	human
ENSG00000090382	LYZ	16301665-HIV1-ssRNART	human
ENSG00000090520	DNAJB11	20418907-KSHV-dsDNA	human
ENSG00000091583	APOH	8989432-HIV1-ssRNART	human
ENSG00000091831	ESR1	22170636-HCV-ssRNA	human
ENSG00000092051	JPH4	11333915-HBV-dsDNART	human
ENSG00000092199	HNRNPC	21774814-HDV-ssRNA	human
ENSG00000092208	GEMIN2	16731905	other
ENSG00000092445	TYRO3	22156524-LASV-ssRNA	human
ENSG00000092820	EZR	17022977-INFLUENZA-ssRNA	human
ENSG00000092853	CLSPN	18922873-SV40-dsDNA	other
ENSG00000094631	HDAC6	21532619-HTLV-ssRNART	human
ENSG00000094804	CDC6	22589552-EBV-dsDNA	human
ENSG00000094916	CBX5	17245431-HIV1-ssRNART	human
ENSG00000095002	MSH2	18199640-dna-KSHV-dsDNA	human
ENSG00000095015	MAP3K1	11099494-HBV-dsDNART,9630230-HTLV-ssRNART	human
ENSG00000095794	CREM	17526487-dna-BLV-ssRNART	cow
ENSG00000096060	FKBP5	20573828-INFLUENZA-ssRNA	human
ENSG00000096384	HSP90AB1	23200770-HIV1-ssRNART	human
ENSG00000096717	SIRT1	22562294-HBV-dsDNART,15719057-HIV1-ssRNART	human
ENSG00000097007	ABL1	16441434-VACV-dsDNA	human
ENSG00000099139	PCSK5	9109419-BLV-ssRNART	cow
ENSG00000099250	NRP1	16809290-HTLV-ssRNART	human
ENSG00000099381	SETD1A	17578910-VZV-dsDNA	human
ENSG00000099783	HNRNPM	21846828-INFLUENZA-ssRNA	human
ENSG00000099804	CDC34	11805320-HSV-dsDNA	human
ENSG00000099940	SNAP29	24832451-INFLUENZA-ssRNA	human
ENSG00000099942	CRKL	18165234-INFLUENZA-ssRNA,18165234-INFLUENZA-ssRNA	human
ENSG00000099956	SMARCB1	22479537-HCMV-dsDNA,10365963-HPV-dsDNA	human
ENSG00000100023	PPIL2	22838834-RVFV-ssRNA	mouse
ENSG00000100030	MAPK1	21738584-HIV1-ssRNART	human
ENSG00000100097	LGALS1	21880749-HIV1-ssRNART	human
ENSG00000100105	PATZ1	12482659-HPV-dsDNA	human
ENSG00000100129	EIF3L	23800076-YFV-ssRNA	human
ENSG00000100280	AP1B1	12058068-HIV1-ssRNART	human
ENSG00000100297	MCM5	22889230-HIV1-ssRNART	human
ENSG00000100324	TAB1	24942571-EV71-ssRNA	human
ENSG00000100353	EIF3D	22190034-HIV1-ssRNART,12773399-NORWALKVIRUS-ssRNA	human
ENSG00000100387	RBX1	14990695-SV40-dsDNA,14564014-HIV1-ssRNART	human
ENSG00000100393	EP300	22434882-HTLV-ssRNART,12970734-HPV-dsDNA,16170350-HCV-ssRNA	human
ENSG00000100453	GZMB	11420045-ADV-dsDNA,17363894-ADV-dsDNA	human
ENSG00000100462	PRMT5	16699006-EBV-dsDNA	human
ENSG00000100519	PSMC6	20478047-SARSCOV-ssRNA	human
ENSG00000100567	PSMA3	18971267-HCV-ssRNA,15831937-EBV-dsDNA	human
ENSG00000100591	AHSA1	11554768-VSV-ssRNA	human
ENSG00000100603	SNW1	11753645-HPV-dsDNA,19818711-dna-HIV1-ssRNART	human
ENSG00000100614	PPM1A	12052831-EBOV-ssRNA	human
ENSG00000100644	HIF1A	21148070-HPV-dsDNA,24810689-HPV-dsDNA	human
ENSG00000100650	SRSF5	16990281-rna-HIV1-ssRNART	human
ENSG00000100652	SLC10A1	23678176-HBV-ssRNART-HDV-ssRNA	human
ENSG00000100697	DICER1	20869963-HTLV-ssRNART	human
ENSG00000100764	PSMC1	10748218-HBV-dsDNART	human
ENSG00000100804	PSMB5	14550573-HIV1-ssRNART,14550573-HIV1-ssRNART	human
ENSG00000100865	CINP	21628470-HCV-ssRNA	human
ENSG00000100906	NFKBIA	22187158-HIV1-ssRNART	human
ENSG00000100983	GSS	8540746	other
ENSG00000101057	MYBL2	24141769-HPV-dsDNA	human
ENSG00000101096	NFATC2	14748509-dna-HIV1-ssRNART	human
ENSG00000101146	RAE1	23028327-VSV-ssRNA,17267598-INFLUENZA-ssRNA	human
ENSG00000101182	PSMA7	15831937-EBV-dsDNA,10748218-HBV-dsDNART	human
ENSG00000101266	CSNK2A1	11827166-HIV1-ssRNART	human
ENSG00000101347	SAMHD1	23874202-HIV1-ssRNART	human
ENSG00000101361	NOP56	19680535-rna-EBV-dsDNA	human
ENSG00000101412	E2F1	22302879-EBV-dsDNA,11713253-HPV-dsDNA,11713253-HPV-dsDNA	human
ENSG00000101421	CHMP4B	23142758-NDV-ssRNA	other
ENSG00000101439	CST3	2153254-HSV-dsDNA	human
ENSG00000101473	ACOT8	10799608-HIV1-ssRNART	human
ENSG00000101558	VAPA	15016871-HCV-ssRNA	human
ENSG00000101695	RNF125	23772026-BOCAVIRUS-ssDNA	human
ENSG00000101773	RBBP8	17546052-ADV-dsDNA	human
ENSG00000101811	CSTF2	19779565-EV71-ssRNA	human
ENSG00000101945	SUV39H1	16409643-HTLV-ssRNART	human
ENSG00000101981	F9	21976659-ADV-dsDNA	human
ENSG00000102007	PLP2	20427532-MHPV-ssRNA,17392370-HCOVNL63-ssRNA	human,mouse
ENSG00000102010	BMX	24722985-HIV1-ssRNART	human
ENSG00000102024	PLS3	12119179-HIV1-ssRNART	human
ENSG00000102225	CDK16	14530271-HTLV-ssRNART	human
ENSG00000102241	HTATSF1	8849451-HIV1-ssRNART	human
ENSG00000102317	RBM3	15518812-VACV-dsDNA	human
ENSG00000102468	HTR2A	20660194-JCV-dsDNA	human
ENSG00000102699	PARP4	10652310-SV40-dsDNA	human,primates
ENSG00000102753	KPNA3	17192311-BPV-dsDNA	cow
ENSG00000102871	TRADD	10544141	other
ENSG00000102882	MAPK3	7853525-HIV1-ssRNART	human
ENSG00000102893	PHKB	1872871-HIV1-ssRNART	human
ENSG00000102908	NFAT5	17173480-dna-HIV1-ssRNART	human
ENSG00000102974	CTCF	22973047-dna-HSV-dsDNA	human
ENSG00000103043	VAC14	16767081-HTLV-ssRNART	human
ENSG00000103194	USP10	23775713-HTLV-ssRNART	human
ENSG00000103197	TSC2	18407068-HCMV-dsDNA	human
ENSG00000103275	UBE2I	21795333-EBV-dsDNA	human
ENSG00000103423	DNAJA3	16760390-HBV-dsDNART,9683573-HPV-dsDNA,11854491-HSV-dsDNA	human
ENSG00000103479	RBL2	11435552-HPV-dsDNA	human
ENSG00000103490	PYCARD	17676277-FIBROMAVIRUS-dsDNA	rabbit
ENSG00000103507	BCKDK	18985028-HCV-ssRNA	human
ENSG00000103653	CSK	10233937-EBV-dsDNA	human
ENSG00000103769	RAB11A	21525351-INFLUENZA-ssRNA	human
ENSG00000103966	EHD4	23325686-HIV1-ssRNART	human
ENSG00000104064	GABPB1	8642652-dna-HIV1-ssRNART	human
ENSG00000104067	TJP1	19199833-DENV-ssRNA	human
ENSG00000104312	RIPK2	22615316-HBV-dsDNART	human
ENSG00000104320	NBN	18562516-ADV-dsDNA,20974981-HCV-ssRNA	human
ENSG00000104365	IKBKB	23704945-INFLUENZA-ssRNA,11986318-HPV-dsDNA,15215253-POXVIRUS-dsDNA	human
ENSG00000104368	PLAT	8416956-MYXV-dsDNA	rabbit
ENSG00000104408	EIF3E	22553336-HTLV-ssRNART	human
ENSG00000104419	NDRG1	15582665-HIV1-ssRNART	human
ENSG00000104517	UBR5	21228227-HPV-dsDNA	human
ENSG00000104722	NEFM	10395921-dna-HBV-dsDNART	human
ENSG00000104738	MCM4	17932485-INFLUENZA-ssRNA	human
ENSG00000104765	BNIP3L	9973195-EBV-dsDNA	human
ENSG00000104825	NFKBIB	24973451-DENV-ssRNA	human
ENSG00000104852	SNRNP70	17507471-rna-ADV-ssDNA	human
ENSG00000104884	ERCC2	16537383-dna-ssRNA	other
ENSG00000104973	MED25	20089804-KSHV-dsDNA,19357160-VZV-dsDNA	human
ENSG00000105011	ASF1B	16339411-KSHV-dsDNA	human
ENSG00000105085	MED26	23302885-ADV-dsDNA	human
ENSG00000105173	CCNE1	16038965-HPV-dsDNA,8553588-HPV-dsDNA	human
ENSG00000105193	RPS16	19129232-rna-HCV-ssRNA	human
ENSG00000105202	FBL	22909121-INFLUENZA-ssRNA	human
ENSG00000105204	DYRK1B	11251081-ADV-dsDNA	human
ENSG00000105281	SLC1A5	12584318-ssRNART	other
ENSG00000105323	HNRNPUL1	17267598-INFLUENZA-ssRNA,17267598-INFLUENZA-ssRNA	human
ENSG00000105372	RPS19	21296889-HANTAVIRUS-ssRNA	human
ENSG00000105397	TYK2	16987978-EBV-ssRNART,16987978-EBV-dsDNA	human
ENSG00000105401	CDC37	11986322-HBV-dsDNART	human
ENSG00000105404	RABAC1	12768023-ROTAVIRUS-dsRNA,11373297-EBV-dsDNA,16917502-EBV-dsDNA	human
ENSG00000105568	PPP2R1A	16044149-HPV-dsDNA	human
ENSG00000105613	MAST1	20086240-RABIESVIRUS-ssRNA	human
ENSG00000105640	RPL18A	16195786-rna-HCV-ssRNA	human
ENSG00000105695	MAG	20080767-HSV-VZV-dsDNA	human
ENSG00000105698	USF2	11741930-dna-BLV-ssRNART	cow
ENSG00000105707	HPN	15614436-HBV-dsDNART	human
ENSG00000105723	GSK3A	17616579-HCV-ssRNA	human
ENSG00000105810	CDK6	15870436-KSHV-dsDNA,11828325-HERPESVIRUSSAIMIRI-dsDNA	Saimiri
ENSG00000105855	ITGB8	16973584-FMDV-ssRNA	other
ENSG00000105939	ZC3HAV1	18225958	other
ENSG00000105971	CAV2	22301157-HCV-ssRNA	human
ENSG00000105993	DNAJB6	23133382-HCMV-dsDNA	human
ENSG00000106052	TAX1BP1	19109394-HPV-dsDNA,23616667-HTLV-ssRNART	human
ENSG00000106105	GARS	22373920-rna-POLIOVIRUS-ssRNA	human
ENSG00000106144	CASP2	12692289-FCV-ssRNA	cat
ENSG00000106305	AIMP2	25320310-INFLUENZA-ssRNA	human
ENSG00000106459	NRF1	15452206-dna-HBV-dsDNART	human
ENSG00000106462	EZH2	21715480-HIV1-ssRNART	human
ENSG00000106546	AHR	16257957-EBV-dsDNA	human
ENSG00000106799	TGFBR1	16407286-HCV-ssRNA,16407286-HCV-ssRNA	human
ENSG00000106927	AMBP	15037615-HEV-ssRNA	human
ENSG00000107186	MPDZ	11000240-ADV-HPV-dsDNA	human
ENSG00000107201	DDX58	23966395,17079289-INFLUENZA-ssRNA	human
ENSG00000107338	SHB	17311000-EBV-dsDNA	human
ENSG00000107485	GATA3	12767938-HIV1-ssRNART	human
ENSG00000107566	ERLIN1	16581780-HCV-ssRNA	human
ENSG00000107581	EIF3A	23766293-rna-HCV-ssRNA	human
ENSG00000107854	TNKS2	15795250-EBV-dsDNA	human
ENSG00000107862	GBF1	16890159-EV71-ssRNA,21345960-POLIOVIRUS-ssRNA	human
ENSG00000108094	CUL2	22232672-HPV-dsDNA	human
ENSG00000108306	FBXL20	15893726-HCV-ssRNA	human
ENSG00000108312	UBTF	16763197-ADV-dsDNA	human
ENSG00000108424	KPNB1	12105224-DENV-ssRNA	human
ENSG00000108465	CDK5RAP3	21971960-HBV-dsDNART	human
ENSG00000108561	C1QBP	22238231-RBV-ssRNA,12034482-RBV-ssRNA,11086025-HCV-ssRNA	human
ENSG00000108582	CPD	11119583-HBV-dsDNART	human
ENSG00000108753	HNF1B	15194767-dna-HBV-dsDNART	human
ENSG00000108840	HDAC5	15194749-HSV-dsDNA	human
ENSG00000108947	EFNB3	18632560-NIPAHVIRUS-ssRNA	human
ENSG00000108953	YWHAE	17141194-HCV-ssRNA	human
ENSG00000109111	SUPT6H	22171252-HCMV-dsDNA	human
ENSG00000109184	DCUN1D4	21911577-DENV-ssRNA	human
ENSG00000109458	GAB1	12186904-HCV-ssRNA,12186904-HCV-ssRNA	human
ENSG00000109606	DHX15	24990078-dsrna	other
ENSG00000109670	FBXW7	15611062-SV40-dsDNA	human,primates
ENSG00000109819	PPARGC1A	24297698-dna-HBV-dsDNART	human
ENSG00000109854	HTATIP2	9482853-HIV1-ssRNART,9482853-HIV1-ssRNART	human
ENSG00000109971	HSPA8	18457437-EBV-dsDNA,18032515-MLV-ssRNART	human,mouse
ENSG00000110048	OSBP	19570870-HCV-ssRNA	human
ENSG00000110075	PPP6R3	25187537-INFLUENZA-ssRNA	human
ENSG00000110104	CCDC86	12186904-HCV-ssRNA	human
ENSG00000110367	DDX6	22851315-HIV1-ssRNART	human
ENSG00000110395	CBL	15824310-HSV-dsDNA	human
ENSG00000110429	FBXO3	24403578-RVFV-ssRNA	human
ENSG00000110660	SLC35F2	17581869-FLV-ssRNART	cat
ENSG00000110700	RPS13	18457437-EBV-dsDNA	human
ENSG00000110711	AIP	8972861-HBV-dsDNART	human
ENSG00000110713	NUP98	23523133-HIV1-ssRNART,23028327-VSV-ssRNA,20554795-INFLUENZA-ssRNA	human
ENSG00000110768	GTF2H1	7724549-EBV-dsDNA	human
ENSG00000110777	POU2AF1	23950709-HSV-dsDNA	human
ENSG00000111057	KRT18	11765921-HSV-dsDNA	human
ENSG00000111087	GLI1	21468632-HBV-dsDNART	human
ENSG00000111206	FOXM1	10523841-HPV-dsDNA	human
ENSG00000111276	CDKN1B	19451650-EBV-dsDNA,15050687-HIV1-ssRNART	human
ENSG00000111321	LTBR	9371602-HCV-ssRNA	human
ENSG00000111358	GTF2H3	8934526-HIV1-ssRNART	human
ENSG00000111424	VDR	20593215-EBV-dsDNA,10936084-MCV-dsDNA	human
ENSG00000111530	CAND1	18667692-POXVIRUS-dsDNA	sheep
ENSG00000111602	TIMELESS	21490103-dna-EBV-dsDNA	human
ENSG00000111605	CPSF6	23414560-HIV1-ssRNART	human
ENSG00000111640	GAPDH	19368702-rna-JEV-ssRNA,19464723-rna-HDV-ssRNA,18032515-MLV-ssRNART	human,mouse
ENSG00000111642	CHD4	10228159-HPV-dsDNA	human
ENSG00000111653	ING4	21177815-EBV-dsDNA	human
ENSG00000111679	PTPN6	10222053-BLV-ssRNART	cow
ENSG00000111727	HCFC2	10196288-HSV-dsDNA	human
ENSG00000111732	AICDA	23341589-rna-HBV-dsDNART	human
ENSG00000111786	SRSF9	11179230-ADV-dsDNA	human
ENSG00000111859	NEDD9	15592516-HTLV-ssRNART	human
ENSG00000111875	ASF1A	18971269-VZV-dsDNA	human
ENSG00000111880	RNGTT	12408826-HIV1-ssRNART	human
ENSG00000111912	NCOA7	21994455-INFLUENZA-ssRNA	human
ENSG00000112079	STK38	15582665-HIV1-ssRNART	human
ENSG00000112081	SRSF3	22505578-EBV-dsDNA,12660167-HSV-dsDNA	human
ENSG00000112118	MCM3	20545442-HCMV-dsDNA	human
ENSG00000112208	BAG2	18457437-EBV-dsDNA	human
ENSG00000112242	E2F3	7933066-ADV-dsDNA,16249186-HPV-dsDNA	human
ENSG00000112282	MED23	23302885-ADV-dsDNA	human
ENSG00000112486	CCR6	16365449-HHV6-dsDNA,17209056-HIV1-ssRNART,24980635-HIV2-SIV-ssRNART	human,macaque
ENSG00000112559	MDFI	17289077-dna-HIV1-ssRNART,20417616-KSHV-dsDNA	human
ENSG00000112576	CCND3	19706544-HSV-dsDNA	human
ENSG00000112592	TBP	18216093-dna-HSV-dsDNA,7478615-HPV-dsDNA,9614873-AAV-ssDNA	human
ENSG00000112658	SRF	21769134-EV71-ssRNA	human
ENSG00000112739	PRPF4B	15452250-HIV2-ssRNART	human
ENSG00000112855	HARS2	9445076-HIV1-ssRNART	human
ENSG00000112984	KIF20A	17135315-HPV-dsDNA	human
ENSG00000113013	HSPA9	22013042-HIV1-ssRNART	human
ENSG00000113263	ITK	24722985-HIV1-ssRNART	human
ENSG00000113318	MSH3	20573815-ADV-ssDNA	human
ENSG00000113360	DROSHA	22808228-HTLV-ssRNART	human
ENSG00000113368	LMNB1	19640559-HSV-dsDNA	human
ENSG00000113387	SUB1	8703021-dna-SV40-dsDNA	human
ENSG00000113456	RAD1	8479526	other
ENSG00000113494	PRLR	9343305-MMTV-ssRNART	mouse
ENSG00000113558	SKP1	19776120-MYXV-dsDNA,18353424-ORTHOPOXVIRUS-dsDNA	rabbit,other
ENSG00000113575	PPP2CA	16044149-HPV-dsDNA	human
ENSG00000113580	NR3C1	10936084-MCV-dsDNA	human
ENSG00000113595	TRIM23	19176615-HCMV-dsDNA	human
ENSG00000113600	C9	7911492	other
ENSG00000113648	H2AFY	18195046-dna-MLV-ssRNART	mouse
ENSG00000113649	TCERG1	9315662-HIV1-ssRNART	human
ENSG00000113712	CSNK1A1	23148689-HCV-ssRNA	human
ENSG00000113721	PDGFRB	14502277-ADV-ssDNA	human
ENSG00000113916	BCL6	19701248-HTLV-ssRNART	human
ENSG00000114013	CD86	16920215-ADV-dsDNA	human
ENSG00000114030	KPNA1	21987768-EBOV-ssRNA,9463369-HIV1-ssRNART	human
ENSG00000114062	UBE3A	16493710-HPV-dsDNA	human
ENSG00000114126	TFDP2	16061792-HPV-dsDNA	human
ENSG00000114127	XRN1	23248316-rna-HCV-ssRNA	human
ENSG00000114302	PRKAR2A	11414803-ADV-dsDNA	human
ENSG00000114331	ACAP2	16039000-VACV-dsDNA	human
ENSG00000114391	RPL24	16537587-HIV1-ssRNART	human
ENSG00000114698	PLSCR4	19637933-VACV-dsDNA	human
ENSG00000114738	MAPKAPK3	23487458-HCV-ssRNA	human
ENSG00000114742	WDR48	18032488-HPV-dsDNA	human
ENSG00000114867	EIF4G1	22280895-VACV-dsDNA	human
ENSG00000114978	MOB1A	18985028-HCV-ssRNA	human
ENSG00000115085	ZAP70	9371616-SIV-ssRNART	macaque
ENSG00000115216	NRBP1	15084397-DENV-ssRNA	human
ENSG00000115221	ITGB6	16973584-FMDV-ssRNA,10799568-FMDV-ssRNA	other
ENSG00000115232	ITGA4	22691367-HIV1-ssRNART	human
ENSG00000115234	SNX17	22151726-HPV-dsDNA	human
ENSG00000115267	IFIH1	23273991-rna,15563593-PARAMYXOVIRUS-ssRNA	other
ENSG00000115339	GALNT3	17485527-HSV-dsDNA	human
ENSG00000115380	EFEMP1	9425942-HBV-dsDNART	human
ENSG00000115414	FN1	20364278-HBV-dsDNART,15331737-ROTAVIRUS-dsRNA	human
ENSG00000115415	STAT1	22383882-EBOV-ssRNA,15140960-NIPAHVIRUS-ssRNA	human
ENSG00000115540	MOB4	16038965-HPV-dsDNA,16038965-HPV-dsDNA	human
ENSG00000115641	FHL2	23616667-HTLV-ssRNART,17093190-HPV-dsDNA	human
ENSG00000115758	ODC1	17276651-EV71-ssRNA	human
ENSG00000115808	STRN	15661155-RPV-ssRNA	cow
ENSG00000115816	CEBPZ	9420275-EBV-dsDNA	human
ENSG00000115866	DARS	18457437-EBV-dsDNA	human
ENSG00000115875	SRSF7	22505578-EBV-dsDNA,19924249-VZV-dsDNA	human
ENSG00000115884	SDC1	23576506-HCV-ssRNA	human
ENSG00000115902	SLC1A4	12584318-ssRNART	other
ENSG00000115942	ORC2	15507644-dna-KSHV-dsDNA,22072974-dna-KSHV-dsDNA	human
ENSG00000115947	ORC4	18946490-EBV-dsDNA	human
ENSG00000116001	TIA1	24696465-rna-TBEV-ssRNA	other
ENSG00000116030	SUMO1	23468495-INFLUENZA-ssRNA	human
ENSG00000116031	CD207	20181944-HIV1-ssRNART	human
ENSG00000116062	MSH6	20573815-ADV-ssDNA	human
ENSG00000116106	EPHA4	23696734-KSHV-dsDNA	human
ENSG00000116273	PHF13	24278021-dna-ADV-dsDNA	human
ENSG00000116350	SRSF4	20685659-rna-HIV1-ssRNART	human
ENSG00000116478	HDAC1	12370815-HTLV-ssRNART,10228159-HPV-dsDNA,15194748-HTLV-ssRNART	human
ENSG00000116604	MEF2D	11818339-dna-EBV-dsDNA	human
ENSG00000116670	MAD2L2	12951035-ADV-dsDNA	human
ENSG00000116679	IVNS1ABP	9696811-INFLUENZA-ssRNA	human
ENSG00000116809	ZBTB17	22099967-HPV-dsDNA	human
ENSG00000117090	SLAMF1	23760251-MEV-ssRNA	other
ENSG00000117395	EBNA1BP2	22345443-EBV-dsDNA	human
ENSG00000117399	CDC20	16222116-HPV-dsDNA,15623561-HTLV-ssRNART	human
ENSG00000117450	PRDX1	21159870,18032515-MLV-ssRNA	mouse
ENSG00000117479	SLC19A2	16537605-FLV-ssRNART	cat
ENSG00000117569	PTBP2	11726525-rna-TMEV-ssRNA	mouse
ENSG00000117601	SERPINC1	23840401-HIV1-ssRNART	human
ENSG00000117632	STMN1	20110360-EBV-dsDNA	human
ENSG00000117676	RPS6KA1	18057234-KSHV-dsDNA	human
ENSG00000117707	PROX1	19264593-dna-HBV-dsDNART	human
ENSG00000117748	RPA2	22379092-dna-KSHV-dsDNA	human
ENSG00000117906	RCN2	7624774-HPV-dsDNA	human
ENSG00000118260	CREB1	1827531-HBV-dsDNART,1827531-dna-HBV-dsDNART,7745688-HTLV-ssRNART	human
ENSG00000118495	PLAGL1	17376404-HPV-dsDNA	human
ENSG00000118503	TNFAIP3	10544141-EBV-dsDNA	human
ENSG00000118513	MYB	15507152-dna-FLV-ssRNART	cat
ENSG00000118689	FOXO3	24177179-HTLV-ssRNART	human
ENSG00000118900	UBN1	10725330-EBV-dsDNA	human
ENSG00000118971	CCND2	16164752-HTLV-ssRNART	human
ENSG00000119138	KLF9	8257632-dna-HIV1-ssRNART	human
ENSG00000119139	TJP2	22796133-TBEV-ssRNA	human
ENSG00000119203	CPSF3	17669424-dna-HIV1-ssRNART	human
ENSG00000119335	SET	17868381-WNV-ssRNA	human
ENSG00000119414	PPP6C	25187537-INFLUENZA-ssRNA	human
ENSG00000119686	FLVCR2	19369334-FLV-ssRNART	cat
ENSG00000119772	DNMT3A	20413592-dna-BLV-ssRNART,19070387-HBV-dsDNART,20200245-dna-MHV-dsDNA	human,cow,mouse
ENSG00000119912	IDE	17055432-VZV-dsDNA	human
ENSG00000120053	GOT1	16038965-HPV-dsDNA	human
ENSG00000120265	PCMT1	20679221-rna-HIV1-ssRNART	human
ENSG00000120656	TAF12	20519406-HCMV-dsDNA	human
ENSG00000120705	ETF1	14636559-MLV-ssRNART	mouse
ENSG00000120738	EGR1	17502875-dna-HSV-dsDNA	human
ENSG00000120756	PLS1	12119179-HIV1-ssRNART	human
ENSG00000120798	NR2C1	11358973-dna-HPV-dsDNA	human
ENSG00000120837	NFYB	9032250-HTLV-ssRNART	human
ENSG00000120885	CLU	23538443-INFLUENZA-ssRNA	human
ENSG00000120910	PPP3CC	23950709-HSV-dsDNA	human
ENSG00000120913	PDLIM2	21625420-INFLUENZA-ssRNA	human
ENSG00000120948	TARDBP	7745706-dna-HIV1-ssRNART	human
ENSG00000121022	COPS5	16882664-WNV-ssRNA	human
ENSG00000121053	EPX	8825615-HIV1-ssRNART	human
ENSG00000121060	TRIM25	19454348-INFLUENZA-ssRNA	human
ENSG00000121068	TBX2	23388722-dna-HPV-dsDNA	human
ENSG00000121552	CSTA	10619701-ssRNA	other
ENSG00000121653	MAPK8IP1	16840345-VACV-dsDNA	human
ENSG00000121766	ZCCHC17	21994455-INFLUENZA-ssRNA	human
ENSG00000121774	KHDRBS1	22280896-rna-FMDV-ssRNA	cow
ENSG00000121864	ZNF639	20484494-dna-MLV-ssRNART	mouse
ENSG00000122068	FYTTD1	21814512-KSHV-dsDNA	human
ENSG00000122194	PLG	20702651-INFLUENZA-ssRNA	human
ENSG00000122218	COPA	17166901-SARSCOV-ssRNA	human
ENSG00000122512	PMS2	16510450-EBV-dsDNA	human
ENSG00000122566	HNRNPA2B1	21865391,21865391-rna-JEV-ssRNA	human
ENSG00000122692	SMU1	24945353-INFLUENZA-ssRNA	human
ENSG00000122786	CALD1	16115893-KSHV-dsDNA	human
ENSG00000123064	DDX54	21994455-INFLUENZA-ssRNA,21994455-INFLUENZA-ssRNA	human
ENSG00000123124	WWP1	17609263	other
ENSG00000123240	OPTN	19609363-HTLV-ssRNART	human
ENSG00000123297	TSFM	20798060	other
ENSG00000123349	PFDN5	18398700-HCV-ssRNA	human
ENSG00000123374	CDK2	23065011-HPV-dsDNA,22951823-HBV-dsDNART	human
ENSG00000123415	SMUG1	16103149-HIV1-ssRNART	human
ENSG00000123444	KBTBD4	16038965-HPV-dsDNA	human
ENSG00000123560	PLP1	20427532-MHV-ssRNA,17392370-HCOVNL63-ssRNA	mouse,human
ENSG00000123609	NMI	21994455-INFLUENZA-ssRNA	human
ENSG00000124145	SDC4	21482826-HIV1-ssRNART	human
ENSG00000124151	NCOA3	22627138-HBV-dsDNART	human
ENSG00000124164	VAPB	22720086-HCV-ssRNA	human
ENSG00000124177	CHD6	20631145-HPV-dsDNA	human
ENSG00000124181	PLCG1	23028325-KSHV-dsDNA	human
ENSG00000124193	SRSF6	20685659-rna-HIV1-ssRNART	human
ENSG00000124214	STAU1	21945618-INFLUENZA-ssRNA	human
ENSG00000124571	XPO5	21297638-rna-ADV-dsDNA	human
ENSG00000124614	RPS10	22672539-HIV1-ssRNART	human
ENSG00000124664	SPDEF	24027338-dna-HSV-dsDNA	human
ENSG00000124762	CDKN1A	15870436-KSHV-dsDNA,9284048-HPV-dsDNA	human
ENSG00000124789	NUP153	23523133-HIV1-ssRNART,23049930-HIV1-ssRNART	human
ENSG00000124795	DEK	12388720-KSHV-dsDNA	human
ENSG00000124882	EREG	19034604-HBV-dsDNART	human
ENSG00000125266	EFNB2	16007075-NIPAHVIRUS-ssRNA	human
ENSG00000125347	IRF1	9001242-dna-EBV-dsDNA	human
ENSG00000125458	NT5C	23874742-HCV-ssRNA	human
ENSG00000125538	IL1B	1907279-HIV1-ssRNART	human
ENSG00000125651	GTF2F1	10704353-HIV1-ssRNART	human
ENSG00000125730	C3	16571820-HSV-dsDNA	human
ENSG00000125875	TBC1D20	22491470-HCV-ssRNA	human
ENSG00000125931	CITED1	10327051-ADV-dsDNA	human
ENSG00000125952	MAX	10074148-dna-EBV-dsDNA	human
ENSG00000125968	ID1	21701587-EBV-dsDNA	human
ENSG00000126067	PSMB2	14550573-HIV1-ssRNART	human
ENSG00000126218	F10	19603000-ADV-dsDNA,2160855-HSV-dsDNA	human
ENSG00000126353	CCR7	22915808-HCMV-dsDNA	human
ENSG00000126456	IRF3	24049179-HSV-dsDNA	human
ENSG00000126457	PRMT1	23388725-HBV-dsDNART	human
ENSG00000126581	BECN1	19759141-HSV-dsDNA	human
ENSG00000126756	UXT	22933289-EBV-dsDNA	human
ENSG00000126759	CFP	8630395-HIV1-ssRNART	human
ENSG00000126767	ELK1	11024111-dna-HCMV-dsDNA	human
ENSG00000126773	PCNXL4	16237761-HCV-ssRNA	human
ENSG00000126883	NUP214	19386703-HSV-dsDNA	human
ENSG00000127022	CANX	22915798-SARSCOV-ssRNA	human
ENSG00000127124	HIVEP3	11161801-dna-HIV1-ssRNART	human
ENSG00000127152	BCL11B	17245431-dna-HIV1-ssRNART	human
ENSG00000127445	PIN1	23221557-EBV-dsDNA,17681194-HBV-dsDNART	human
ENSG00000127511	SIN3B	12414923-dna-POLYOMAVIRUS-dsDNA	human
ENSG00000127616	SMARCA4	22262178-dna-HPV-dsDNA,16687403-HIV1-ssRNART	human
ENSG00000127884	ECHS1	23275097-HBV-dsDNART	human
ENSG00000127914	AKAP9	21911577-DENV-ssRNA	human
ENSG00000128052	KDR	10077638-POXVIRUS-dsDNA	sheep
ENSG00000128272	ATF4	9190894-HTLV-ssRNART	human
ENSG00000128294	TPST2	24569807-HIV1-ssRNART	human
ENSG00000128604	IRF5	24532789-HIV2-ssRNART	human
ENSG00000128829	EIF2AK4	16601681-rna-SINV-ssRNA	human
ENSG00000128951	DUT	23341616-dna-HIV1-ssRNART	human
ENSG00000129315	CCNT1	9491887-HIV1-ssRNART,10545121-HIV1-ssRNART	human
ENSG00000129351	ILF3	21987769-EBOV-ssRNA	human
ENSG00000129675	ARHGEF6	16374509-HIV1-ssRNART	human
ENSG00000130159	ECSIT	25449573-HBV-dsDNART	human
ENSG00000130164	LDLR	23589850-VSV-ssRNA	human
ENSG00000130204	TOMM40	25140902-INFLUENZA-ssRNA	human
ENSG00000130234	ACE2	22438550-SARSCOV-ssRNA	human,bats
ENSG00000130340	SNX9	17696407-KSHV-dsDNA	human
ENSG00000130695	CEP85	18985028-HCV-ssRNA	human
ENSG00000130816	DNMT1	20147412-HBV-dsDNART,16983344-ADV-dsDNA-HPV-dsDNA	human
ENSG00000130957	FBP2	19010963-rna-EV71-ssRNA	human
ENSG00000131023	LATS1	25044019-HCV-ssRNA	human
ENSG00000131095	GFAP	22258240-CHIKV-ssRNA	human
ENSG00000131100	ATP6V1E1	18573235-DENV-ssRNA	human
ENSG00000131196	NFATC1	14748509-dna-HIV1-ssRNART	human
ENSG00000131242	RAB11FIP4	19761540-HCMV-dsDNA	human
ENSG00000131323	TRAF3	9566902-EBV-dsDNA,18614628-HANTAVIRUS-ssRNA	human
ENSG00000131435	PDLIM4	22110760-INFLUENZA-ssRNA	human
ENSG00000131437	KIF3A	19282970-KSHV-dsDNA	human
ENSG00000131467	PSME3	23104922-HTLV-ssRNART	human
ENSG00000131759	RARA	8618882-EBV-dsDNA	human
ENSG00000131981	LGALS3	23487460-HSV-dsDNA	human
ENSG00000132005	RFX1	11044090-dna-EBV-dsDNA	human
ENSG00000132155	RAF1	9624170-HIV1-ssRNART	human
ENSG00000132170	PPARG	14741344-HBV-dsDNART	human
ENSG00000132383	RPA1	23365439-HPV-dsDNA,22379092-dna-KSHV-dsDNA	human
ENSG00000132386	SERPINF1	16038965-HPV-dsDNA	human
ENSG00000132466	ANKRD17	17276651-EV71-ssRNA,21671165-HCMV-dsDNA	human
ENSG00000132470	ITGB4	12119179-HIV1-ssRNART	human
ENSG00000132507	EIF5A	9285100-rna-HIV1-ssRNART,8253832-HIV1-ssRNART	human
ENSG00000132522	GPS2	11119584-HPV-dsDNA,11119584-HPV-dsDNA	human
ENSG00000132646	PCNA	22623772-EBV-dsDNA	human
ENSG00000132906	CASP9	20022954-VACV-dsDNA	human
ENSG00000132963	POMP	11934899-HPV-dsDNA,11934899-HPV-dsDNA	human
ENSG00000133216	EPHB2	23696734-KSHV-dsDNA	human
ENSG00000133265	HSPBP1	23950709-HSV-dsDNA,23950709-HSV-dsDNA	human
ENSG00000133606	MKRN1	19846531-WNV-ssRNA	human
ENSG00000133661	SFTPD	23518578-VACV-dsDNA	human
ENSG00000133740	E2F5	20890043-PARVOVIRUSB19-ssDNA	human
ENSG00000133794	ARNTL	11172044-HSV-dsDNA	human
ENSG00000134057	CCNB1	18799590-VZV-dsDNA	human
ENSG00000134070	IRAK2	12566418-VACV-dsDNA	human
ENSG00000134109	EDEM1	21878646-HCV-ssRNA	human
ENSG00000134138	MEIS2	23950709-HSV-dsDNA	human
ENSG00000134308	YWHAQ	22309289-HBV-dsDNART	human
ENSG00000134323	MYCN	9653139-HPV-dsDNA	human
ENSG00000134480	CCNH	9334327-HIV1-ssRNART,9334327-HIV1-ssRNART	human
ENSG00000134516	DOCK2	14737186-HIV1-ssRNART	human
ENSG00000134574	DDB2	11581406-HBV-dsDNART	human
ENSG00000134852	CLOCK	21734043-HSV-dsDNA	human
ENSG00000134853	PDGFRA	18701889-HCMV-dsDNA	human
ENSG00000134954	ETS1	9030555-HTLV-ssRNART	human
ENSG00000134970	TMED7	15767367-VACV-dsDNA	human
ENSG00000134982	APC	20971552-HBV-dsDNART	human
ENSG00000135018	UBQLN1	15082787-KSHV-dsDNA	human
ENSG00000135046	ANXA1	24648446-MEV-ssRNA	human
ENSG00000135077	HAVCR2	23555248-WNV-ssRNA	human
ENSG00000135090	TAOK3	22202175-HSV-dsDNA	human
ENSG00000135100	HNF1A	15194767-dna-HBV-dsDNART	human
ENSG00000135111	TBX3	23388722-dna-HPV-dsDNA	human
ENSG00000135218	CD36	23487416-KSHV-dsDNA	human
ENSG00000135250	SRPK2	12134018-HBV-ssRNART	human
ENSG00000135316	SYNCRIP	19232660-rna-HCV-ssRNA	human
ENSG00000135333	EPHA7	23696734-KSHV-dsDNA	human
ENSG00000135387	CAPRIN1	23097442-JEV-ssRNA	human
ENSG00000135392	DNAJC14	21249176-YFV-ssRNA,22915803-YFV-ssRNA	human
ENSG00000135404	CD63	17438075-HIV1-ssRNART,18321974-HIV1-ssRNART	human
ENSG00000135446	CDK4	20660182-HSV-dsDNA,12779347-HTLV-ssRNART,16164752-HTLV-ssRNART	human
ENSG00000135486	HNRNPA1	19339352-rna-SINV-ssRNA	human
ENSG00000135519	KCNH3	20638388-HIV1-ssRNART	human
ENSG00000135655	USP15	19553310-HPV-dsDNA	human
ENSG00000135679	MDM2	20473904-EBV-dsDNA,12883554-HIV1-ssRNART	human
ENSG00000135723	FHOD1	15473682-rna-HCV-ssRNA	human
ENSG00000135821	GLUL	21994455-INFLUENZA-ssRNA	human
ENSG00000136021	SCYL2	23047923-HIV1-ssRNART	human
ENSG00000136040	PLXNC1	20727575-POXVIRUS-dsDNA	human
ENSG00000136167	LCP1	22258240-CHIKV-ssRNA	human
ENSG00000136169	SETDB2	18498648-HIV1-ssRNART	human
ENSG00000136243	NUPL2	12228227-HIV1-ssRNART	human
ENSG00000136271	DDX56	21411523-WNV-ssRNA	human
ENSG00000136279	DBNL	14718626-ASFV-dsDNA	pig
ENSG00000136305	CIDEB	12595532-HCV-ssRNA	human
ENSG00000136448	NMT1	18089753-HIV1-ssRNART	human
ENSG00000136450	SRSF1	11179230-ADV-dsDNA	human
ENSG00000136560	TANK	15215253-POXVIRUS-dsDNA	human
ENSG00000136628	EPRS	19580983-rna-TGEV-ssRNA	human,pig
ENSG00000136754	ABI1	7590237-MLV-ssRNART	mouse
ENSG00000136824	SMC2	18971280-AAV-ssDNA	human
ENSG00000136868	SLC31A1	20974973-ssRNART	other
ENSG00000136869	TLR4	24043886-HIV1-ssRNART	human
ENSG00000136872	ALDOB	25072145-HBV-dsDNART	human
ENSG00000136875	PRPF4	15452250-HIV2-ssRNART	human
ENSG00000136878	USP20	21525354-HTLV-ssRNART	human
ENSG00000136888	ATP6V1G1	16226257-SARSCOV-ssRNA	human
ENSG00000136935	GOLGA1	16987983-POXVIRUS-dsDNA	other
ENSG00000136937	NCBP1	21402597-rna-INFLUENZA-ssRNA	human
ENSG00000136938	ANP32B	24823948-HEV-ssRNA	human
ENSG00000136986	DERL1	16446359-MHV-dsDNA,15215856-HSV-dsDNA	human,mouse
ENSG00000137076	TLN1	12119179-HIV1-ssRNART	human
ENSG00000137100	DCTN3	24352458-FMDV-ssRNA	cow
ENSG00000137154	RPS6	21734034-KSHV-dsDNA	human
ENSG00000137171	KLC4	22258240-CHIKV-ssRNA,22258240-CHIKV-ssRNA	human
ENSG00000137177	KIF13A	23279019-LASFV-ssRNA	human
ENSG00000137203	TFAP2A	8084021-dna-HIV1-ssRNART	human
ENSG00000137275	RIPK1	18442983-HCMV-dsDNA,19590578-MCMV-dsDNA	human,mouse
ENSG00000137462	TLR2	24043886-HIV1-ssRNART	human
ENSG00000137497	NUMA1	19052088-HPV-dsDNA	human
ENSG00000137574	TGS1	20679221-rna-HIV1-ssRNART	human
ENSG00000137575	SDCBP	22571704-NDV-ssRNA	other
ENSG00000137709	POU2F3	18479461-dna-HPV-dsDNA	human
ENSG00000137710	RDX	19321616-MVM-ssDNA	mouse
ENSG00000137747	TMPRSS13	20219906-INFLUENZA-ssRNA	human
ENSG00000137801	THBS1	11023976-HIV1-ssRNART	human
ENSG00000137824	FAM82A2	16038965-HPV-dsDNA	human
ENSG00000137845	ADAM10	24725932-HIV1-ssRNART	human
ENSG00000137947	GTF2B	8800208-HIV1-ssRNART,9311902-HPV-dsDNA	human
ENSG00000138095	LRPPRC	22808186-dna-HIV1-ssRNART	human
ENSG00000138180	CEP55	22258240-CHIKV-ssRNA	human
ENSG00000138207	RBP4	22308156-HEV-ssRNA	human
ENSG00000138376	BARD1	17678435-HPV-dsDNA	human
ENSG00000138385	SSB	22007186-MEV-ssRNA,12963047-HCV-ssRNA	human
ENSG00000138398	PPIG	22046132-SARSCOV-ssRNA	human
ENSG00000138433	CIR1	11222720-EBV-dsDNA	human
ENSG00000138448	ITGAV	10773347-COXSV-ssRNA	human
ENSG00000138600	SPPL2A	23132852-FOAMYVIRUS-ssRNART	human
ENSG00000138663	COPS4	16247477-HBV-dsDNART	human
ENSG00000138750	NUP54	21994455-INFLUENZA-ssRNA	human
ENSG00000138757	G3BP2	18684830-SINV-ssRNA,16571828-SINV-ssRNA	human
ENSG00000138760	SCARB2	22219187-EV71-ssRNA	human
ENSG00000138795	LEF1	7657162-dna-HIV1-ssRNART	human
ENSG00000139132	FGD4	22589722-EBV-dsDNA	human
ENSG00000139168	ZCRB1	22362731-rna-SARSCOV-ssRNA	human
ENSG00000139318	DUSP6	15096509-HEV-ssRNA	human
ENSG00000139343	SNRPF	24623795-HIV1-ssRNART	human
ENSG00000139372	TDG	19178923-PCV-ssDNA	pig
ENSG00000139546	TARBP2	2011739-rna-HIV1-ssRNART	human
ENSG00000139687	RB1	2537532-HPV-dsDNA	human
ENSG00000139842	CUL4A	19966799-HBV-dsDNART	human
ENSG00000139970	RTN1	23682656-HCV-ssRNA	human
ENSG00000140044	JDP2	21525011-dna-EBV-dsDNA	human
ENSG00000140350	ANP32A	15983058-ADV-dsDNA	human
ENSG00000140382	HMG20A	16840350-VACV-dsDNA	human
ENSG00000140396	NCOA2	11704662-HIV1-ssRNART	human
ENSG00000140464	PML	23541081-MHV-dsDNA,22912575-HSV-dsDNA,22491455-EBV-dsDNA,18833293-EBV-dsDNA,15657429-HPV-dsDNA,16322229-HCV-ssRNA	human,mouse
ENSG00000140525	FANCI	24954902-HSV-dsDNA	human
ENSG00000140545	MFGE8	9643686-ROTAVIRUS-dsRNA,18032515-MLV-ssRNART	human, mouse
ENSG00000140575	IQGAP1	23637409-EBOV-ssRNA	human
ENSG00000140577	CRTC3	15466468-dna-HTLV-ssRNART	human
ENSG00000140682	TGFB1I1	24942580-BPV-dsDNA	cow
ENSG00000140694	PARN	21876179-rna-HIV1-ssRNART	human
ENSG00000140853	NLRC5	25404059-INFLUENZA-ssRNA	human
ENSG00000140943	MBTPS1	23536681-ARENAVIRUS-ssRNA	human
ENSG00000140992	PDPK1	17616579-HCV-ssRNA	human
ENSG00000141013	GAS8	19995461-INFLUENZA-ssRNA	human
ENSG00000141030	COPS3	16247477-HBV-dsDNART	human
ENSG00000141429	GALNT1	17485527-HSV-dsDNA	human
ENSG00000141458	NPC1	21866103-EBOV-ssRNA,23202491	human
ENSG00000141510	TP53	12379483-HCV-ssRNA,2157286-HPV-dsDNA	human
ENSG00000141646	SMAD4	19420158-dna-JCV-dsDNA,16710631-HPV-dsDNA	human
ENSG00000141736	ERBB2	7645215-HPV-dsDNA	human
ENSG00000141867	BRD4	23365439-HPV-dsDNA,17023018-HPV-dsDNA	human
ENSG00000141968	VAV1	16150693-MHV-dsDNA	mouse
ENSG00000142230	SAE1	17392274-ADV-dsDNA	human
ENSG00000142453	CARM1	17005681-HTLV-ssRNART	human
ENSG00000142507	PSMB6	14550573-HIV1-ssRNART	human
ENSG00000142627	EPHA2	23696734-KSHV-dsDNA	human
ENSG00000142765	SYTL1	16301665-HIV1-ssRNART	human
ENSG00000142798	HSPG2	15567441-HIV1-ssRNART	human
ENSG00000142937	RPS8	18457437-EBV-dsDNA	human
ENSG00000142945	KIF2C	19637933-VACV-dsDNA	human
ENSG00000143153	ATP1B1	22030864-HCMV-dsDNA	human
ENSG00000143190	POU2F1	15831936-dna-EBV-dsDNA,11435569-dna-KSHV-dsDNA,21697476-EBV-dsDNA,9525610-ADV-dsDNA	human
ENSG00000143207	RFWD2	17868381-WNV-ssRNA,	human
ENSG00000143226	FCGR2A	17005690-DENV-ssRNA	human
ENSG00000143256	PFDN2	16876117-HCV-ssRNA	human
ENSG00000143324	XPR1	9990033-MLV-ssRNART	mouse
ENSG00000143379	SETDB1	18498648-HIV1-ssRNART	human
ENSG00000143384	MCL1	19605477-HCV-ssRNA	human
ENSG00000143514	TP53BP2	14985081-HCV-ssRNA	human
ENSG00000143546	S100A8	12218151-HIV1-ssRNART	human
ENSG00000143553	SNAPIN	21917956-HCMV-dsDNA	human
ENSG00000143575	HAX1	23055567-INFLUENZA-ssRNA,16227293-HIV1-ssRNART	human
ENSG00000143612	C1orf43	16038965-HPV-dsDNA	human
ENSG00000143761	ARF1	15202998-HIV1-ssRNART	human
ENSG00000143799	PARP1	21721027-dna-HBV-dsDNART	human
ENSG00000143933	CALM2	1872871-HIV1-ssRNART	human
ENSG00000144028	SNRNP200	22889230-vir-HIV1-ssRNART	human
ENSG00000144136	SLC20A1	19717569-GALV-ssRNART	gibbon
ENSG00000144381	HSPD1	20573828-INFLUENZA-ssRNA	human
ENSG00000144554	FANCD2	24954902-HSV-dsDNA	human
ENSG00000144566	RAB5A	12768023-ROTAVIRUS-dsRNA,17301141-HCV-ssRNA	human
ENSG00000144747	TMF1	1409643-dna-HIV1-ssRNART	human
ENSG00000144848	ATG3	22341465-KSHV-dsDNA	human
ENSG00000144852	NR1I2	23891548-HBV-dsDNART	human
ENSG00000144895	EIF2A	21556050-rna-HCV-ssRNA	human
ENSG00000145242	EPHA5	23696734-KSHV-dsDNA	human
ENSG00000145386	CCNA2	22796893-HCV-ssRNA,15542638-EBV-dsDNA	human
ENSG00000145391	SETD7	21963854-HPV-dsDNA	human
ENSG00000145425	RPS3A	19129232-rna-HCV-ssRNA	human
ENSG00000145604	SKP2	22453922-KSHV-dsDNA,16376880-HBV-dsDNART	human
ENSG00000145675	PIK3R1	23258536-MHV-dsDNA	mouse
ENSG00000145715	RASA1	7666506-FSV-ssRNART	cat
ENSG00000145901	TNIP1	9923610-HIV1-ssRNART	human
ENSG00000145907	G3BP1	18684830-SINV-ssRNA	human
ENSG00000146109	ABT1	10846093-HHV6-dsDNA	human
ENSG00000146425	DYNLT1	16873277-HSV-dsDNA	human
ENSG00000146859	TMEM140	25036476-HSV-dsDNA	human
ENSG00000147044	CASK	22796133-TBEV-ssRNA	human
ENSG00000147065	MSN	9213396-HIV1-ssRNART,18032515-MLV-ssRNART	human
ENSG00000147140	NONO	19464723-rna-HDV-ssRNA	human
ENSG00000147459	DOCK5	15775987-ADV-dsDNA	human
ENSG00000147601	TERF1	22379092-KSHV-dsDNA	human
ENSG00000147649	MTDH	21957284-HIV1-ssRNART	human
ENSG00000147677	EIF3H	17287294-RABIESVIRUS-ssRNA	human
ENSG00000147852	VLDLR	19706701-HRV-ssRNA	other
ENSG00000147862	NFIB	9660824-dna-ADV-MMTV-dsDNA	human,mouse
ENSG00000147883	CDKN2B	10388662-HTLV-ssRNART	human
ENSG00000148200	NR6A1	7567979-dna-SV40-dsDNA	human,primates
ENSG00000148498	PARD3	18820705-rHPV-dsDNA	macaque
ENSG00000148516	ZEB1	22623769-dna-EBV-dsDNA	human
ENSG00000148737	TCF7L2	16690926-HIV1-ssRNART	human
ENSG00000148798	INA	9435256-HTLV-ssRNART	human
ENSG00000149100	EIF3M	16339411-KSHV-dsDNA	human
ENSG00000149131	SERPING1	15325085-HIV1-ssRNART	human
ENSG00000149136	SSRP1	19710137-dna-KSHV-dsDNA	human
ENSG00000149273	RPS3	11152508-rna-HCV-ssRNA	human
ENSG00000149311	ATM	19798429-HPV-dsDNA	human
ENSG00000149418	ST14	23365447-INFLUENZA-ssRNA	human
ENSG00000149480	MTA2	20585571-HCMV-dsDNA	human
ENSG00000149554	CHEK1	15107832-HTLV-ssRNART,15107832-HTLV-ssRNART	human
ENSG00000149557	FEZ1	15843383-JCV-dsDNA	human
ENSG00000150093	ITGB1	9353313-ECHOVIRUS-ssRNA,18032515-MLV-ssRNART	human,mouse
ENSG00000150455	TIRAP	21831443-POXVIRUS-dsDNA,15767367-VACV-dsDNA	human
ENSG00000150459	SAP18	19503603-HIV1-ssRNART	human
ENSG00000150593	PDCD4	21844356-HSV-dsDNA	human
ENSG00000150753	CCT5	21093005-HCV-ssRNA	human
ENSG00000150907	FOXO1	19233123-dna-HBV-dsDNART	human
ENSG00000150977	RILPL2	21911577-DENV-ssRNA	human
ENSG00000151247	EIF4E	19776122-HBV-dsDNART	human
ENSG00000151276	MAGI1	23279616-HTLV-ssRNART,11571640-HPV-dsDNA	human
ENSG00000151458	ANKRD50	21911577-DENV-ssRNA	human
ENSG00000151491	EPS8	15827174-ADV-dsDNA	human
ENSG00000151615	POU4F2	10224669-dna-VZV-HSV-dsDNA	human
ENSG00000151746	BICD1	20089649-HCMV-dsDNA	human
ENSG00000151929	BAG3	20607728-ADV-dsDNA	human
ENSG00000152457	DCLRE1C	17686847-dna-AAV-ssDNA	mouse
ENSG00000152465	NMT2	18089753-HIV1-ssRNART	human
ENSG00000152944	MED21	8871557	other
ENSG00000153066	TXNDC11	18985028-HCV-ssRNA	human
ENSG00000153071	DAB2	16038965-HPV-dsDNA	human
ENSG00000153187	HNRNPU	18457437-EBV-dsDNA	human
ENSG00000153201	RANBP2	22174692-HIV1-ssRNART	human
ENSG00000153558	FBXL2	15893726-HCV-ssRNA	human
ENSG00000153560	UBP1	7836461-dna-HIV1-ssRNART	human
ENSG00000153767	GTF2E1	8621472-dna-ADV-dsDNA,8934526-HIV1-ssRNART	human
ENSG00000153879	CEBPG	20102225-HBV-dsDNART	human
ENSG00000153922	CHD1	22419161-INFLUENZA-ssRNA	human
ENSG00000154165	GPR15	15650194-HIV2-ssRNART	human
ENSG00000154229	PRKCA	22787231-INFLUENZA-ssRNA,19264651-INFLUENZA-ssRNA	human
ENSG00000154310	TNIK	22904686-EBV-dsDNA	human
ENSG00000154473	BUB3	22236369-HCMV-dsDNA	human
ENSG00000154556	SORBS2	18985028-HCV-ssRNA	human
ENSG00000154582	TCEB1	24390320-HIV1-ssRNART	human
ENSG00000154639	CXADR	16678988-COXSV-ssRNA-ADV-dsDNA,9882344-ADV-dsDNA	human
ENSG00000154727	GABPA	8642652-dna-HIV1-ssRNART	human
ENSG00000154928	EPHB1	23696734-KSHV-dsDNA	human
ENSG00000155090	KLF10	20691807-HPV-dsDNA	human
ENSG00000155363	MOV10	20215113-rna-MLV-ssRNART	mouse
ENSG00000155561	NUP205	25210169-ADV-dsDNA	human
ENSG00000155660	PDIA4	21159867-POLYOMAVIRUS-dsDNA	human
ENSG00000155827	RNF20	22704620-ADV-dsDNA	human
ENSG00000155903	RASA2	14530271-HTLV-ssRNART	human
ENSG00000155959	VBP1	18315953-HBV-dsDNART	human
ENSG00000156453	PCDH1	16641280-CRPV-dsDNA	rabbit
ENSG00000156508	EEF1A1	22499008-HBV-dsDNART	human
ENSG00000156587	UBE2L6	18604270-VACV-dsDNA	human
ENSG00000156709	AIFM1	21715506-INFLUENZA-ssRNA	human
ENSG00000156970	BUB1B	18193091-HBV-dsDNART	human
ENSG00000156976	EIF4A2	11922617-HCV-ssRNA	human
ENSG00000157020	SEC13	11559814-POLIOVIRUS-ssRNA	other
ENSG00000157514	TSC22D3	21512757-HSV-dsDNA	human
ENSG00000157540	DYRK1A	23637414-ADV-HPV-dsDNA	human
ENSG00000157557	ETS2	8280476-dna-HIV1-ssRNART	human
ENSG00000157601	MX1	23015724-INFLUENZA-ssRNA,22271421-HBV-dsDNART,11880649-LACROSSEVIRUS-ssRNA	human
ENSG00000157625	TAB3	24942571-EV71-ssRNA	human
ENSG00000157837	SPPL3	23132852-FOAMYVIRUS-ssRNART	human
ENSG00000158092	NCK1	23258536-MHV-dsDNA	mouse
ENSG00000158417	EIF5B	18572216-EV71-ssRNA,10432305-HIV1-ssRNART	human
ENSG00000158473	CD1D	20530791-HIV1-ssRNART	human
ENSG00000158769	F11R	19079583-REOVIRUS-dsRNA	other
ENSG00000158773	USF1	16840315-dna-VZV-dsDNA,11741930-dna-BLV-ssRNART	human,cow
ENSG00000158874	APOA2	10498661-HCV-ssRNA	human
ENSG00000159140	SON	11306577-dna-HBV-dsDNART	human
ENSG00000159210	SNF8	22978549-HIV1-ssRNART	human
ENSG00000159216	RUNX1	11160721-dna-TBLV-ssRNART	mouse
ENSG00000159217	IGF2BP1	19541769-rna-HCV-ssRNA	human
ENSG00000159251	ACTC1	10704345-HPV-dsDNA	human
ENSG00000159256	MORC3	21846828-INFLUENZA-ssRNA	human
ENSG00000159352	PSMD4	23966401-HCMV-dsDNA	human
ENSG00000159377	PSMB4	9344905-HIV1-ssRNART	human
ENSG00000159403	C1R	1744579-HIV1-ssRNART,23416052-EBV-dsDNA	human
ENSG00000159479	MED8	16973571-BUNV-ssRNA	human
ENSG00000159720	ATP6V0D1	18032515-MLV-ssRNART	mouse
ENSG00000160007	ARHGAP35	24403595-HPV-dsDNA	human
ENSG00000160213	CSTB	21973077-HIV1-ssRNART,16301665-HIV1-ssRNART	human
ENSG00000160255	ITGB2	23209319-rna	other
ENSG00000160445	ZER1	22232672-HPV-dsDNA	human
ENSG00000160691	SHC1	21228238-MURINEPOLYOMAVIRUS-dsDNA	mouse
ENSG00000160703	NLRX1	24799673-INFLUENZA-ssRNA	human
ENSG00000160710	ADAR	22993189-rna-ssRNART	other
ENSG00000160741	CRTC2	19164291-EBV-dsDNA	human
ENSG00000160752	FDPS	11773414-HTLV-BLV-ssRNART	human,cow
ENSG00000160789	LMNA	19640559-HSV-dsDNA,15140953-HSV-dsDNA	human
ENSG00000160803	UBQLN4	20702650-MUMPSVIRUS-ssRNA	human
ENSG00000160917	CPSF4	23886034-INFLUENZA-ssRNA	human
ENSG00000161011	SQSTM1	25339774-HIV1-ssRNART	human
ENSG00000161021	MAML1	23015706-HPV-dsDNA,22547818-HPV-dsDNA	human
ENSG00000161203	AP2M1	22916011-HCV-ssRNA	human
ENSG00000161800	RACGAP1	25305482-HCV-ssRNA	human
ENSG00000161956	SENP3	15105549-HHV6-dsDNA	human
ENSG00000161960	EIF4A1	16014927-HSV-dsDNA	human
ENSG00000162231	NXF1	21159877-rna-FOAMYVIRUS-ssRNART,21123381-rna-ADV-dsDNA,21060739-HSV-dsDNA,9175835-HERPESVIRUSSAIMIRI-dsDNA	human,Saimiri
ENSG00000162367	TAL1	18495761-dna-HTLV-ssRNART	human
ENSG00000162512	SDC3	18040049-HIV1-ssRNART	human
ENSG00000162599	NFIA	9660824-dna-ADV-MMTV-dsDNA	human,mouse
ENSG00000162613	FUBP1	21880596-rna-EV71-ssRNA	human
ENSG00000162711	NLRP3	21994456-MEV-ssRNA	human
ENSG00000162769	FLVCR1	16439531-FLV-ssRNART	cat
ENSG00000162772	ATF3	9252388-HBV-dsDNART	human
ENSG00000162924	REL	7936632-HTLV-ssRNART	human
ENSG00000163131	CTSS	14670972-dsRNA	other
ENSG00000163161	ERCC3	16537383-dna-ssRNA	other
ENSG00000163347	CLDN1	21177818-HCV-ssRNA	human
ENSG00000163348	PYGO2	22379092-KSHV-dsDNA	human
ENSG00000163399	ATP1A1	25158218-EBOV-ssRNA	human
ENSG00000163468	CCT3	23637400-RABIESVIRUS-ssRNA	mouse
ENSG00000163606	CD200R1	21471232-HCMV-dsDNA	human
ENSG00000163629	PTPN13	18160445-HPV-dsDNA	human
ENSG00000163631	ALB	2452108-HBV-dsDNART	human
ENSG00000163661	PTX3	18292565-INFLUENZA-ssRNA	human
ENSG00000163684	RPP14	12060655-rna-HCV-ssRNA	human
ENSG00000163743	RCHY1	16140759-MEV-ssRNA	human
ENSG00000163781	TOPBP1	22973044	other
ENSG00000163848	ZNF148	10545120-dna-EBV-dsDNA	human
ENSG00000163902	RPN1	15215855-HSV-dsDNA	human
ENSG00000163904	SENP2	15105549-HHV6-dsDNA	human
ENSG00000164022	AIMP1	24816397-HCV-ssRNA	human
ENSG00000164045	CDC25A	16157891-ADV-dsDNA	human
ENSG00000164053	ATRIP	18480432-ADV-dsDNA	human
ENSG00000164056	SPRY1	21518456-ADV-dsDNA	human
ENSG00000164104	HMGB2	22696656-INFLUENZA-ssRNA	human
ENSG00000164105	SAP30	19889787-RVFV-ssRNA	human
ENSG00000164111	ANXA5	9049356-HBV-dsDNART	human
ENSG00000164163	ABCE1	17233757-HIV1-ssRNART	human
ENSG00000164171	ITGA2	9353313-ECHOVIRUS-ssRNA	other
ENSG00000164252	AGGF1	19178923-PCV-ssDNA	pig
ENSG00000164305	CASP3	15280469-ASTROVIRUS-ssRNA,9065443-VACV-dsDNA	human
ENSG00000164307	ERAP1	24223975	other
ENSG00000164342	TLR3	refnotneeded	other
ENSG00000164587	RPS14	19129232-rna-HCV-ssRNA	human
ENSG00000164683	HEY1	19369342-KSHV-dsDNA	human
ENSG00000164754	RAD21	19369356-KSHV-dsDNA	human
ENSG00000164885	CDK5	21209116-EBV-dsDNA,15955820-VZV-dsDNA	human
ENSG00000164916	FOXK1	20053746-ADV-dsDNA	human
ENSG00000164924	YWHAZ	23175360-HPV-dsDNA	human
ENSG00000164985	PSIP1	23610442-HIV1-ssRNART,16959283-HIV1-ssRNART	human
ENSG00000165029	ABCA1	20731376-HIV1-ssRNART	human
ENSG00000165030	NFIL3	20102225-HTLV-ssRNART,10074173-dna-HBV-dsDNART	human
ENSG00000165119	HNRNPK	23825951-rna-INFLUENZA-ssRNA	human
ENSG00000165140	FBP1	21880596-rna-EV71-ssRNA	human
ENSG00000165169	DYNLT3	16873277-HSV-dsDNA	human
ENSG00000165280	VCP	21918864-HBV-dsDNART	human
ENSG00000165392	WRN	17317667-HIV1-ssRNART,17041215-ADV-ssDNA,15140983-HSV-dsDNA	human
ENSG00000165417	GTF2A1	18216093-dna-HSV-dsDNA	human
ENSG00000165699	TSC1	18407068-HCMV-dsDNA	human
ENSG00000165732	DDX21	22174317-HIV1-ssRNART	human
ENSG00000165795	NDRG2	15582665-HIV1-ssRNART	human
ENSG00000165821	SALL2	11734654-POLYOMAVIRUS-dsDNA	human
ENSG00000165914	TTC7B	22258240-CHIKV-ssRNA	human
ENSG00000165916	PSMC3	20417672-EIAV-ssRNART	horse
ENSG00000166025	AMOTL1	19932912-PARAMYXOVIRUS-ssRNA	other
ENSG00000166167	BTRC	21310048-HIV1-ssRNART,19478868-HIV1-ssRNART,17121803-HIV1-ssRNART	human
ENSG00000166197	NOLC1	23188192-INFLUENZA-ssRNA	human
ENSG00000166200	COPS2	21911577-DENV-ssRNA	human
ENSG00000166266	CUL5	23098073-HIV1-ssRNART,16636053-HIV1-ssRNART	human
ENSG00000166311	SMPD1	22573858-EBOV-ssRNA	human
ENSG00000166452	AKIP1	24659101-MPMV-ssRNART	macaque
ENSG00000166483	WEE1	18385244-HIV1-ssRNART	human
ENSG00000166710	B2M	23950709-HSV-dsDNA	human
ENSG00000166794	PPIB	22046132-SARSCOV-ssRNA,21559518-HCV-ssRNA	human
ENSG00000166825	ANPEP	1350661-TGEV-ssRNA,1350662-HCOV229E-ssRNA	human,pig
ENSG00000166848	TERF2IP	14581536-dna-EBV-dsDNA	human
ENSG00000166851	PLK1	20534861-HCV-ssRNA	human
ENSG00000166887	VPS39	21454559-POLYOMAVIRUS-dsDNA	human
ENSG00000166888	STAT6	20876453-dna-EBV-dsDNA	human
ENSG00000166913	YWHAB	21147917-INFLUENZA-ssRNA	human
ENSG00000167004	PDIA3	21159867-POLYOMAVIRUS-dsDNA,17981119-SV40-dsDNA	human,primates
ENSG00000167085	PHB	19906925-HIV1-ssRNART,22997079-CHIKV-ssRNA	human
ENSG00000167088	SNRPD1	14524621-HCV-ssRNA	human
ENSG00000167110	GOLGA2	18985028-HCV-ssRNA	human
ENSG00000167136	ENDOG	11912214-dna-HSV-dsDNA	human
ENSG00000167325	RRM1	16339411-KSHV-dsDNA	human
ENSG00000167419	LPO	8381638-HIV1-ssRNART	human
ENSG00000167601	AXL	23954153	other
ENSG00000167642	SPINT2	16140784-HEV-ssRNA	human
ENSG00000167657	DAPK3	24116224-HIV1-ssRNART	human
ENSG00000167658	EEF2	25229650-HIV1-ssRNART	human
ENSG00000167967	E4F1	2960975-dna-ADV-dsDNA,12730668-ADV-dsDNA	human
ENSG00000167978	SRRM2	12941912-dna-HTLV-ssRNART	human
ENSG00000167986	DDB1	23137809-HCV-ssRNA,19966799-HBV-dsDNART	human
ENSG00000168003	SLC3A2	18829766-KSHV-dsDNA	human
ENSG00000168028	RPSA	1385835-SINV-ssRNA	human
ENSG00000168036	CTNNB1	19846673-HCV-ssRNA	human
ENSG00000168214	RBPJ	20861242-KSHV-dsDNA,11222720-EBV-dsDNA	human
ENSG00000168216	LMBRD1	23175358-HDV-ssRNA	human
ENSG00000168283	BMI1	19515780-dna-HSV-dsDNA	human
ENSG00000168310	IRF2	9001242-dna-EBV-dsDNA	human
ENSG00000168329	CX3CR1	23966863-KSHV-dsDNA	human
ENSG00000168374	ARF4	22105072-DENV-ssRNA	human
ENSG00000168438	CDC40	20392851-SINV-ssRNA	human
ENSG00000168439	STIP1	20573828-INFLUENZA-ssRNA	human
ENSG00000168496	FEN1	20444887-HSV-dsDNA	human
ENSG00000168575	SLC20A2	8302848-GALV-ssRNART	gibbon
ENSG00000168610	STAT3	19032945-EBV-dsDNA,16364321-KSHV-dsDNA	human
ENSG00000168710	AHCYL1	23950709-HSV-dsDNA	human
ENSG00000168938	PPIC	7969494-HIV1-ssRNART	human
ENSG00000169016	E2F6	18579589-HPV-dsDNA	human
ENSG00000169045	HNRNPH1	21823664-HCV-ssRNA	human
ENSG00000169047	IRS1	7542742-SV40-dsDNA	other
ENSG00000169057	MECP2	20032179-KSHV-dsDNA	human
ENSG00000169155	ZBTB43	22258240-CHIKV-ssRNA	human
ENSG00000169217	CD2BP2	19637933-VACV-dsDNA	human
ENSG00000169429	IL8	15155729-HSV-dsDNA,9151824-MYXV-dsDNA	human,rabbit
ENSG00000169439	SDC2	22170634-DENV-ssRNA	human
ENSG00000169554	ZEB2	20375168-dna-EBV-dsDNA	human
ENSG00000169714	CNBP	9879764-dna-JCV-dsDNA	human
ENSG00000169908	TM4SF1	17989173-HIV1-ssRNART	human
ENSG00000169925	BRD3	19244327-MHV-dsDNA	mouse
ENSG00000170004	CHD3	14609633-SEOV-ssRNA,25213355-INFLUENZA-ssRNA	human
ENSG00000170017	ALCAM	17238276-KSHV-dsDNA	human
ENSG00000170027	YWHAG	16571828-SINV-ssRNA	human
ENSG00000170142	UBE2E1	22438555-HSV-dsDNA	human
ENSG00000170248	PDCD6IP	22969426-EBV-dsDNA,18032515-MLV-ssRNART	human,mouse
ENSG00000170265	ZNF282	9396811-dna-HTLV-ssRNART	human
ENSG00000170312	CDK1	18799590-vzv-dsDNA	human
ENSG00000170345	FOS	12692226-JCV-dsDNA	human
ENSG00000170365	SMAD1	16710631-HPV-dsDNA,25010525-KSHV-dsDNA	human
ENSG00000170385	SLC30A1	16641280-CRPV-dsDNA	rabbit
ENSG00000170473	WIBG	20436455-KSHV-dsDNA	human
ENSG00000170515	PA2G4	18937254-rna-FMDV-ssRNA,17295834-INFLUENZA-ssRNA	human,other
ENSG00000170581	STAT2	19812155-HCMV-dsDNA,19279106-DENV-ssRNA,18701593-HCMV-dsDNA,21075352-DENV-ssRNA	human
ENSG00000170606	HSPA4	15789261-HBV-dsDNART	human
ENSG00000170653	ATF7	10725433-dna-EBV-dsDNA	human
ENSG00000170759	KIF5B	21915095-VACV-dsDNA	human
ENSG00000170835	CEL	16266293-NORWALKVIRUS-ssRNA	human
ENSG00000170836	PPM1D	23405243-HTLV-ssRNART	human
ENSG00000171132	PRKCE	9268312-BDV-ssRNA	other
ENSG00000171148	TADA3	12138191-HPV-dsDNA	human
ENSG00000171303	KCNK3	23164059-HIV1-ssRNART	human
ENSG00000171552	BCL2L1	23091012-HBV-dsDNART,18069888-MHV-dsDNA	human,mouse
ENSG00000171557	FGG	20981788-HBV-dsDNART	human
ENSG00000171564	FGB	20162731-HCV-ssRNA	human
ENSG00000171617	ENC1	22232672-HPV-dsDNA	human
ENSG00000171720	HDAC3	21453528-dna-HCMV-dsDNA	human
ENSG00000171960	PPIH	22046132-SARSCOV-ssRNA	human
ENSG00000172071	EIF2AK3	23667408-HCV-ssRNA	human
ENSG00000172273	HINFP	9657002-dna-HSV-dsDNA	human
ENSG00000172354	GNB2	23043599-INFLUENZA-ssRNA	human
ENSG00000172530	BANP	20153010-dna-HIV1-ssRNART	human
ENSG00000172531	PPP1CA	18068675-HSV-dsDNA	human
ENSG00000172534	HCFC1	9094665-HSV-dsDNA	human
ENSG00000172724	CCL19	20039877-poxvirus-dsDNA	other
ENSG00000172936	MYD88	17567694-HCV-ssRNA,15767367-VACV-dsDNA	human
ENSG00000172977	KAT5	16001085-HIV1-ssRNART	human
ENSG00000173221	GLRX	19038358-HIV1-ssRNART	human
ENSG00000173273	TNKS	22013039-HSV-dsDNA	human
ENSG00000173327	MAP3K11	23857585-HCV-ssRNA	human
ENSG00000173402	DAG1	23279385-LASV-ssRNA	human
ENSG00000173473	SMARCC1	15140983-HSV-dsDNA	human
ENSG00000173599	PC	23861867-HCV-ssRNA	human
ENSG00000173812	EIF1	24357634-rna-EV71-ssRNA	human
ENSG00000174720	LARP7	24607481-dna-HIV1-ssRNART	human
ENSG00000174780	SRP72	21734034-KSHV-dsDNA	human
ENSG00000174842	GLMN	22280104-VACV-dsDNA	human
ENSG00000174953	DHX36	21703541-rna	other
ENSG00000175029	CTBP2	23747199-ADV-dsDNA	human
ENSG00000175073	VCPIP1	19637933-VACV-dsDNA	human
ENSG00000175084	DES	16571828-SINV-ssRNA	human
ENSG00000175104	TRAF6	21262968-EBV-dsDNA,23774506-HIV1-ssRNART,16932746-HCMV-dsDNA	human
ENSG00000175115	PACS1	10707087-HIV1-ssRNART	human
ENSG00000175166	PSMD2	18457437-EBV-dsDNA	human
ENSG00000175197	DDIT3	16511829-HIV1-ssRNART	human
ENSG00000175305	CCNE2	16061792-HPV-dsDNA	human
ENSG00000175334	BANF1	21880762-dna-VACV-dsDNA,14645565-HIV1-ssRNART	human
ENSG00000175354	PTPN2	24442435-HCV-ssRNA	human
ENSG00000175387	SMAD2	19420158-dna-JCV-dsDNA,16710631-HPV-dsDNA	human
ENSG00000175832	ETV4	8441666-ADV-dsDNA	human
ENSG00000175899	A2M	11704888-HSV-dsDNA	human
ENSG00000176170	SPHK1	19293152-BVDV-ssRNA	cow
ENSG00000176171	BNIP3	14534539-ADV-dsDNA,14534539-ADV-dsDNA	human
ENSG00000176406	RIMS2	19199833-DENV-ssRNA	human
ENSG00000176986	SEC24C	18329616-EBOV-ssRNA	human
ENSG00000177189	RPS6KA3	18057234-KSHV-dsDNA	human
ENSG00000177463	NR2C2	12522137-dna-HBV-dsDNART	human
ENSG00000177565	TBL1XR1	20181716-HPV-dsDNA	human
ENSG00000177606	JUN	16928756-dna-JCV-dsDNA,8617242-HPV-dsDNA,12692226-JCV-dsDNA	human
ENSG00000177885	GRB2	14993658-HCV-ssRNA	human
ENSG00000177889	UBE2N	17942533-HTLV-ssRNART	human
ENSG00000177954	RPS27	23379559-rna-HCV-ssRNA	human
ENSG00000178562	CD28	21543478-HIV1-ssRNART	human
ENSG00000178691	SUZ12	22279536-dna-HCMV-dsDNA	human
ENSG00000178952	TUFM	20798060-rna	other
ENSG00000178999	AURKB	24478433-KSHV-dsDNA	human
ENSG00000179151	EDC3	24008843-INFLUENZA-ssRNA	human
ENSG00000179262	RAD23A	20614012-HIV1-ssRNART	human
ENSG00000179271	GADD45GIP1	12482659-HPV-dsDNA	human
ENSG00000179295	PTPN11	21047965-KSHV-dsDNA	human
ENSG00000179388	EGR3	11909874-HIV1-ssRNART	human
ENSG00000179583	CIITA	21813598-HTLV-ssRNART	human
ENSG00000179934	CCR8	16365449-HHV6-dsDNA,17209056-HHV6-dsDNA	human
ENSG00000180198	RCC1	21909257-INFLUENZA-ssRNA	human
ENSG00000180228	PRKRA	21994455-INFLUENZA-ssRNA	human
ENSG00000180353	HCLS1	10612659-HIV1-ssRNART	human
ENSG00000180370	PAK2	20147394-HIV1-HIV2-SIV-ssRNART,16501114-HIV1-ssRNART	human
ENSG00000180871	CXCR2	22904195-HIV1-ssRNART	human
ENSG00000181222	POLR2A	8700889-HIV1-ssRNART	human
ENSG00000181610	MRPS23	16038965-HPV-dsDNA	human
ENSG00000182004	SNRPE	24623795-HIV1-ssRNART	human
ENSG00000182197	EXT1	23950709-HSV-dsDNA	human
ENSG00000182568	SATB1	17512569-dna-HCMV-dsDNA	human
ENSG00000182578	CSF1R	7645215-HPV-dsDNA	human
ENSG00000182718	ANXA2	22301157-HCV-ssRNA,19325895-HIV1-ssRNART,16501079-HIV1-ssRNART	human
ENSG00000182827	ACBD3	23926333-POLIOVIRUS-ssRNA	human
ENSG00000182866	LCK	18714047-HIV1-ssRNART,8794306-HIV1-ssRNART	human
ENSG00000182944	EWSR1	23552423-rna-HCV-ssRNA	human
ENSG00000183207	RUVBL2	19369355-INFLUENZA-ssRNA	human
ENSG00000183386	FHL3	23616667-HTLV-ssRNART	human
ENSG00000183495	EP400	8985331-SV40-dsDNA	human,primates
ENSG00000183625	CCR3	9024664-HIV1-ssRNART	human
ENSG00000183735	TBK1	23096996-HCV-ssRNA,19010780-HSV-dsDNA,19010780-HSV-dsDNA	human
ENSG00000183808	RBM12B	22258240-CHIKV-ssRNA	human
ENSG00000184012	TMPRSS2	23966399-SEV-ssRNA	human
ENSG00000184371	CSF1	23061794-EBV-dsDNA,22902366-EBV-dsDNA	human
ENSG00000184432	COPB2	10199403-HIV1-ssRNART	human
ENSG00000184451	CCR10	19307942-HIV1-ssRNART	human
ENSG00000184584	TMEM173	22911572-HCV-ssRNA	human
ENSG00000184708	EIF4ENIF1	18985028-HCV-ssRNA	human
ENSG00000184900	SUMO3	18619639-HPV-dsDNA	human
ENSG00000185068	GTF2H5	21375739-HBV-dsDNART	human
ENSG00000185745	IFIT1	23824812-JEV-ssRNA	human
ENSG00000185811	IKZF1	24522918-EBV-dsDNA	human
ENSG00000185825	BCAP31	18684816-HPV-dsDNA	human
ENSG00000185883	ATP6V0C	1334459-BPV-dsDNA	cow
ENSG00000185896	LAMP1	11799178-MARBURGVIRUS-ssRNA,12885763-HIV1-ssRNART	human
ENSG00000186416	NKRF	16107696-dna-HIV1-ssRNART	human
ENSG00000186432	KPNA4	17192311-BPV-dsDNA,17376915-INFLUENZA-ssRNA	human,cow
ENSG00000186468	RPS23	18457437-EBV-dsDNA	human
ENSG00000186635	ARAP1	15607035-HCV-ssRNA	human
ENSG00000186834	HEXIM1	17576689-dna-HIV1-ssRNART	human
ENSG00000186918	ZNF395	11853404-dna-HPV-dsDNA	human
ENSG00000187109	NAP1L1	18226242-HIV1-ssRNART,14966293-HPV-dsDNA	human
ENSG00000187266	EPOR	9209415-MLV-ssRNART,10369674-MLV-ssRNART	mouse
ENSG00000187391	MAGI2	12140759-HPV-dsDNA	human
ENSG00000187555	USP7	19834552-EBV-dsDNA	human
ENSG00000187726	DNAJB13	21994455-INFLUENZA-ssRNA	human
ENSG00000187778	MCRS1	9765390-HSV-dsDNA	human
ENSG00000188130	MAPK12	17616579-HCV-ssRNA	human
ENSG00000188313	PLSCR1	23501106-HIV1-ssRNART,22789739-HTLV-ssRNART	human
ENSG00000188342	GTF2F2	16169872-HBV-dsDNART,8934526-HIV1-ssRNART	human
ENSG00000188554	NBR1	24769734-COXSV-ssRNA	human
ENSG00000188612	SUMO2	18619639-HPV-dsDNA	human
ENSG00000188827	SLX4	25320300-HIV1-ssRNART	human
ENSG00000189403	HMGB1	22696656-INFLUENZA-ssRNA,11086163-rna-HIV1-ssRNART	human
ENSG00000196083	IL1RAP	16973626-HBV-dsDNART	human
ENSG00000196092	PAX5	23678172-EBV-dsDNA	human
ENSG00000196235	SUPT5H	21715506-INFLUENZA-ssRNA	human
ENSG00000196262	PPIA	22902549-HBV-dsDNART	human
ENSG00000196305	IARS	18457437-EBV-dsDNA	human
ENSG00000196411	EPHB4	23696734-KSHV-dsDNA	human
ENSG00000196419	XRCC6	21454661-HIV1-ssRNART,15140983-HSV-dsDNA	human
ENSG00000196470	SIAH1	21878328-HBV-dsDNART	human
ENSG00000196497	IPO4	17616579-HCV-ssRNA	human
ENSG00000196591	HDAC2	20660201-HSV-dsDNA,10228159-HPV-dsDNA	human
ENSG00000196611	MMP1	16807369-HIV1-ssRNART	human
ENSG00000196628	TCF4	12655097-dna-EBV-dsDNA	human
ENSG00000196839	ADA	25370495-rna-EBOV-ssRNA	human
ENSG00000196878	LAMB3	15331737-ROTAVIRUS-dsRNA	human
ENSG00000196961	AP2A1	10199403-HIV1-ssRNART	human
ENSG00000197043	ANXA6	22114333-INFLUENZA-ssRNA	human
ENSG00000197122	SRC	21480319-HCV-ssRNA	human
ENSG00000197157	SND1	7651391-EBV-dsDNA	human
ENSG00000197265	GTF2E2	8621472-dna-ADV-dsDNA	human
ENSG00000197323	TRIM33	22205733-ADV-dsDNA	human
ENSG00000197381	ADARB1	11907222-rna-HDV-ssRNA	human
ENSG00000197442	MAP3K5	11298454-HIV1-ssRNART	human
ENSG00000197451	HNRNPAB	18457437-EBV-dsDNA	human
ENSG00000197555	SIPA1L1	16999984-HPV-dsDNA,9858596-HPV-dsDNA	human
ENSG00000197747	S100A10	23637395-HPV-dsDNA,21411520-BTV-dsRNA	human,other
ENSG00000197822	OCLN	21632765-HCV-ssRNA,19052094-HCV-ssRNA,19515778-HCV-ssRNA,18802961-HCV-ssRNA	human
ENSG00000197943	PLCG2	23258536-MHV-dsDNA	mouse
ENSG00000197958	RPL12	18457437-EBV-dsDNA	human
ENSG00000198176	TFDP1	21715488-ADV-dsDNA	human
ENSG00000198231	DDX42	18588927-JEV-ssRNA	human
ENSG00000198373	WWP2	10683340-EBV-dsDNA	human
ENSG00000198399	ITSN2	17696407-KSHV-dsDNA	human
ENSG00000198431	TXNRD1	18835810-HIV1-ssRNART	human
ENSG00000198625	MDM4	15604276-ADV-dsDNA	human
ENSG00000198646	NCOA6	14578865-HBV-dsDNART	human
ENSG00000198668	CALM1	21560167-HIV1-ssRNART	human
ENSG00000198821	CD247	11525746-HIV1-ssRNART	human
ENSG00000198890	PRMT6	17267505-HIV1-ssRNART,15596808-HIV1-ssRNART	human
ENSG00000198900	TOP1	23658456-EBOV-ssRNA	human
ENSG00000198919	DZIP3	12538761-rna-HBV-dsDNART	human
ENSG00000198959	TGM2	14517264-HPV-dsDNA	human
ENSG00000204628	GNB2L1	22289149-INFLUENZA-ssRNA,10799781-INFLUENZA-ssRNA	human
ENSG00000205220	PSMB10	22018786-ADV-dsDNA	human
ENSG00000205250	E2F4	20890043-PARVOVIRUSB19-ssDNA	human
ENSG00000205339	IPO7	17360709-HIV1-ssRNART	human
ENSG00000205726	ITSN1	22975684-EBV-dsDNA	human
ENSG00000211460	TSN	12532453-HCV-ssRNA	human
ENSG00000213024	NUP62	22334672-HSV-dsDNA,22623767-EBV-dsDNA,22308026-HIV1-ssRNART	human
ENSG00000213341	CHUK	15215253-dsDNA	other
ENSG00000213585	VDAC1	16201016-INFLUENZA-ssRNA	human
ENSG00000213782	DDX47	11024137-HPV-dsDNA	human
ENSG00000213928	IRF9	16800784-HPV-dsDNA	human
ENSG00000213937	CLDN9	17804490-HCV-ssRNA	human
ENSG00000213977	TAX1BP3	10940294-HTLV-ssRNART	human
ENSG00000214575	CPEB1	20144904-rna-HPV-dsDNA	human
ENSG00000215021	PHB2	19906925-HIV1-ssRNART	human
ENSG00000215041	NEURL4	11119584-HPV-dsDNA	human
ENSG00000215301	DDX3X	22174317-HIV1-ssRNART	human
ENSG00000221914	PPP2R2A	23530045-ADV-dsDNA	human
ENSG00000232367	TAP1	16201019-HSV-dsDNA,11580231-HPV-dsDNA	human
ENSG00000232960	CSNK2B	15031534-HSV-dsDNA	human
ENSG00000233813	MRPS18B	18391203-EBV-dsDNA	human
ENSG00000234651	BAG6	24901321-PRRSV-ssRNA	pig
ENSG00000236342	ABCF1	23263557-dna-dsDNA,22810586-dsDNA	other
ENSG00000236443	PSMB8	14550573-HIV1-ssRNART	human
ENSG00000241973	PI4KA	21697487-HCV-ssRNA	human
ENSG00000243678	NME1-NME2	11231635-EBV-dsDNA	human
ENSG00000254087	LYN	18985015-KSHV-dsDNA	human
ENSG00000254772	EEF1G	22628567-HIV1-ssRNART	human
ENSG00000258643	BCL2L2-PABPN1	17428862-SARSCOV-ssRNA	human
ENSG00000259207	ITGB3	10196290-HANTAVIRUS-ssRNA	human
ENSG00000260150	ZMYND11	11733528-ADV-dsDNA	human
ENSG00000260178	DHX58	23269789,19403670,18411269-rna,22933270	other
ENSG00000260283	CNP	23084924-HIV1-ssRNART	human
ENSG00000260623	VPRBP	18524771-HIV1-ssRNART	human
ENSG00000261132	HSF1	21459854-dna-HIV1-ssRNART	human
ENSG00000261180	CLEC5A	21566123-DENV-ssRNA	human
ENSG00000261698	DGAT1	23420847-HCV-ssRNA	human
ENSG00000261921	HYAL2	17229709-ssRNART,16191204-JSRV-ssRNART	other,sheep
ENSG00000262088	RPS25	21378123-rna	other
ENSG00000262472	KPNA2	12105224-DENV-ssRNA,23536660-INFLUENZA-ssRNA	human
ENSG00000262909	SMURF2	23781096-HCV-ssRNA	human
ENSG00000263344	EIF4H	11581395-HSV-dsDNA	human
ENSG00000265681	RPL17	20932481-HCMV-dsDNA	human
ENSG00000266332	FCGR1A	17005690-DENV-ssRNA	human
ENSG00000266641	MAPKAPK2	15692053-KSHV-dsDNA	human

## Sheet: B
Ensembl identifier	# branches with no synteny	dN	dS
ENSG00000000003	2	0.0195	0.1316
ENSG00000000005	0	0.0044	0.0657
ENSG00000000457	0	0.0966	0.3543
ENSG00000000460	0	0.0682	0.2107
ENSG00000000938	0	0.021	0.186
ENSG00000001036	0	0.0296	0.1134
ENSG00000001084	0	0.0113	0.1844
ENSG00000001167	1	0.001	0.1174
ENSG00000001460	0	0.0942	0.3136
ENSG00000001461	0	0.0137	0.2042
ENSG00000001497	2	0.049	0.1561
ENSG00000001561	0	0.0367	0.1656
ENSG00000001626	0	0.0267	0.1563
ENSG00000001629	0	0.0114	0.1325
ENSG00000001630	1	0.0115	0.0964
ENSG00000001631	0	0.0057	0.122
ENSG00000002016	0	0.0364	0.1154
ENSG00000002330	1	0.0429	0.1831
ENSG00000002549	1	0.0295	0.2167
ENSG00000002587	8	0.0216	0.3055
ENSG00000002726	4	0.0624	0.3627
ENSG00000002745	1	0.023	0.3464
ENSG00000002746	0	0.0237	0.2316
ENSG00000002834	1	0.0127	0.2843
ENSG00000002919	0	0.0309	0.1803
ENSG00000003056	3	0.0209	0.1406
ENSG00000003137	0	0.005	0.4082
ENSG00000003147	1	0.0355	0.1718
ENSG00000003249	0	0.0669	0.3141
ENSG00000003393	1	0.0215	0.2021
ENSG00000003402	0	0.1036	0.2373
ENSG00000003509	2	0.0291	0.1391
ENSG00000003987	0	0.0162	0.2558
ENSG00000003989	1	0.0245	0.1923
ENSG00000004399	0	0.0151	0.3018
ENSG00000004455	1	0.0143	0.1594
ENSG00000004478	3	0.0286	0.1591
ENSG00000004487	0	0.0016	0.1091
ENSG00000004534	0	0.0409	0.1873
ENSG00000004776	0	0.0389	0.4769
ENSG00000004779	5	0.0296	0.1093
ENSG00000004799	0	0.0182	0.1795
ENSG00000004846	0	0.0268	0.1195
ENSG00000004866	0	0.0051	0.1048
ENSG00000004897	0	0.003	0.0636
ENSG00000004939	0	0.0459	0.1999
ENSG00000004948	0	0.0845	0.372
ENSG00000004961	4	0.0412	0.3857
ENSG00000005020	1	0.0433	0.2034
ENSG00000005022	5	0.009	0.0812
ENSG00000005073	0	0.0079	0.1434
ENSG00000005075	1	0.0012	0.227
ENSG00000005102	0	0.0165	0.1299
ENSG00000005156	0	0.0213	0.1339
ENSG00000005175	3	0.0287	0.1396
ENSG00000005187	0	0.0523	0.2444
ENSG00000005194	1	0.0416	0.1855
ENSG00000005238	0	0.0171	0.0586
ENSG00000005302	3	0.031	0.3372
ENSG00000005339	0	0.0086	0.143
ENSG00000005379	0	0.0426	0.1512
ENSG00000005381	0	0.0482	0.2765
ENSG00000005436	3	0.0255	0.0616
ENSG00000005448	0	0.0364	0.1968
ENSG00000005469	1	0.0389	0.1502
ENSG00000005483	0	0.0142	0.1054
ENSG00000005700	2	0.0236	0.1291
ENSG00000005812	1	0.0034	0.0765
ENSG00000005844	0	0.0827	0.2383
ENSG00000005882	0	0.0079	0.2649
ENSG00000005884	0	0.0274	0.2165
ENSG00000005893	0	0.0447	0.1049
ENSG00000005981	0	0.0134	0.1803
ENSG00000006007	0	0.0318	0.1825
ENSG00000006025	0	0.0173	0.2714
ENSG00000006042	1	0.004	0.1857
ENSG00000006047	3	0.0183	0.1138
ENSG00000006071	0	0.0086	0.2232
ENSG00000006114	0	0.0156	0.0953
ENSG00000006116	0	0.0055	0.4871
ENSG00000006128	3	0.0296	0.2136
ENSG00000006194	0	0.0202	0.1126
ENSG00000006282	0	0.0177	0.222
ENSG00000006283	0	0.0133	0.1903
ENSG00000006432	0	0.0107	0.155
ENSG00000006451	2	0.0034	0.0622
ENSG00000006453	0	0.0495	0.3887
ENSG00000006459	0	0.0146	0.0979
ENSG00000006468	23	0.0051	0.1145
ENSG00000006555	0	0.0278	0.311
ENSG00000006576	0	0.0107	0.1193
ENSG00000006611	1	0.0173	0.1564
ENSG00000006625	1	0.0387	0.1323
ENSG00000006634	1	0.0534	0.1447
ENSG00000006652	0	0.0585	0.7184
ENSG00000006712	1	0.0054	0.2242
ENSG00000006715	1	0.006	0.1733
ENSG00000006740	3	0.0174	0.2912
ENSG00000006747	6	0.0292	0.2042
ENSG00000006831	0	0.013	0.1216
ENSG00000006837	0	0.0357	0.1087
ENSG00000007038	2	0.0852	0.2334
ENSG00000007047	2	0.0054	0.1483
ENSG00000007168	1	0.0029	0.0763
ENSG00000007171	0	0.031	0.1962
ENSG00000007202	0	0.0122	0.1228
ENSG00000007314	0	0.0208	0.3658
ENSG00000007341	0	0.0238	0.1179
ENSG00000007384	0	0.0091	0.2774
ENSG00000007545	0	0.0315	0.2524
ENSG00000007908	0	0.1713	0.4548
ENSG00000007923	0	0.0066	0.2761
ENSG00000007944	1	0.0078	0.2362
ENSG00000008018	1	0.0153	0.2683
ENSG00000008056	0	0.0083	0.1447
ENSG00000008083	3	0.0116	0.1376
ENSG00000008118	1	0.0151	0.1974
ENSG00000008196	6	0.0006	0.0984
ENSG00000008197	5	0.0013	0.0899
ENSG00000008277	0	0.0109	0.1068
ENSG00000008282	1	0.0385	0.1119
ENSG00000008283	0	0.0369	0.221
ENSG00000008311	0	0.0283	0.2125
ENSG00000008323	0	0.0515	0.2036
ENSG00000008405	1	0.0056	0.1094
ENSG00000008438	2	0.0859	0.2208
ENSG00000008441	1	0.0022	0.0743
ENSG00000008513	1	0.0358	0.4977
ENSG00000008710	3	0.038	0.2676
ENSG00000008838	0	0.0123	0.2251
ENSG00000008869	0	0.0051	0.1367
ENSG00000008952	0	0.0077	0.1059
ENSG00000009335	0	0.0283	0.427
ENSG00000009694	1	0.0043	0.1145
ENSG00000009765	1	0.0519	0.1824
ENSG00000009780	0	0.0258	0.1044
ENSG00000009790	1	0.0454	0.1112
ENSG00000009830	0	0.0252	0.1513
ENSG00000009844	0	0.0158	0.1587
ENSG00000010017	0	0.0037	0.0807
ENSG00000010072	1	0.1388	0.5098
ENSG00000010219	1	0.0577	0.1838
ENSG00000010244	0	0.0061	0.0865
ENSG00000010256	1	0.0432	0.3864
ENSG00000010270	5	0.0104	0.1544
ENSG00000010278	1	0.0297	0.1678
ENSG00000010282	2	0.0229	0.2489
ENSG00000010292	0	0.0288	0.1408
ENSG00000010295	0	0.0165	0.2604
ENSG00000010318	1	0.0327	0.092
ENSG00000010319	1	0.0275	0.203
ENSG00000010322	0	0.0157	0.2119
ENSG00000010327	0	0.046	0.243
ENSG00000010379	0	0.0125	0.1198
ENSG00000010626	0	0.0635	0.2755
ENSG00000010671	0	0.0035	0.0934
ENSG00000010803	0	0.0118	0.0869
ENSG00000010810	0	0.0006	0.0973
ENSG00000010818	1	0.0247	0.2067
ENSG00000010932	0	0.0406	0.1674
ENSG00000011007	0	0.031	0.151
ENSG00000011009	2	0.0057	0.1142
ENSG00000011021	0	0.0172	0.1873
ENSG00000011028	0	0.021	0.2809
ENSG00000011083	0	0.0097	0.181
ENSG00000011105	0	0.0152	0.1586
ENSG00000011114	1	0.0105	0.1097
ENSG00000011143	1	0.0205	0.161
ENSG00000011198	1	0.0153	0.187
ENSG00000011258	0	0.0035	0.1267
ENSG00000011260	2	0.0342	0.1321
ENSG00000011275	1	0.0238	0.1622
ENSG00000011295	0	0.0292	0.1017
ENSG00000011332	1	0.0598	2.6883
ENSG00000011347	1	0.0156	0.278
ENSG00000011376	0	0.0453	0.2995
ENSG00000011405	0	0.015	0.0987
ENSG00000011426	2	0.0741	0.3254
ENSG00000011451	0	0.0322	0.2311
ENSG00000011454	0	0.0048	0.1347
ENSG00000011465	1	0.0281	0.1852
ENSG00000011478	0	0.0211	0.1616
ENSG00000011485	0	0.0045	0.2009
ENSG00000011523	0	0.0716	0.1511
ENSG00000011590	0	0.0588	0.1176
ENSG00000011600	0	0.0271	0.0993
ENSG00000012061	2	0.0286	0.1727
ENSG00000012174	0	0.0073	0.149
ENSG00000012223	0	0.0757	0.1877
ENSG00000012232	0	0.0027	0.1055
ENSG00000012504	0	0.017	0.18
ENSG00000012660	1	0.024	0.1717
ENSG00000012822	0	0.0163	0.1346
ENSG00000012963	1	0.024	0.15
ENSG00000013016	2	0.0055	0.2484
ENSG00000013293	0	0.0064	0.1637
ENSG00000013297	0	0.0071	0.1995
ENSG00000013306	0	0.0206	0.1894
ENSG00000013364	1	0.0278	0.2755
ENSG00000013374	0	0.0194	0.166
ENSG00000013375	0	0.0301	0.1634
ENSG00000013392	0	0.0119	0.1809
ENSG00000013441	0	0.0226	0.2421
ENSG00000013523	0	0.0233	0.1417
ENSG00000013561	0	0.0128	0.1068
ENSG00000013563	2	0.0693	0.3529
ENSG00000013573	21	0.0376	0.1528
ENSG00000013583	1	0.027	0.1862
ENSG00000013588	1	0.0562	0.1634
ENSG00000013725	1	0.0891	0.2629
ENSG00000014123	0	0.0185	0.1468
ENSG00000014138	0	0.0362	0.1975
ENSG00000014216	1	0.0124	0.252
ENSG00000014257	0	0.0417	0.117
ENSG00000014641	2	0.0136	0.0957
ENSG00000014824	0	0.0167	0.1358
ENSG00000014919	1	0.0151	0.0919
ENSG00000015133	0	0.0427	0.3144
ENSG00000015153	0	0.0049	0.0528
ENSG00000015413	1	0.0538	0.3088
ENSG00000015479	0	0.0036	0.0865
ENSG00000015520	0	0.0733	0.4066
ENSG00000015532	0	0.0175	0.2659
ENSG00000015592	0	0.0385	0.248
ENSG00000015676	1	0.0509	0.3614
ENSG00000016082	5	0.0025	0.3869
ENSG00000016391	0	0.0332	0.2616
ENSG00000016402	1	0.0516	0.1198
ENSG00000016490	0	0.0464	0.1346
ENSG00000016602	0	0.0671	0.1666
ENSG00000016864	0	0.0147	0.0992
ENSG00000017260	0	0.0064	0.1039
ENSG00000017483	1	0.033	0.1526
ENSG00000017797	0	0.0088	0.1292
ENSG00000018189	0	0.0124	0.1124
ENSG00000018236	9	0.009	0.1946
ENSG00000018408	0	0.0141	0.1894
ENSG00000018510	1	0.0128	0.0888
ENSG00000018610	2	0.0031	0.1468
ENSG00000018625	0	0.0055	0.468
ENSG00000019144	1	0.0318	0.522
ENSG00000019169	2	0.0939	0.1298
ENSG00000019186	0	0.0315	0.1988
ENSG00000019485	1	0.024	0.2016
ENSG00000019505	1	0.0154	0.1876
ENSG00000019549	4	0.0063	0.1107
ENSG00000019991	8	0.01	0.1298
ENSG00000019995	0	0.0074	0.4902
ENSG00000020181	0	0.0173	0.1915
ENSG00000020256	2	0.0196	0.3172
ENSG00000020426	0	0.0074	0.14
ENSG00000020633	0	0.0098	0.2646
ENSG00000020922	0	0.0228	0.1325
ENSG00000021300	0	0.0236	0.3352
ENSG00000021355	1	0.0547	0.2112
ENSG00000021488	0	0.0196	0.1623
ENSG00000021574	0	0.0139	0.1066
ENSG00000021776	0	0.0088	0.129
ENSG00000021826	0	0.0139	0.1718
ENSG00000021852	1	0.0732	0.2353
ENSG00000022267	1	0.0088	0.0655
ENSG00000022277	0	0.0516	0.3147
ENSG00000022355	0	0.0055	0.1834
ENSG00000022567	15	0.0451	0.4844
ENSG00000022840	0	0.017	0.1105
ENSG00000023041	0	0.0145	0.1576
ENSG00000023171	1	0.0135	0.5422
ENSG00000023228	0	0.0086	0.105
ENSG00000023287	4	0.0158	0.1281
ENSG00000023318	0	0.0168	0.1676
ENSG00000023330	1	0.0422	0.4857
ENSG00000023516	0	0.037	0.1226
ENSG00000023608	0	0.0432	0.1801
ENSG00000023697	0	0.0201	0.206
ENSG00000023734	1	0.0062	0.1551
ENSG00000023892	0	0.0157	0.2478
ENSG00000023909	1	0.0082	0.1381
ENSG00000024862	0	0.0457	0.1813
ENSG00000025039	1	0.0059	0.1191
ENSG00000025156	2	0.0063	0.074
ENSG00000025293	0	0.0158	0.1053
ENSG00000025434	0	0.0175	0.1189
ENSG00000025770	1	0.0513	0.2319
ENSG00000025772	0	0.03	0.1149
ENSG00000025796	0	0.0058	0.1212
ENSG00000025800	0	0.0029	0.1193
ENSG00000026025	1	0.0108	0.1709
ENSG00000026508	0	0.0585	0.1388
ENSG00000026559	0	0.0118	0.3715
ENSG00000026652	0	0.0294	0.3777
ENSG00000027001	1	0.0237	0.1394
ENSG00000027075	0	0.0049	0.1552
ENSG00000027644	0	0.0169	0.2044
ENSG00000027869	0	0.0666	0.1863
ENSG00000028116	23	0.0524	0.1229
ENSG00000028203	0	0.0218	0.0808
ENSG00000028528	0	0.0111	0.0875
ENSG00000028839	0	0.0014	0.0864
ENSG00000029363	0	0.0039	0.0748
ENSG00000029364	0	0.0098	0.0877
ENSG00000029534	0	0.0154	0.1684
ENSG00000029559	0	0.0453	0.1452
ENSG00000029639	0	0.0454	0.2326
ENSG00000029725	0	0.0071	0.1071
ENSG00000029993	6	0.0103	0.2778
ENSG00000030066	1	0.0175	0.1431
ENSG00000030304	0	0.0158	0.1766
ENSG00000030419	23	0.0048	0.0792
ENSG00000030582	0	0.0678	0.1908
ENSG00000031003	0	0.0131	0.079
ENSG00000031081	0	0.0471	0.1485
ENSG00000031698	1	0.0242	0.2699
ENSG00000031823	2	0.0201	0.1499
ENSG00000032219	0	0.0127	0.0965
ENSG00000032444	0	0.011	0.2863
ENSG00000032742	1	0.0131	0.1612
ENSG00000033011	0	0.0419	0.1677
ENSG00000033030	0	0.0381	0.193
ENSG00000033050	0	0.0033	0.1354
ENSG00000033100	0	0.0123	0.205
ENSG00000033122	15	0.0078	0.1329
ENSG00000033170	0	0.0052	0.0852
ENSG00000033178	0	0.0186	0.1184
ENSG00000033627	0	0.0051	0.1302
ENSG00000033800	0	0.0031	0.0932
ENSG00000033867	2	0.0118	0.1593
ENSG00000034053	15	0.0469	0.8389
ENSG00000034239	4	0.0238	0.1691
ENSG00000034533	0	0.0467	0.1578
ENSG00000034677	0	0.0082	0.1191
ENSG00000034693	0	0.009	0.1193
ENSG00000034713	2	0.0008	0.0446
ENSG00000035115	5	0.041	0.4194
ENSG00000035141	1	0.0388	0.2655
ENSG00000035403	0	0.0038	0.1496
ENSG00000035499	1	0.0125	0.1406
ENSG00000035664	0	0.0165	0.1069
ENSG00000035681	0	0.0208	0.1963
ENSG00000035687	1	0.0146	0.1923
ENSG00000035720	0	0.0343	0.1285
ENSG00000035862	1	0.0287	0.8139
ENSG00000035928	1	0.0316	0.1354
ENSG00000036054	0	0.006	0.0949
ENSG00000036257	1	0.0012	0.0937
ENSG00000036473	0	0.0172	0.1301
ENSG00000036530	1	0.0136	0.305
ENSG00000036549	0	0.0171	0.1002
ENSG00000036565	0	0.0311	0.1299
ENSG00000036828	0	0.0131	0.2042
ENSG00000037280	1	0.0342	0.3768
ENSG00000037474	1	0.0164	0.1743
ENSG00000037637	0	0.006	0.0904
ENSG00000037749	1	0.0238	0.1287
ENSG00000037757	1	0.0267	0.2349
ENSG00000037897	0	0.0155	0.1075
ENSG00000037965	0	0.0014	0.024
ENSG00000038002	1	0.0765	0.3163
ENSG00000038210	1	0.0357	0.1415
ENSG00000038219	2	0.124	0.3389
ENSG00000038274	2	0.0144	0.181
ENSG00000038295	5	0.0113	0.1566
ENSG00000038358	0	0.0101	0.1525
ENSG00000038427	1	0.0668	0.144
ENSG00000038945	3	0.0748	0.1888
ENSG00000039068	1	0.049	0.2415
ENSG00000039123	1	0.0135	0.4715
ENSG00000039139	0	0.0194	0.1638
ENSG00000039319	0	0.0337	0.1032
ENSG00000039523	1	0.036	0.1443
ENSG00000039560	0	0.0532	0.3116
ENSG00000039600	0	0.0374	0.1144
ENSG00000040199	1	0.0169	0.1605
ENSG00000040341	0	0.0152	0.2339
ENSG00000040487	0	0.0269	0.2009
ENSG00000040531	0	0.0556	0.211
ENSG00000040731	23	0.0055	0.22
ENSG00000040933	0	0.0092	0.2277
ENSG00000041353	1	0.0078	0.1238
ENSG00000041357	3	0.0206	1.2449
ENSG00000041515	16	0.0263	0.1646
ENSG00000041802	1	0.025	0.1229
ENSG00000041880	1	0.0738	0.3192
ENSG00000041982	0	0.0292	0.1958
ENSG00000042062	0	0.0314	0.2035
ENSG00000042088	0	0.0557	0.3017
ENSG00000042286	0	0.0337	0.2931
ENSG00000042317	0	0.0888	0.1729
ENSG00000042429	0	0.0057	0.1785
ENSG00000042445	0	0.0519	0.1822
ENSG00000042832	0	0.0894	0.2966
ENSG00000042980	1	0.054	0.1519
ENSG00000043039	1	0.0371	0.2161
ENSG00000043093	1	0.0029	0.0486
ENSG00000043143	1	0.0126	0.1435
ENSG00000043462	0	0.0443	0.2578
ENSG00000043514	0	0.0318	0.1256
ENSG00000044012	0	0.0851	0.2229
ENSG00000044090	0	0.031	0.1733
ENSG00000044115	0	0.0015	0.1177
ENSG00000044446	0	0.011	0.1441
ENSG00000044524	23	0.0064	0.1382
ENSG00000044574	1	0.0045	0.113
ENSG00000046604	0	0.1048	0.3504
ENSG00000046647	6	0.089	0.2648
ENSG00000047056	2	0.007	0.2091
ENSG00000047188	10	0.004	0.1054
ENSG00000047230	1	0.0116	0.1139
ENSG00000047249	0	0.0026	0.1335
ENSG00000047315	0	0.0001	0.1105
ENSG00000047346	0	0.0414	0.1503
ENSG00000047410	0	0.0072	0.1266
ENSG00000047457	0	0.0372	0.1428
ENSG00000047597	0	0.0238	0.1121
ENSG00000047621	0	0.0069	0.1198
ENSG00000047932	1	0.0117	0.1888
ENSG00000047936	1	0.0375	0.1343
ENSG00000048028	0	0.02	0.216
ENSG00000048052	15	0.0117	0.1095
ENSG00000048140	0	0.0196	0.1367
ENSG00000048162	1	0.0637	0.1787
ENSG00000048405	0	0.0073	0.0683
ENSG00000048462	2	0.0522	0.1522
ENSG00000048540	1	0.0358	0.1243
ENSG00000048544	2	0.0331	0.1261
ENSG00000048545	0	0.0127	0.3852
ENSG00000048649	0	0.0274	0.1254
ENSG00000048707	0	0.0153	0.1932
ENSG00000048740	1	0.001	0.1008
ENSG00000048828	2	0.0086	0.1091
ENSG00000048991	1	0.0114	0.0876
ENSG00000049089	0	0.024	0.1308
ENSG00000049130	0	0.0475	0.1352
ENSG00000049167	0	0.0163	0.1321
ENSG00000049192	0	0.0297	0.2506
ENSG00000049245	15	0.0378	0.3392
ENSG00000049283	0	0.0388	0.1558
ENSG00000049323	1	0.0224	0.1941
ENSG00000049449	4	0.0084	0.094
ENSG00000049656	2	0.0113	0.1952
ENSG00000049768	0	0.0176	0.0868
ENSG00000049860	0	0.0867	0.1877
ENSG00000049883	0	0.0589	0.1463
ENSG00000050165	0	0.0394	0.2074
ENSG00000050344	0	0.055	0.1338
ENSG00000050405	0	0.0413	0.118
ENSG00000050426	2	0.0585	0.1447
ENSG00000050438	0	0.0055	0.109
ENSG00000050555	1	0.0549	0.2695
ENSG00000050748	0	0.0033	0.221
ENSG00000050767	0	0.036	0.1325
ENSG00000050820	0	0.023	0.258
ENSG00000051009	0	0.0119	0.0842
ENSG00000051108	2	0.0384	0.2366
ENSG00000051180	0	0.0186	0.0928
ENSG00000051382	1	0.0047	0.0882
ENSG00000051596	1	0.0041	0.2044
ENSG00000051825	1	0.0687	0.2689
ENSG00000052723	0	0.0065	0.0723
ENSG00000052749	0	0.0177	0.1843
ENSG00000052841	1	0.0061	0.1188
ENSG00000053108	0	0.0307	0.1936
ENSG00000053254	1	0.0128	0.1397
ENSG00000053328	0	0.034	0.1363
ENSG00000053372	4	0.0125	0.0867
ENSG00000053747	0	0.1189	0.443
ENSG00000053770	0	0.0245	0.1195
ENSG00000053900	0	0.0096	0.1691
ENSG00000054116	1	0.0026	0.1216
ENSG00000054118	1	0.009	0.1078
ENSG00000054282	0	0.1061	0.275
ENSG00000054356	0	0.0196	0.1217
ENSG00000054392	0	0.0507	0.214
ENSG00000054523	0	0.0038	0.0972
ENSG00000054690	0	0.0456	0.2217
ENSG00000054796	1	0.0199	0.1217
ENSG00000054938	0	0.0292	0.1372
ENSG00000054965	0	0.0011	0.0761
ENSG00000054967	0	0.0465	0.2017
ENSG00000054983	1	0.0535	0.209
ENSG00000055070	2	0.0216	0.0685
ENSG00000055130	2	0.0041	0.2444
ENSG00000055147	1	0.029	0.1029
ENSG00000055163	0	0.0005	0.186
ENSG00000055208	0	0.0059	0.0636
ENSG00000055211	0	0.0405	0.1158
ENSG00000055332	0	0.1334	0.2042
ENSG00000055483	1	0.0874	0.35
ENSG00000055609	0	0.0448	0.2597
ENSG00000055732	1	0.0344	0.2406
ENSG00000055813	0	0.017	0.1995
ENSG00000055917	0	0.0029	0.0904
ENSG00000055950	0	0.0453	0.1371
ENSG00000055955	1	0.0911	0.2618
ENSG00000055957	0	0.0481	0.2216
ENSG00000056097	2	0.0041	0.1054
ENSG00000056487	2	0.0274	0.2346
ENSG00000056558	1	0.0207	0.1675
ENSG00000056586	1	0.0067	0.0972
ENSG00000056661	1	0.0051	0.1347
ENSG00000056736	0	0.0664	0.1959
ENSG00000056972	0	0.0503	0.1384
ENSG00000057252	1	0.0364	0.1624
ENSG00000057294	0	0.0421	0.2889
ENSG00000057468	0	0.0212	0.1223
ENSG00000057593	2	0.0536	0.2842
ENSG00000057608	1	0.0046	0.1022
ENSG00000057657	0	0.0191	0.1865
ENSG00000057663	1	0.0073	0.1127
ENSG00000057757	0	0.0048	0.1357
ENSG00000057935	1	0.0053	0.1142
ENSG00000058056	0	0.006	0.1405
ENSG00000058063	1	0.0121	0.1048
ENSG00000058262	0	0.0004	0.1845
ENSG00000058272	2	0.0051	0.0718
ENSG00000058453	3	0.0343	0.2845
ENSG00000058600	0	0.0167	0.2517
ENSG00000058673	0	0.0426	0.1815
ENSG00000058729	1	0.0219	0.0797
ENSG00000058799	0	0.0153	0.0847
ENSG00000058804	0	0.0209	0.1157
ENSG00000058866	0	0.0184	0.1553
ENSG00000059122	1	0.0473	0.3546
ENSG00000059377	0	0.0429	0.1523
ENSG00000059378	0	0.0513	0.2293
ENSG00000059573	0	0.0082	0.1622
ENSG00000059691	1	0.027	0.1104
ENSG00000059728	0	0.0137	0.1864
ENSG00000059758	0	0.0014	0.0964
ENSG00000059769	0	0.0257	0.254
ENSG00000059915	0	0.0161	0.1269
ENSG00000060069	2	0.0328	0.3019
ENSG00000060138	5	0.0163	0.0923
ENSG00000060140	4	0.0475	0.1395
ENSG00000060237	0	0.024	0.0985
ENSG00000060339	0	0.0036	0.099
ENSG00000060656	0	0.0075	0.2223
ENSG00000060688	0	0.0109	0.1429
ENSG00000060718	4	0.0311	0.4687
ENSG00000060749	0	0.028	0.1133
ENSG00000060971	1	0.0161	0.1339
ENSG00000061337	0	0.0258	0.4729
ENSG00000061492	0	0.0256	0.1269
ENSG00000061656	0	0.0305	0.1488
ENSG00000061676	0	0.0005	0.095
ENSG00000061918	1	0.004	0.1728
ENSG00000061936	3	0.0464	0.464
ENSG00000061938	1	0.0197	0.2727
ENSG00000062038	0	0.0328	0.1922
ENSG00000062194	1	0.0206	0.3547
ENSG00000062485	1	0.0096	0.1079
ENSG00000062582	2	0.0325	0.2143
ENSG00000062598	1	0.002	0.1479
ENSG00000062650	0	0.0121	0.0966
ENSG00000062716	0	0.0129	0.1019
ENSG00000062725	0	0.0017	0.0951
ENSG00000063015	0	0.0163	0.1342
ENSG00000063046	1	0.0102	0.0781
ENSG00000063587	2	0.0326	0.2979
ENSG00000063761	0	0.0268	0.2597
ENSG00000063854	3	0.0258	0.205
ENSG00000063978	1	0.0434	0.4391
ENSG00000064012	0	0.0859	0.2227
ENSG00000064042	0	0.0377	0.1446
ENSG00000064195	0	0.0045	0.2778
ENSG00000064199	0	0.0615	0.1171
ENSG00000064205	0	0.0479	0.196
ENSG00000064225	0	0.0279	0.1358
ENSG00000064300	0	0.0158	0.2242
ENSG00000064313	0	0.005	0.1206
ENSG00000064393	0	0.0048	0.1407
ENSG00000064419	0	0.0051	0.1023
ENSG00000064547	0	0.0174	0.3178
ENSG00000064601	0	0.032	0.2065
ENSG00000064607	1	0.0271	0.1425
ENSG00000064651	0	0.0108	0.1286
ENSG00000064652	1	0.0273	0.1759
ENSG00000064655	0	0.0155	0.1768
ENSG00000064692	0	0.0387	0.224
ENSG00000064703	0	0.0543	0.2326
ENSG00000064726	1	0.009	0.2202
ENSG00000064787	0	0.1088	0.2035
ENSG00000064835	0	0.0137	0.1541
ENSG00000064989	3	0.0777	0.7541
ENSG00000064995	0	0.0212	0.1478
ENSG00000064999	0	0.0357	0.3284
ENSG00000065029	0	0.0164	0.1887
ENSG00000065060	0	0.0303	0.1464
ENSG00000065135	0	0.0056	0.2544
ENSG00000065154	2	0.0489	0.7418
ENSG00000065183	0	0.021	0.1936
ENSG00000065243	0	0.0055	0.0817
ENSG00000065308	0	0.0104	0.1517
ENSG00000065325	1	0.0662	0.2203
ENSG00000065328	3	0.0367	0.1486
ENSG00000065357	0	0.0207	0.1212
ENSG00000065427	0	0.0137	0.1253
ENSG00000065457	0	0.0334	0.1165
ENSG00000065485	0	0.0178	0.1282
ENSG00000065491	0	0.0043	0.1474
ENSG00000065518	8	0.0815	0.1764
ENSG00000065548	2	0.0282	0.8481
ENSG00000065559	2	0.0033	0.1125
ENSG00000065600	0	0.0166	0.1929
ENSG00000065609	0	0.0114	0.1135
ENSG00000065613	1	0.0253	0.1006
ENSG00000065615	2	0.0253	0.0992
ENSG00000065618	1	0.0308	0.144
ENSG00000065621	0	0.0321	0.1296
ENSG00000065665	0	0.0001	0.1229
ENSG00000065675	2	0.0093	0.1678
ENSG00000065809	2	0.0254	0.0919
ENSG00000065833	0	0.0229	0.1785
ENSG00000065882	0	0.0312	0.311
ENSG00000065883	1	0.0087	0.0909
ENSG00000065911	2	0.0317	0.2086
ENSG00000065923	3	0.0071	0.13
ENSG00000065989	0	0.0255	0.3202
ENSG00000066027	0	0.0037	0.0898
ENSG00000066044	1	0.0058	0.1244
ENSG00000066056	0	0.0188	0.1997
ENSG00000066135	2	0.011	0.1741
ENSG00000066136	0	0.0122	0.0854
ENSG00000066185	0	0.0415	0.1566
ENSG00000066230	1	0.0162	0.307
ENSG00000066248	0	0.0227	0.1941
ENSG00000066322	0	0.0144	0.144
ENSG00000066382	3	0.0013	0.0886
ENSG00000066405	0	0.0198	0.1717
ENSG00000066427	2	0.0211	0.1161
ENSG00000066455	0	0.0307	0.1888
ENSG00000066557	3	0.0208	0.1105
ENSG00000066583	1	0.0128	0.1628
ENSG00000066651	1	0.0155	0.1333
ENSG00000066739	1	0.0163	0.174
ENSG00000066777	1	0.0048	0.1169
ENSG00000066827	23	0.0551	0.4595
ENSG00000066855	1	0.0427	0.1381
ENSG00000066923	0	0.0303	0.1377
ENSG00000066926	0	0.0322	0.1978
ENSG00000066933	1	0.0214	0.1084
ENSG00000067082	23	0.0124	0.1886
ENSG00000067141	0	0.0096	0.1083
ENSG00000067167	1	0.0123	0.127
ENSG00000067208	0	0.0125	0.114
ENSG00000067221	0	0.0458	0.4039
ENSG00000067225	0	0.0108	0.2076
ENSG00000067365	0	0.0472	0.1827
ENSG00000067533	4	0.1617	0.4868
ENSG00000067596	0	0.0024	0.1395
ENSG00000067704	0	0.0547	0.3406
ENSG00000067829	1	0.0084	0.1978
ENSG00000067836	0	0.0112	0.293
ENSG00000067840	0	0.0159	0.2851
ENSG00000067900	1	0.0056	0.1097
ENSG00000067992	1	0.0092	0.2447
ENSG00000068024	2	0.0114	0.2393
ENSG00000068079	0	0.0681	0.196
ENSG00000068305	2	0.0406	0.6805
ENSG00000068323	0	0.011	0.1328
ENSG00000068354	1	0.0162	0.1904
ENSG00000068366	1	0.0081	0.1451
ENSG00000068383	1	0.0102	0.2498
ENSG00000068394	1	0.1104	0.3069
ENSG00000068489	1	0.0572	0.1184
ENSG00000068615	0	0.0183	0.1443
ENSG00000068654	0	0.0294	0.2341
ENSG00000068697	0	0.0042	0.0813
ENSG00000068745	0	0.0156	0.2623
ENSG00000068796	0	0.0015	0.0784
ENSG00000068831	0	0.0087	0.2719
ENSG00000068878	0	0.0071	0.1128
ENSG00000068903	0	0.0225	0.1865
ENSG00000068912	0	0.0064	0.0921
ENSG00000068971	0	0.0031	0.1503
ENSG00000068976	0	0.0082	0.243
ENSG00000069018	0	0.0029	0.1763
ENSG00000069020	2	0.0522	0.2312
ENSG00000069122	0	0.063	0.2037
ENSG00000069206	2	0.0788	0.1936
ENSG00000069248	0	0.0609	0.4118
ENSG00000069275	2	0.0089	0.1741
ENSG00000069329	4	0.0132	0.9728
ENSG00000069345	0	0.0106	0.8529
ENSG00000069509	3	0.0104	0.1359
ENSG00000069535	3	0.0222	0.1416
ENSG00000069667	0	0.0055	0.0477
ENSG00000069702	0	0.0316	0.1632
ENSG00000069849	9	0.0914	0.1506
ENSG00000069869	0	0.0322	0.1776
ENSG00000069943	1	0.0269	0.0985
ENSG00000069966	0	0.0048	0.2029
ENSG00000069974	1	0.0164	0.2089
ENSG00000069998	4	0.0335	0.1814
ENSG00000070010	0	0.0025	0.1084
ENSG00000070018	0	0.002	0.0865
ENSG00000070019	0	0.0422	0.2082
ENSG00000070061	0	0.043	0.1733
ENSG00000070081	0	0.0166	0.0988
ENSG00000070087	0	0.0159	0.0733
ENSG00000070159	1	0.0155	0.1783
ENSG00000070182	0	0.0265	0.2515
ENSG00000070190	0	0.0134	0.1543
ENSG00000070193	1	0.0138	0.2625
ENSG00000070214	0	0.0093	0.1238
ENSG00000070269	0	0.0255	0.1077
ENSG00000070366	0	0.0119	0.0865
ENSG00000070367	1	0.0039	0.0928
ENSG00000070444	0	0.0095	0.1208
ENSG00000070495	0	0.0073	0.357
ENSG00000070501	1	0.0069	0.1295
ENSG00000070526	0	0.1218	0.4193
ENSG00000070540	0	0.0136	0.216
ENSG00000070601	1	0.0492	0.1761
ENSG00000070610	0	0.0283	0.1321
ENSG00000070669	3	0.0174	0.2142
ENSG00000070718	0	0.0024	0.1138
ENSG00000070729	0	0.0568	0.3011
ENSG00000070748	0	0.0388	0.2702
ENSG00000070759	0	0.0189	0.1054
ENSG00000070761	0	0.0005	0.2773
ENSG00000070778	0	0.0267	0.3817
ENSG00000070785	0	0.0211	0.0879
ENSG00000070808	0	0.0007	0.1906
ENSG00000070814	0	0.0826	0.1614
ENSG00000070831	3	0.0104	0.0211
ENSG00000070882	0	0.0308	0.2981
ENSG00000070886	0	0.0078	0.309
ENSG00000070950	1	0.0424	0.1354
ENSG00000070961	2	0.0023	0.1161
ENSG00000071051	3	0.0106	0.5895
ENSG00000071073	1	0.0107	0.1563
ENSG00000071082	5	0.014	0.2818
ENSG00000071127	2	0.0091	0.2194
ENSG00000071189	3	0.0052	0.1075
ENSG00000071243	0	0.003	0.1179
ENSG00000071246	0	0.013	0.1795
ENSG00000071282	0	0.0217	0.3034
ENSG00000071537	0	0.0089	0.1468
ENSG00000071575	23	0.003	0.144
ENSG00000071794	0	0.02	0.1378
ENSG00000071859	2	0.0067	0.3675
ENSG00000071889	0	0.0161	0.1972
ENSG00000071967	0	0.0681	0.1597
ENSG00000071994	1	0.0473	0.2166
ENSG00000072041	5	0.0488	0.3962
ENSG00000072042	0	0.032	0.1564
ENSG00000072071	1	0.0025	0.2566
ENSG00000072182	0	0.0104	0.1561
ENSG00000072195	0	0.0183	0.1785
ENSG00000072201	0	0.0367	0.2055
ENSG00000072210	2	0.0424	0.2305
ENSG00000072274	0	0.0647	0.1952
ENSG00000072315	0	0.0041	0.1313
ENSG00000072364	0	0.0073	0.083
ENSG00000072415	0	0.0058	0.1177
ENSG00000072506	0	0.0204	0.1215
ENSG00000072518	0	0.0057	0.171
ENSG00000072571	0	0.0461	0.1388
ENSG00000072609	0	0.0501	0.2837
ENSG00000072657	0	0.0095	0.1121
ENSG00000072682	0	0.0165	0.1579
ENSG00000072786	1	0.0264	0.2588
ENSG00000072818	0	0.0169	0.1811
ENSG00000072849	1	0.0035	0.0676
ENSG00000072864	1	0.0159	0.1809
ENSG00000072952	1	0.0255	0.1102
ENSG00000072954	1	0.0172	0.2794
ENSG00000072958	0	0.0029	0.3351
ENSG00000073050	2	0.0238	0.1541
ENSG00000073060	4	0.1039	0.6699
ENSG00000073111	0	0.0073	0.2622
ENSG00000073146	1	0.0769	0.5141
ENSG00000073169	1	0.0449	0.4442
ENSG00000073282	0	0.0015	0.106
ENSG00000073417	3	0.096	0.4799
ENSG00000073464	9	0.0069	0.5317
ENSG00000073536	0	0.0093	0.1495
ENSG00000073578	4	0.0135	0.2012
ENSG00000073584	4	0.0073	0.1079
ENSG00000073598	0	0.0527	0.211
ENSG00000073614	0	0.0033	0.0963
ENSG00000073670	0	0.0143	0.2686
ENSG00000073711	1	0.0209	0.0928
ENSG00000073712	3	0.0023	0.149
ENSG00000073737	0	0.0527	0.1856
ENSG00000073756	1	0.0257	0.1947
ENSG00000073792	2	0.013	0.1583
ENSG00000073803	0	0.0218	0.1791
ENSG00000073849	1	0.0356	0.1774
ENSG00000073861	0	0.0247	0.2531
ENSG00000073921	0	0.0056	0.1071
ENSG00000073969	0	0.0037	0.1304
ENSG00000074054	0	0.0065	0.1715
ENSG00000074181	0	0.0213	0.2941
ENSG00000074201	0	0.0085	0.0857
ENSG00000074219	3	0.0046	0.1548
ENSG00000074266	0	0.0027	0.14
ENSG00000074276	1	0.0792	0.2316
ENSG00000074317	0	0.0158	0.1932
ENSG00000074319	0	0.006	0.1325
ENSG00000074356	1	0.0093	0.0871
ENSG00000074410	1	0.0563	0.2386
ENSG00000074416	0	0.0219	0.175
ENSG00000074527	0	0.0083	0.082
ENSG00000074582	0	0.011	0.1373
ENSG00000074590	1	0.0083	0.1416
ENSG00000074603	0	0.0041	0.0874
ENSG00000074660	0	0.0637	0.1993
ENSG00000074695	1	0.0183	0.1091
ENSG00000074696	0	0.0225	0.1339
ENSG00000074706	1	0.0577	0.2005
ENSG00000074771	1	0.0492	0.2314
ENSG00000074803	0	0.012	0.1624
ENSG00000074964	0	0.0195	0.2474
ENSG00000074966	0	0.028	0.2051
ENSG00000075035	1	0.0108	0.2877
ENSG00000075073	0	0.0477	0.3085
ENSG00000075089	0	0.0016	0.1263
ENSG00000075142	0	0.0131	0.2426
ENSG00000075151	0	0.0182	0.1097
ENSG00000075188	0	0.024	0.1682
ENSG00000075213	6	0.0063	0.1491
ENSG00000075223	1	0.0121	0.1847
ENSG00000075239	0	0.0188	0.1382
ENSG00000075290	0	0.0061	0.1672
ENSG00000075292	1	0.0411	0.1147
ENSG00000075336	1	0.0493	0.1505
ENSG00000075340	0	0.0105	0.1427
ENSG00000075391	0	0.0051	0.1376
ENSG00000075399	0	0.0343	0.2762
ENSG00000075415	16	0.0145	0.1419
ENSG00000075420	0	0.0102	0.1645
ENSG00000075426	1	0.0063	0.269
ENSG00000075461	0	0.0113	0.4163
ENSG00000075539	0	0.0103	0.1883
ENSG00000075624	5	0.0069	0.47
ENSG00000075643	0	0.0663	0.2322
ENSG00000075651	0	0.0211	0.1907
ENSG00000075702	0	0.038	0.1888
ENSG00000075785	1	0.003	0.1581
ENSG00000075790	0	0.0525	0.1218
ENSG00000075826	0	0.0397	0.0986
ENSG00000075856	0	0.018	0.1931
ENSG00000075884	0	0.0162	0.09
ENSG00000075891	0	0.008	0.082
ENSG00000075914	0	0.0102	0.148
ENSG00000075945	0	0.0049	0.1504
ENSG00000075975	0	0.0148	0.1343
ENSG00000076043	0	0.0105	0.1118
ENSG00000076053	1	0.027	0.1811
ENSG00000076067	1	0.0213	0.1428
ENSG00000076108	0	0.0182	0.0931
ENSG00000076201	1	0.0278	0.28
ENSG00000076242	0	0.0259	0.178
ENSG00000076248	1	0.0147	0.1222
ENSG00000076321	0	0.0008	0.1673
ENSG00000076356	15	0.0057	0.2598
ENSG00000076382	0	0.0536	0.0999
ENSG00000076554	1	0.0629	0.4596
ENSG00000076555	0	0.033	0.3163
ENSG00000076604	0	0.0026	0.1082
ENSG00000076641	0	0.1202	0.7152
ENSG00000076650	1	0.0233	0.1386
ENSG00000076685	0	0.0006	0.0711
ENSG00000076716	3	0.0141	0.1622
ENSG00000076770	0	0.0232	0.0883
ENSG00000076826	2	0.0216	0.3271
ENSG00000076864	1	0.0071	0.1575
ENSG00000076924	1	0.0035	0.431
ENSG00000076984	0	0.0097	0.3373
ENSG00000077044	0	0.0107	0.217
ENSG00000077063	0	0.0416	0.1917
ENSG00000077080	0	0.0005	0.1875
ENSG00000077092	1	0.0029	0.0944
ENSG00000077097	0	0.006	0.1145
ENSG00000077147	2	0.0022	0.0846
ENSG00000077150	0	0.013	0.1425
ENSG00000077152	2	0.1285	0.5663
ENSG00000077232	2	0.0169	0.1335
ENSG00000077235	2	0.035	0.2276
ENSG00000077254	0	0.0093	0.103
ENSG00000077264	1	0.0011	0.0664
ENSG00000077274	0	0.0082	0.1107
ENSG00000077279	0	0.0051	0.0705
ENSG00000077312	1	0.0027	0.2367
ENSG00000077327	2	0.0217	0.1924
ENSG00000077348	0	0.015	0.1717
ENSG00000077380	0	0.0022	0.0971
ENSG00000077420	0	0.0355	0.1754
ENSG00000077454	0	0.022	0.1287
ENSG00000077458	0	0.0014	0.0531
ENSG00000077514	0	0.0273	0.0929
ENSG00000077549	0	0.0013	0.0643
ENSG00000077684	1	0.0402	0.5013
ENSG00000077782	0	0.0024	0.1142
ENSG00000077935	0	0.033	0.1617
ENSG00000077942	1	0.0446	0.4105
ENSG00000077943	1	0.0241	0.1658
ENSG00000077984	0	0.0341	0.1434
ENSG00000078043	1	0.0038	0.0714
ENSG00000078053	6	0.0299	0.1561
ENSG00000078061	0	0.0101	0.1647
ENSG00000078070	0	0.0372	0.1869
ENSG00000078081	0	0.0528	0.0914
ENSG00000078098	0	0.0201	0.1223
ENSG00000078140	0	0.0002	0.0394
ENSG00000078142	23	0.0035	0.1792
ENSG00000078177	0	0.0421	0.1113
ENSG00000078237	1	0.0401	0.1642
ENSG00000078246	0	0.0158	0.1121
ENSG00000078269	0	0.0442	0.3262
ENSG00000078304	2	0.0096	0.1012
ENSG00000078328	23	0.0066	0.0935
ENSG00000078401	5	0.0527	0.1277
ENSG00000078403	0	0.0068	0.072
ENSG00000078487	0	0.0658	0.0944
ENSG00000078549	0	0.0339	0.3141
ENSG00000078579	1	0.0073	0.1194
ENSG00000078589	6	0.04	0.166
ENSG00000078618	1	0.0123	0.1071
ENSG00000078668	1	0.005	0.0867
ENSG00000078687	3	0.037	0.21
ENSG00000078699	0	0.0112	0.1125
ENSG00000078725	23	0.0037	0.2743
ENSG00000078747	0	0.0189	0.1034
ENSG00000078795	0	0.0594	0.164
ENSG00000078804	0	0.0243	0.1928
ENSG00000078898	0	0.0666	0.181
ENSG00000079101	2	0.0792	0.1435
ENSG00000079112	1	0.0751	0.1785
ENSG00000079134	2	0.0055	0.1236
ENSG00000079150	0	0.0164	0.0958
ENSG00000079156	0	0.0057	0.1578
ENSG00000079246	0	0.033	0.1094
ENSG00000079257	1	0.0156	0.071
ENSG00000079277	0	0.0139	0.1252
ENSG00000079308	0	0.0183	0.166
ENSG00000079332	0	0.0006	0.0607
ENSG00000079337	1	0.0154	0.1669
ENSG00000079387	0	0.0174	0.0977
ENSG00000079435	0	0.0523	0.1815
ENSG00000079462	1	0.0158	0.2191
ENSG00000079616	2	0.0204	0.142
ENSG00000079691	0	0.0923	0.7878
ENSG00000079739	0	0.0074	0.1755
ENSG00000079785	15	0.0091	0.2994
ENSG00000079805	0	0.0064	0.3276
ENSG00000079819	0	0.0254	0.107
ENSG00000079841	4	0.0115	0.1248
ENSG00000079931	0	0.0279	0.2028
ENSG00000079950	0	0.0179	0.164
ENSG00000079999	0	0.0062	0.2737
ENSG00000080166	0	0.0294	0.1521
ENSG00000080189	1	0.0122	0.1475
ENSG00000080200	3	0.0437	0.2056
ENSG00000080293	0	0.0451	0.2554
ENSG00000080298	0	0.0019	0.0871
ENSG00000080371	2	0.0028	0.0568
ENSG00000080493	0	0.0097	0.1781
ENSG00000080503	0	0.0054	0.2222
ENSG00000080511	0	0.0373	0.2162
ENSG00000080546	0	0.0079	0.0981
ENSG00000080561	1	0.0024	0.1015
ENSG00000080572	3	0.0644	0.161
ENSG00000080608	2	0.0229	0.1438
ENSG00000080618	0	0.0655	0.1932
ENSG00000080709	2	0.0022	0.0679
ENSG00000080802	0	0.0029	0.0556
ENSG00000080815	0	0.0125	0.114
ENSG00000080819	0	0.035	0.1911
ENSG00000080823	1	0.0435	0.1859
ENSG00000080839	0	0.0113	0.0897
ENSG00000080845	0	0.008	0.1953
ENSG00000080854	2	0.0139	0.2757
ENSG00000080986	3	0.0208	0.1274
ENSG00000081014	0	0.0278	0.1197
ENSG00000081019	0	0.0207	0.1283
ENSG00000081026	0	0.1014	0.5126
ENSG00000081051	0	0.0422	0.1364
ENSG00000081052	0	0.064	0.1423
ENSG00000081059	0	0.0186	0.1467
ENSG00000081087	0	0.0306	0.1262
ENSG00000081138	23	0.0056	0.2674
ENSG00000081154	2	0.0031	0.0286
ENSG00000081177	1	0.0167	0.0818
ENSG00000081181	0	0.0206	0.124
ENSG00000081189	23	0.0055	0.0937
ENSG00000081307	1	0.0097	0.071
ENSG00000081320	1	0.0218	0.242
ENSG00000081377	0	0.0441	0.2748
ENSG00000081479	0	0.0558	0.1602
ENSG00000081721	0	0.0631	0.2407
ENSG00000081791	0	0.0442	0.1217
ENSG00000081800	0	0.0524	0.1883
ENSG00000081803	0	0.0089	0.1819
ENSG00000081923	1	0.0167	0.1842
ENSG00000082014	0	0.0014	0.1365
ENSG00000082068	1	0.0161	0.1981
ENSG00000082074	0	0.0793	0.2734
ENSG00000082126	1	0.0365	0.19
ENSG00000082146	0	0.0208	0.1023
ENSG00000082196	0	0.0247	0.253
ENSG00000082212	1	0.0244	0.1384
ENSG00000082213	0	0.0315	0.122
ENSG00000082258	0	0.0133	0.0887
ENSG00000082269	0	0.0226	0.0974
ENSG00000082397	15	0.0161	0.1302
ENSG00000082438	0	0.0656	0.1533
ENSG00000082458	0	0.0039	0.1161
ENSG00000082482	4	0.0033	0.1402
ENSG00000082497	1	0.0251	0.138
ENSG00000082512	1	0.0273	0.176
ENSG00000082515	1	0.0352	0.1175
ENSG00000082516	0	0.0265	0.1317
ENSG00000082556	1	0.0161	0.3115
ENSG00000082684	0	0.0164	0.2257
ENSG00000082701	0	0.0021	0.0665
ENSG00000082781	0	0.0203	0.2539
ENSG00000082996	1	0.0106	0.111
ENSG00000083067	3	0.006	0.1805
ENSG00000083097	0	0.012	0.1324
ENSG00000083123	1	0.0104	0.0847
ENSG00000083168	0	0.0106	0.1092
ENSG00000083223	1	0.0336	0.1396
ENSG00000083290	5	0.0302	0.2307
ENSG00000083307	0	0.0107	0.2147
ENSG00000083312	1	0.0022	0.0725
ENSG00000083444	1	0.0206	0.2512
ENSG00000083520	1	0.0121	0.1382
ENSG00000083544	15	0.0239	0.1415
ENSG00000083635	0	0.0669	0.1555
ENSG00000083720	2	0.0395	0.2591
ENSG00000083782	0	0.0269	0.1782
ENSG00000083799	2	0.0494	0.8642
ENSG00000083807	2	0.1026	0.3492
ENSG00000083845	3	0.006	0.4051
ENSG00000083857	3	0.0458	0.4812
ENSG00000083937	0	0.004	0.1613
ENSG00000084070	0	0.0082	0.095
ENSG00000084072	3	0.0127	0.1755
ENSG00000084090	1	0.0184	0.1539
ENSG00000084092	0	0.0522	0.1681
ENSG00000084093	0	0.0395	0.1251
ENSG00000084110	0	0.0135	0.1661
ENSG00000084112	0	0.0404	0.2523
ENSG00000084207	4	0.023	0.2014
ENSG00000084234	0	0.0222	0.2692
ENSG00000084444	0	0.0285	0.1735
ENSG00000084463	1	0.005	0.1248
ENSG00000084623	2	0.0042	0.105
ENSG00000084628	0	0.0024	0.0888
ENSG00000084652	0	0.0208	0.1673
ENSG00000084674	2	0.0736	0.1648
ENSG00000084676	0	0.0109	0.1066
ENSG00000084693	0	0.0261	0.1224
ENSG00000084710	0	0.006	0.2585
ENSG00000084754	1	0.0292	0.1586
ENSG00000084764	1	0.0034	0.1563
ENSG00000084774	1	0.0121	0.2165
ENSG00000085185	0	0.0161	0.139
ENSG00000085224	3	0.0223	0.1233
ENSG00000085274	0	0.009	0.098
ENSG00000085276	1	0.006	0.0695
ENSG00000085377	0	0.01	0.2466
ENSG00000085382	1	0.0027	0.1059
ENSG00000085415	0	0.0069	0.1287
ENSG00000085433	0	0.0094	0.1742
ENSG00000085449	0	0.0079	0.2248
ENSG00000085491	1	0.044	0.3139
ENSG00000085511	0	0.031	0.3466
ENSG00000085563	1	0.035	0.165
ENSG00000085662	3	0.0375	0.3019
ENSG00000085719	0	0.0496	0.6536
ENSG00000085721	1	0.0179	0.1247
ENSG00000085733	2	0.0784	0.6205
ENSG00000085741	0	0.0033	0.1317
ENSG00000085760	0	0.0408	0.1194
ENSG00000085788	0	0.0143	0.109
ENSG00000085831	0	0.0123	0.1253
ENSG00000085840	0	0.0621	0.157
ENSG00000085871	0	0.0619	0.1483
ENSG00000085872	0	0.0045	0.2264
ENSG00000085978	0	0.011	0.1654
ENSG00000085982	0	0.0395	0.1315
ENSG00000085998	0	0.0136	0.1549
ENSG00000085999	0	0.0104	0.1108
ENSG00000086015	0	0.0007	0.0012
ENSG00000086061	3	0.0053	0.0849
ENSG00000086062	1	0.0538	0.2476
ENSG00000086065	1	0.0022	0.1435
ENSG00000086102	0	0.0272	0.1425
ENSG00000086159	0	0.0811	0.2713
ENSG00000086189	1	0.0066	0.0779
ENSG00000086200	2	0.0077	0.1259
ENSG00000086205	21	0.0262	0.1401
ENSG00000086232	1	0.0477	0.2072
ENSG00000086288	5	0.0986	0.1996
ENSG00000086300	1	0.0411	0.2759
ENSG00000086475	3	0.0045	0.0771
ENSG00000086544	0	0.0565	0.1917
ENSG00000086570	0	0.0317	0.1586
ENSG00000086589	1	0.0003	0.1401
ENSG00000086666	6	0.0645	0.3953
ENSG00000086712	0	0.0227	0.1752
ENSG00000086758	0	0.0052	0.1139
ENSG00000086827	0	0.0192	0.1221
ENSG00000087053	0	0.0071	0.1818
ENSG00000087074	0	0.0783	0.1067
ENSG00000087086	6	0.0612	0.4101
ENSG00000087088	1	0.0571	0.3276
ENSG00000087095	1	0.0024	0.1114
ENSG00000087111	0	0.0162	0.1584
ENSG00000087116	0	0.0274	0.344
ENSG00000087152	2	0.0048	0.086
ENSG00000087157	3	0.0273	0.5132
ENSG00000087191	0	0.0006	0.1409
ENSG00000087206	0	0.0469	0.0817
ENSG00000087245	0	0.0327	0.5463
ENSG00000087253	0	0.0539	0.3663
ENSG00000087258	0	0.0054	0.1851
ENSG00000087263	1	0.0304	0.1417
ENSG00000087266	0	0.0636	0.4124
ENSG00000087269	0	0.0834	0.4825
ENSG00000087274	0	0.0176	0.208
ENSG00000087299	1	0.0314	0.1292
ENSG00000087301	1	0.0363	0.1186
ENSG00000087302	4	0.0085	0.0566
ENSG00000087303	1	0.0535	0.2229
ENSG00000087338	1	0.01	0.0844
ENSG00000087365	0	0.0035	0.1377
ENSG00000087460	0	0.0789	0.173
ENSG00000087470	0	0.0028	0.1379
ENSG00000087510	0	0.0126	0.2929
ENSG00000087586	2	0.03	0.183
ENSG00000087589	0	0.0875	0.2643
ENSG00000087842	0	0.0137	0.1355
ENSG00000087884	0	0.0817	0.1341
ENSG00000087916	16	0.0288	0.1532
ENSG00000088205	16	0.0273	0.1986
ENSG00000088247	0	0.0019	0.1597
ENSG00000088280	1	0.0266	0.1642
ENSG00000088298	0	0.0113	0.1568
ENSG00000088305	0	0.0189	0.1939
ENSG00000088320	1	0.0234	0.2325
ENSG00000088325	0	0.0431	0.1426
ENSG00000088356	0	0.0129	0.0922
ENSG00000088367	0	0.0062	0.1178
ENSG00000088386	0	0.0601	0.2475
ENSG00000088387	0	0.0083	0.1777
ENSG00000088448	2	0.0262	0.1131
ENSG00000088451	0	0.0156	0.1338
ENSG00000088543	1	0.0667	0.3784
ENSG00000088682	0	0.0314	0.1831
ENSG00000088756	15	0.02	0.1183
ENSG00000088766	1	0.0389	0.113
ENSG00000088808	1	0.0375	0.4032
ENSG00000088826	1	0.0144	0.1982
ENSG00000088827	0	0.0628	0.2113
ENSG00000088832	4	0.0011	0.0237
ENSG00000088833	2	0.0163	0.2138
ENSG00000088836	1	0.0306	0.2658
ENSG00000088881	0	0.0055	0.1353
ENSG00000088882	0	0.033	0.199
ENSG00000088888	0	0.1244	0.1621
ENSG00000088899	0	0.0093	0.2606
ENSG00000088930	0	0.0066	0.1277
ENSG00000088986	3	0.004	0.1072
ENSG00000088992	1	0.0187	0.2638
ENSG00000089006	0	0.0051	0.1013
ENSG00000089009	8	0.029	0.2397
ENSG00000089022	0	0.0041	0.1004
ENSG00000089041	0	0.057	0.2324
ENSG00000089048	0	0.0307	0.0976
ENSG00000089050	2	0.025	0.1798
ENSG00000089053	0	0.0089	0.1881
ENSG00000089057	0	0.0057	0.2078
ENSG00000089091	1	0.0536	0.1522
ENSG00000089094	0	0.0084	0.1767
ENSG00000089116	0	0.0021	0.2153
ENSG00000089123	0	0.0032	0.0449
ENSG00000089154	0	0.0093	0.1854
ENSG00000089157	2	0.004	0.0791
ENSG00000089169	0	0.0274	0.2744
ENSG00000089195	0	0.0212	0.1212
ENSG00000089199	1	0.0923	0.1845
ENSG00000089220	2	0.0289	0.1974
ENSG00000089225	4	0.0081	0.2292
ENSG00000089248	2	0.0271	0.1756
ENSG00000089250	0	0.018	0.2807
ENSG00000089289	2	0.0435	0.1151
ENSG00000089351	1	0.0081	0.2028
ENSG00000089472	5	0.0288	0.1243
ENSG00000089486	0	0.0113	0.1673
ENSG00000089558	0	0.0279	0.2104
ENSG00000089597	0	0.0207	0.1762
ENSG00000089639	0	0.0402	0.2093
ENSG00000089682	2	0.0227	0.0957
ENSG00000089692	0	0.0664	0.1486
ENSG00000089693	0	0.0043	0.2002
ENSG00000089723	0	0.0122	0.1877
ENSG00000089737	0	0.0381	0.1583
ENSG00000089818	1	0.0101	0.0963
ENSG00000089820	1	0.0326	0.2518
ENSG00000089876	1	0.0758	0.7803
ENSG00000089902	0	0.0282	0.5135
ENSG00000089916	0	0.0166	0.131
ENSG00000090013	1	0.0165	0.1138
ENSG00000090020	0	0.0121	0.2491
ENSG00000090054	2	0.0192	0.2361
ENSG00000090060	0	0.0076	0.0895
ENSG00000090104	1	0.0696	0.4074
ENSG00000090238	1	0.0061	0.0583
ENSG00000090263	4	0.0186	0.1278
ENSG00000090266	2	0.03	0.1054
ENSG00000090273	2	0.0148	0.1849
ENSG00000090376	0	0.0576	0.2048
ENSG00000090382	0	0.0853	0.2038
ENSG00000090402	15	0.0478	0.1803
ENSG00000090432	0	0.0149	0.1788
ENSG00000090470	2	0.0148	0.1068
ENSG00000090487	1	0.005	0.1537
ENSG00000090512	1	0.1451	0.227
ENSG00000090520	0	0.002	0.0733
ENSG00000090530	0	0.0203	0.1753
ENSG00000090534	0	0.056	0.0912
ENSG00000090539	0	0.02	0.1359
ENSG00000090565	1	0.0255	0.3313
ENSG00000090621	0	0.0022	0.1196
ENSG00000090661	1	0.0549	0.1985
ENSG00000090686	1	0.0064	0.1504
ENSG00000090776	3	0.0081	0.1536
ENSG00000090857	1	0.0153	0.1808
ENSG00000090861	0	0.0081	0.152
ENSG00000090863	1	0.0074	0.15
ENSG00000090989	0	0.0045	0.0994
ENSG00000091039	0	0.0071	0.1237
ENSG00000091073	1	0.026	0.2252
ENSG00000091127	0	0.0113	0.0961
ENSG00000091129	0	0.0156	0.156
ENSG00000091136	0	0.021	0.2424
ENSG00000091137	0	0.0275	0.1585
ENSG00000091138	0	0.0544	0.1868
ENSG00000091140	2	0.0069	0.1157
ENSG00000091164	1	0.0027	0.0938
ENSG00000091262	4	0.0475	0.2215
ENSG00000091317	1	0.0576	0.1999
ENSG00000091409	0	0.023	0.2337
ENSG00000091428	1	0.0064	0.139
ENSG00000091482	1	0.0125	0.081
ENSG00000091513	0	0.0881	0.1986
ENSG00000091542	1	0.0066	0.2207
ENSG00000091583	1	0.0804	0.2767
ENSG00000091622	0	0.0165	0.281
ENSG00000091640	0	0.0035	0.0744
ENSG00000091651	4	0.1293	0.4101
ENSG00000091656	23	0.0458	0.5685
ENSG00000091664	1	0.0031	0.1124
ENSG00000091732	2	0.0265	0.1385
ENSG00000091831	0	0.0203	0.1968
ENSG00000091844	1	0.0123	0.2226
ENSG00000091947	0	0.0079	0.237
ENSG00000091972	0	0.0598	0.161
ENSG00000091986	0	0.0473	0.2778
ENSG00000092009	2	0.0516	0.1068
ENSG00000092036	0	0.0247	0.1173
ENSG00000092051	0	0.0151	0.1634
ENSG00000092067	0	0.0114	0.2239
ENSG00000092068	0	0.0192	0.1427
ENSG00000092094	0	0.0059	0.0835
ENSG00000092096	0	0.0065	0.132
ENSG00000092108	1	0.0046	0.1353
ENSG00000092140	1	0.0261	0.1161
ENSG00000092199	5	0.009	0.0923
ENSG00000092200	0	0.0541	0.119
ENSG00000092201	0	0.0013	0.1122
ENSG00000092203	0	0.0061	0.0828
ENSG00000092208	1	0.0139	0.1024
ENSG00000092295	0	0.0236	0.2402
ENSG00000092345	2	0.021	0.1048
ENSG00000092421	4	0.0124	0.1782
ENSG00000092439	0	0.008	0.1015
ENSG00000092445	3	0.0252	0.1353
ENSG00000092529	0	0.0168	0.2167
ENSG00000092607	1	0.0055	0.1344
ENSG00000092621	1	0.0294	0.2817
ENSG00000092820	2	0.0242	0.6906
ENSG00000092850	0	0.0316	0.2174
ENSG00000092853	1	0.0433	0.1317
ENSG00000092871	0	0.0244	0.1702
ENSG00000092931	0	0.0326	0.4787
ENSG00000092964	0	0.0018	0.1517
ENSG00000092969	2	0.012	0.312
ENSG00000093000	2	0.0682	0.3001
ENSG00000093009	0	0.0198	0.196
ENSG00000093144	2	0.0468	0.19
ENSG00000093183	0	0.0345	0.1726
ENSG00000093217	0	0.0369	0.1925
ENSG00000094631	0	0.0545	0.1732
ENSG00000094755	2	0.0241	0.283
ENSG00000094804	0	0.0464	0.1533
ENSG00000094841	1	0.0304	0.1049
ENSG00000094880	0	0.0049	0.1174
ENSG00000094914	0	0.0147	0.1366
ENSG00000094916	0	0.0014	0.0924
ENSG00000094963	0	0.0356	0.1888
ENSG00000094975	0	0.0397	0.1352
ENSG00000095002	0	0.0111	0.1279
ENSG00000095015	1	0.0847	0.8314
ENSG00000095059	0	0.0152	0.2647
ENSG00000095066	1	0.0302	0.2764
ENSG00000095139	0	0.01	0.129
ENSG00000095203	0
ENSG00000095209	0	0.0403	0.1079
ENSG00000095261	1	0.0187	0.126
ENSG00000095303	0	0.0236	0.2009
ENSG00000095319	0	0.0079	0.1252
ENSG00000095321	0	0.0201	0.3327
ENSG00000095370	2	0.025	0.2258
ENSG00000095380	0	0.0109	0.1606
ENSG00000095383	0	0.0345	0.1972
ENSG00000095464	0	0.0235	0.1654
ENSG00000095485	0	0.0132	0.0907
ENSG00000095539	0	0.0179	0.1414
ENSG00000095564	0	0.005	0.0966
ENSG00000095574	3	0.0155	0.4671
ENSG00000095587	0	0.0189	0.2027
ENSG00000095596	0	0.0087	0.1363
ENSG00000095637	0	0.0354	0.1532
ENSG00000095713	1	0.0119	0.1547
ENSG00000095739	5	0.0057	0.0992
ENSG00000095777	3	0.0263	0.1196
ENSG00000095787	1	0.0069	0.0793
ENSG00000095794	3	0.0096	0.0627
ENSG00000095970	2	0.0835	0.2768
ENSG00000095981	1	0.0413	0.1469
ENSG00000096060	0	0.0199	0.1853
ENSG00000096080	0	0.0295	0.1074
ENSG00000096088	1	0.1688	0.7002
ENSG00000096092	1	0.0319	0.1938
ENSG00000096093	0	0.0463	0.2371
ENSG00000096384	3	0.0052	0.179
ENSG00000096395	1	0.0973	0.1697
ENSG00000096401	0	0.0033	0.1212
ENSG00000096433	0	0.009	0.3347
ENSG00000096696	0	0.009	0.1919
ENSG00000096717	1	0.0179	0.0932
ENSG00000096746	0	0.0007	0.0462
ENSG00000096872	1	0.0254	0.1338
ENSG00000097007	2	0.0161	0.1821
ENSG00000097021	2	0.0249	0.3807
ENSG00000097033	0	0.014	0.127
ENSG00000097046	0	0.0335	0.1207
ENSG00000097096	0	0.0376	0.1243
ENSG00000099139	1	0.0437	0.192
ENSG00000099194	1	0.0353	0.1714
ENSG00000099203	0	0.0136	0.2951
ENSG00000099204	0	0.0227	0.172
ENSG00000099219	0	0.0277	0.1743
ENSG00000099250	12	0.0115	0.1834
ENSG00000099260	0	0.1674	0.7553
ENSG00000099284	1	0.003	0.1953
ENSG00000099331	1	0.0291	0.3278
ENSG00000099337	0	0.0491	0.295
ENSG00000099341	1	0.0206	0.2185
ENSG00000099364	0	0.0039	0.1399
ENSG00000099377	0	0.0203	0.1557
ENSG00000099381	1	0.0172	0.1562
ENSG00000099783	0	0.0022	0.072
ENSG00000099785	1	0.0155	0.2557
ENSG00000099797	4	0.0049	0.1755
ENSG00000099804	6	0.0066	0.3481
ENSG00000099810	0	0.0159	0.183
ENSG00000099899	0	0.0325	0.27
ENSG00000099901	0	0.0727	0.2836
ENSG00000099904	0	0.0219	0.3313
ENSG00000099910	3	0.008	0.2148
ENSG00000099940	0	0.0263	0.1457
ENSG00000099942	0	0.0045	0.1141
ENSG00000099949	1	0.0119	0.3029
ENSG00000099953	0	0.0472	0.3037
ENSG00000099956	0	0.009	0.2389
ENSG00000099958	0	0.0142	0.1822
ENSG00000099968	0	0.0362	0.1358
ENSG00000099991	3	0.0399	0.3253
ENSG00000099992	0	0.0247	0.2201
ENSG00000099995	0	0.0034	0.2105
ENSG00000099999	0	0.0281	0.301
ENSG00000100003	0	0.0553	0.5643
ENSG00000100023	1	0.0194	0.2356
ENSG00000100024	1	0.0607	0.4884
ENSG00000100027	0	0.0015	0.2113
ENSG00000100028	1	0	0.39
ENSG00000100030	1	0.0044	0.2149
ENSG00000100034	0	0.0381	0.1972
ENSG00000100036	0	0.0345	0.2584
ENSG00000100038	1	0.0092	0.2766
ENSG00000100055	0	0.0119	0.2904
ENSG00000100056	0	0.0118	0.1656
ENSG00000100060	0	0.0368	0.284
ENSG00000100065	0	0.0239	0.2859
ENSG00000100075	3	0.0199	0.2823
ENSG00000100077	1	0.0174	0.3861
ENSG00000100078	0	0.0953	0.2271
ENSG00000100079	0	0.0643	0.1736
ENSG00000100092	1	0.0234	0.1763
ENSG00000100095	1	0.0214	0.3072
ENSG00000100097	3	0.0454	0.2486
ENSG00000100099	0	0.0729	0.1914
ENSG00000100100	0	0.0732	0.335
ENSG00000100104	0	0.0869	0.2974
ENSG00000100105	0	0.0026	0.1544
ENSG00000100109	0	0.0112	0.3876
ENSG00000100122	0	0.0724	0.6048
ENSG00000100124	1	0.0137	0.1827
ENSG00000100129	3	0.0147	0.193
ENSG00000100138	2	0.0003	0.1371
ENSG00000100139	0	0.0417	0.2567
ENSG00000100142	0	0.0126	0.1249
ENSG00000100146	0	0.0034	0.183
ENSG00000100150	0	0.0156	0.2768
ENSG00000100154	3	0.0081	0.1386
ENSG00000100167	0	0.0054	0.2955
ENSG00000100170	0	0.0367	0.1841
ENSG00000100191	5	0.0671	0.2493
ENSG00000100196	0	0.0179	0.1472
ENSG00000100197	0	0.0684	0.2481
ENSG00000100206	0	0.0041	0.0709
ENSG00000100211	1	0.0322	0.4027
ENSG00000100220	0	0.0014	0.1278
ENSG00000100221	1	0.0171	0.2079
ENSG00000100225	0	0.0278	0.0994
ENSG00000100226	0	0.007	0.2092
ENSG00000100227	1	0.024	0.2147
ENSG00000100228	2	0.0577	0.305
ENSG00000100234	0	0.0198	0.5969
ENSG00000100239	1	0.0542	0.2963
ENSG00000100246	1	0.0038	0.1718
ENSG00000100253	2	0.0381	0.3358
ENSG00000100266	1	0.0124	0.188
ENSG00000100271	1	0.0684	2.1824
ENSG00000100276	0	0.0302	0.5499
ENSG00000100280	0	0.0049	0.2002
ENSG00000100281	1	0.0182	0.1407
ENSG00000100284	3	0.0214	0.2075
ENSG00000100285	1	0.0401	0.2456
ENSG00000100292	1	0.0329	0.1906
ENSG00000100294	1	0.0592	0.31
ENSG00000100297	1	0.006	0.2113
ENSG00000100299	1	0.0377	0.2297
ENSG00000100300	1	0.0481	0.279
ENSG00000100307	2	0.0161	0.1015
ENSG00000100311	0	0.0461	0.4038
ENSG00000100312	2	0.1051	0.3085
ENSG00000100314	1	0.0024	0.4358
ENSG00000100319	0	0.0231	0.2437
ENSG00000100320	2	0.0046	0.0857
ENSG00000100324	0	0.006	0.1873
ENSG00000100325	0	0.0273	0.2064
ENSG00000100345	1	0.0047	0.2744
ENSG00000100347	5	0.0255	0.4409
ENSG00000100348	5	0.0411	0.137
ENSG00000100350	0	0.0356	0.2731
ENSG00000100351	0	0.0167	0.1782
ENSG00000100353	0	0.0016	0.2018
ENSG00000100354	0	0.0053	0.0429
ENSG00000100359	0	0.0113	0.219
ENSG00000100360	2	0.0354	0.205
ENSG00000100364	0	0.0149	0.3072
ENSG00000100372	1	0.0131	0.1094
ENSG00000100373	0	0.0577	0.3891
ENSG00000100376	1	0.0358	0.6916
ENSG00000100380	4	0.0107	0.1027
ENSG00000100387	9	0.0135	0.0934
ENSG00000100393	0	0.0089	0.1173
ENSG00000100395	1	0.0139	0.2135
ENSG00000100399	0	0.0337	0.2026
ENSG00000100412	0	0.0093	0.2186
ENSG00000100413	0	0.0047	0.2273
ENSG00000100417	0	0.0046	0.1905
ENSG00000100418	0	0.0071	0.0769
ENSG00000100429	0	0.0612	0.2433
ENSG00000100433	0	0.0161	0.2272
ENSG00000100439	0	0.0074	0.171
ENSG00000100441	0	0.0327	0.124
ENSG00000100442	2	0.0094	0.0919
ENSG00000100445	0	0.0297	0.1313
ENSG00000100453	5	0.1212	0.2444
ENSG00000100462	0	0.0031	0.1219
ENSG00000100473	1	0.0124	0.1507
ENSG00000100478	1	0.0322	0.1419
ENSG00000100479	0	0.0081	0.0826
ENSG00000100483	2	0.0179	0.1094
ENSG00000100490	0	0.0175	0.1393
ENSG00000100503	0	0.046	0.1684
ENSG00000100504	0	0.0089	0.14
ENSG00000100505	0	0.0081	0.1739
ENSG00000100519	1	0.0013	0.0688
ENSG00000100522	0	0.0046	0.112
ENSG00000100523	1	0.019	0.1273
ENSG00000100526	0	0.0112	0.0898
ENSG00000100528	0	0.0003	0.0795
ENSG00000100532	0	0.021	0.1704
ENSG00000100554	1	0.0035	0.1317
ENSG00000100558	0	0.0244	0.2671
ENSG00000100567	1	0.0014	0.0961
ENSG00000100568	2	0.0449	0.268
ENSG00000100575	5	0.0046	0.0583
ENSG00000100577	0	0.0356	0.1627
ENSG00000100578	0	0.0565	0.1271
ENSG00000100580	0	0.0292	0.1301
ENSG00000100591	0	0.0195	0.1656
ENSG00000100592	1	0.0062	0.1549
ENSG00000100596	0	0.0081	0.1333
ENSG00000100599	1	0.0364	0.1836
ENSG00000100600	3	0.0562	0.3058
ENSG00000100601	1	0.026	0.1272
ENSG00000100603	1	0.0053	0.0625
ENSG00000100604	0	0.0751	0.235
ENSG00000100605	0	0.0148	0.2972
ENSG00000100614	0	0.0119	0.0703
ENSG00000100625	1	0.0159	0.0743
ENSG00000100626	0	0.0126	0.2157
ENSG00000100628	0	0.0244	0.2698
ENSG00000100629	0	0.0444	0.1453
ENSG00000100632	3	0.0012	0.1809
ENSG00000100644	0	0.0114	0.1012
ENSG00000100647	0	0.0154	0.1322
ENSG00000100650	0	0.0025	0.1564
ENSG00000100652	0	0.043	0.1422
ENSG00000100664	4	0.0075	0.103
ENSG00000100678	0	0.0129	0.1889
ENSG00000100697	2	0.0178	0.2569
ENSG00000100714	0	0.0266	0.1828
ENSG00000100722	1	0.0235	0.1247
ENSG00000100726	0	0.0391	0.1965
ENSG00000100731	0	0.0121	0.1411
ENSG00000100744	1	0.0165	0.2511
ENSG00000100749	0	0.0296	0.2175
ENSG00000100764	2	0.0007	0.1509
ENSG00000100767	1	0.0656	0.2503
ENSG00000100784	0	0.0082	0.186
ENSG00000100796	0	0.0019	0.088
ENSG00000100802	0	0.0169	0.1392
ENSG00000100804	1	0.0184	0.1171
ENSG00000100813	0	0.025	0.1139
ENSG00000100814	0	0.0187	0.1541
ENSG00000100815	0	0.036	0.1686
ENSG00000100842	1	0.0357	0.135
ENSG00000100852	0	0.0047	0.1014
ENSG00000100865	0	0.0819	0.2388
ENSG00000100883	0	0.0004	0.0871
ENSG00000100884	0	0.0113	0.2374
ENSG00000100888	0	0.0048	0.1018
ENSG00000100889	0	0.0135	0.1323
ENSG00000100902	3	0.0034	0.0519
ENSG00000100906	0	0.011	0.1593
ENSG00000100908	0	0.0189	0.1358
ENSG00000100911	2	0.0089	0.0802
ENSG00000100916	0	0.0008	0.0865
ENSG00000100918	0	0.0499	0.1737
ENSG00000100941	0	0.0138	0.0882
ENSG00000100949	0	0.0194	0.1673
ENSG00000100968	0	0.0149	0.14
ENSG00000100979	1	0.038	0.2725
ENSG00000100982	0	0.0073	0.1854
ENSG00000100983	0	0.0252	0.1261
ENSG00000100985	0	0.0523	0.2224
ENSG00000100987	3	0.073	0.3307
ENSG00000100991	0	0.0027	0.0917
ENSG00000100997	1	0.0176	0.2068
ENSG00000101000	0	0.105	0.1968
ENSG00000101019	0	0.0232	0.0844
ENSG00000101040	0	0.0169	0.1832
ENSG00000101049	0	0.0311	0.2099
ENSG00000101052	0	0.0101	0.1319
ENSG00000101057	0	0.0302	0.2699
ENSG00000101074	0	0.033	0.159
ENSG00000101076	0	0.0044	0.1939
ENSG00000101079	1	0.0083	0.0701
ENSG00000101096	0	0.0144	0.1736
ENSG00000101098	0	0.0036	0.1883
ENSG00000101104	0	0.0426	0.2962
ENSG00000101115	1	0.0313	0.2294
ENSG00000101126	0	0.0066	0.1175
ENSG00000101132	4	0.0049	0.0856
ENSG00000101134	2	0.0124	0.2656
ENSG00000101138	1	0.0019	0.3392
ENSG00000101144	1	0.0086	0.3632
ENSG00000101146	1	0.0193	0.2724
ENSG00000101152	4	0.0063	0.3727
ENSG00000101158	0	0.0035	0.2705
ENSG00000101160	0	0.0562	0.5396
ENSG00000101166	3	0.017	0.1629
ENSG00000101182	4	0.0077	0.203
ENSG00000101189	4	0.0323	0.3881
ENSG00000101190	5	0.0587	0.3386
ENSG00000101220	0	0.0207	0.1813
ENSG00000101222	0	0.0338	0.2568
ENSG00000101224	1	0.0387	0.2372
ENSG00000101230	0	0.019	0.2328
ENSG00000101236	0	0.0035	0.0446
ENSG00000101247	0	0.0224	0.1231
ENSG00000101251	1	0.0267	0.1201
ENSG00000101255	0	0.048	0.217
ENSG00000101265	0	0.0065	0.1402
ENSG00000101266	1	0.0013	0.0681
ENSG00000101276	0	0.046	0.2486
ENSG00000101280	0	0.0561	0.2657
ENSG00000101282	0	0.0326	0.2431
ENSG00000101290	0	0.0125	0.1722
ENSG00000101292	0	0.0313	0.4132
ENSG00000101294	0	0.0097	0.1893
ENSG00000101298	0	0.0268	0.3306
ENSG00000101310	1	0.0074	0.1572
ENSG00000101311	0	0.0202	0.163
ENSG00000101321	0	0.015	0.1675
ENSG00000101323	4	0.0205	0.1673
ENSG00000101327	1	0.0864	0.2766
ENSG00000101331	0	0.0163	0.334
ENSG00000101335	0	0.0015	0.2182
ENSG00000101337	0	0.0066	0.1655
ENSG00000101342	0	0.0184	0.0954
ENSG00000101343	0	0.017	0.1267
ENSG00000101346	0	0.0283	0.2865
ENSG00000101347	1	0.0725	0.185
ENSG00000101349	0	0.0138	0.1973
ENSG00000101350	1	0.002	0.1127
ENSG00000101361	0	0.0171	0.142
ENSG00000101365	0	0.0141	0.1935
ENSG00000101367	2	0.0054	0.0721
ENSG00000101384	0	0.0083	0.2228
ENSG00000101400	0	0.0149	0.1674
ENSG00000101407	0	0.0299	0.1289
ENSG00000101412	0	0.0324	0.2709
ENSG00000101413	0	0.0005	0.0541
ENSG00000101417	1	0.043	0.2288
ENSG00000101421	3	0.0071	0.0969
ENSG00000101438	0	0.0022	0.2732
ENSG00000101439	2	0.0609	0.2767
ENSG00000101442	1	0.0163	0.2123
ENSG00000101444	5	0.0234	0.2509
ENSG00000101445	0	0.0079	0.2274
ENSG00000101447	0	0.0341	0.1479
ENSG00000101452	0	0.0053	0.1132
ENSG00000101457	0	0.0116	0.1575
ENSG00000101463	4	0.0139	0.2509
ENSG00000101464	0	0.0061	0.0873
ENSG00000101473	0	0.0341	0.1733
ENSG00000101474	0	0.0245	0.2034
ENSG00000101542	0	0.0087	0.1693
ENSG00000101544	1	0.0276	0.2127
ENSG00000101557	2	0.0045	0.1068
ENSG00000101558	1	0.0168	0.1148
ENSG00000101605	1	0.0194	0.1343
ENSG00000101624	1	0.0038	0.097
ENSG00000101638	1	0.0076	0.1659
ENSG00000101654	1	0.035	0.1217
ENSG00000101665	0	0.007	0.1082
ENSG00000101670	0	0.0423	0.2493
ENSG00000101695	0	0.0431	0.2916
ENSG00000101745	1	0.0216	0.1187
ENSG00000101751	3	0.0416	0.1265
ENSG00000101752	2	0.0017	0.135
ENSG00000101773	2	0.0383	0.1041
ENSG00000101782	1	0.0227	0.1889
ENSG00000101811	0	0.0134	0.1144
ENSG00000101842	1	0.0589	0.138
ENSG00000101843	2	0.006	0.0877
ENSG00000101888	3	0.0362	0.0957
ENSG00000101892	1	0.0127	0.0772
ENSG00000101928	0	0.009	0.1017
ENSG00000101938	0	0.0102	0.1266
ENSG00000101940	0	0.0023	0.2304
ENSG00000101945	3	0.0098	0.2166
ENSG00000101955	0	0.0247	0.2527
ENSG00000101966	2	0.0286	0.1131
ENSG00000101974	8	0.0124	0.1144
ENSG00000101981	0	0.0328	0.0968
ENSG00000101986	0	0.0128	0.2152
ENSG00000101997	0	0.0244	0.1748
ENSG00000102001	0	0.0156	0.154
ENSG00000102003	0	0.0313	0.2948
ENSG00000102007	3	0.0645	0.218
ENSG00000102010	1	0.0151	0.1179
ENSG00000102024	3	0.0015	0.0793
ENSG00000102034	0	0.0322	0.149
ENSG00000102048	1	0.0856	0.2387
ENSG00000102053	2	0.0149	0.0952
ENSG00000102057	0	0.0107	0.2683
ENSG00000102078	0	0.0043	0.1157
ENSG00000102096	0	0.023	0.2184
ENSG00000102100	0	0.0134	0.1412
ENSG00000102103	0	0.0185	0.2144
ENSG00000102104	1	0.0118	0.1587
ENSG00000102158	4	0.0162	0.1005
ENSG00000102172	7	0.0064	0.0716
ENSG00000102174	0	0.0109	0.1176
ENSG00000102178	0	0.0227	0.1077
ENSG00000102189	1	0.0207	0.1151
ENSG00000102218	2	0.0283	0.1707
ENSG00000102221	1	0.074	0.2587
ENSG00000102225	0	0.0115	0.1256
ENSG00000102239	0	0.0226	0.0877
ENSG00000102241	1	0.0535	0.1937
ENSG00000102245	0	0.0204	0.0871
ENSG00000102287	1	0.0831	0.2318
ENSG00000102309	5	0.0326	0.1322
ENSG00000102312	0	0.0052	0.099
ENSG00000102316	3	0.0312	0.1063
ENSG00000102317	0	0.0594	0.026
ENSG00000102359	1	0.0161	0.1335
ENSG00000102362	0	0.0166	0.0915
ENSG00000102383	1	0.0131	0.13
ENSG00000102384	1	0.0524	0.106
ENSG00000102385	0	0.0097	0.1073
ENSG00000102387	2	0.1066	0.141
ENSG00000102390	6	0.0396	0.1402
ENSG00000102393	1	0.053	0.1353
ENSG00000102452	1	0.0019	0.1456
ENSG00000102466	0	0.0016	0.071
ENSG00000102468	1	0.0165	0.1611
ENSG00000102471	0	0.03	0.1073
ENSG00000102531	0	0.0117	0.0974
ENSG00000102543	1	0.0263	0.1935
ENSG00000102547	0	0.0047	0.0791
ENSG00000102554	2	0.0097	0.0994
ENSG00000102572	1	0.0051	0.1284
ENSG00000102580	0	0.0084	0.1416
ENSG00000102683	0	0.0298	0.1447
ENSG00000102699	17	0.0651	0.1597
ENSG00000102710	4	0.0175	0.1028
ENSG00000102753	0	0.0005	0.079
ENSG00000102760	1	0.0177	0.129
ENSG00000102763	0	0.021	0.1319
ENSG00000102780	0	0.0119	0.1253
ENSG00000102781	0	0.0066	0.1627
ENSG00000102786	2	0.0069	0.0659
ENSG00000102794	2	0.0435	0.148
ENSG00000102802	0	0.0194	0.1573
ENSG00000102805	1	0.0274	0.0817
ENSG00000102837	0	0.0528	0.1253
ENSG00000102858	0	0.0161	0.2768
ENSG00000102870	0	0.0202	0.2632
ENSG00000102871	1	0.0358	0.2195
ENSG00000102878	0	0.0312	0.1849
ENSG00000102879	0	0.0135	0.2502
ENSG00000102882	1	0.0098	0.2214
ENSG00000102886	0	0.0506	0.2062
ENSG00000102890	0	0.0235	0.2185
ENSG00000102893	1	0.0673	0.8098
ENSG00000102897	0	0.0392	0.2701
ENSG00000102898	1	0.0009	0.0712
ENSG00000102900	1	0.0104	0.2113
ENSG00000102901	0	0.0826	0.1489
ENSG00000102904	0	0.0537	0.185
ENSG00000102908	0	0.0108	0.0835
ENSG00000102910	2	0.0572	1.1139
ENSG00000102934	0	0.031	0.3237
ENSG00000102935	2	0.0097	0.6478
ENSG00000102967	0	0.024	0.1632
ENSG00000102974	0	0.0024	0.1103
ENSG00000102977	0	0.0907	0.1569
ENSG00000102978	1	0.002	0.229
ENSG00000102981	0	0.0207	0.1778
ENSG00000102984	0	0.0035	0.0761
ENSG00000102996	1	0.0199	0.3127
ENSG00000103005	1	0.0412	0.2389
ENSG00000103018	1	0.032	0.0869
ENSG00000103021	0	0.1168	0.3043
ENSG00000103023	0	0.1327	0.2492
ENSG00000103034	0	0.0081	0.3038
ENSG00000103035	21	0.0029	0.1301
ENSG00000103037	0	0	0
ENSG00000103043	0	0.013	0.2225
ENSG00000103051	1	0.0112	0.1793
ENSG00000103089	0	0.0334	0.1777
ENSG00000103091	0	0.0065	0.1723
ENSG00000103111	2	0.0246	0.184
ENSG00000103126	1	0.0223	0.2331
ENSG00000103148	0	0.01	0.2001
ENSG00000103152	0	0.0488	0.2486
ENSG00000103160	0	0.0119	0.153
ENSG00000103174	0	0.0322	0.1866
ENSG00000103184	0	0.0188	0.2274
ENSG00000103187	2	0.0071	0.1305
ENSG00000103194	0	0.0257	0.149
ENSG00000103196	0	0.029	0.2524
ENSG00000103197	1	0.0142	0.2156
ENSG00000103202	0	0.0513	0.2376
ENSG00000103222	1	0.0193	0.2349
ENSG00000103248	2	0.0385	0.1903
ENSG00000103257	3	0.0151	0.3203
ENSG00000103264	1	0.0118	0.2738
ENSG00000103274	0	0.0232	0.2397
ENSG00000103275	3	0.0467	0.2614
ENSG00000103316	0	0.0369	0.3116
ENSG00000103319	0	0.033	0.3464
ENSG00000103326	2	0.021	0.2847
ENSG00000103343	0	0.0366	0.141
ENSG00000103351	1	0.011	0.1076
ENSG00000103353	0	0.0624	0.1794
ENSG00000103356	1	0.0426	0.2366
ENSG00000103363	1	0.0389	0.3433
ENSG00000103365	0	0.019	0.1467
ENSG00000103415	0	0.0293	0.1646
ENSG00000103423	0	0.0186	0.1309
ENSG00000103429	0	0.0097	0.0988
ENSG00000103449	4	0.0704	0.7208
ENSG00000103460	21	0.0353	0.4561
ENSG00000103479	3	0.0252	0.285
ENSG00000103489	23	0.0153	0.2381
ENSG00000103490	0	0.1326	0.4756
ENSG00000103496	0	0.0149	0.2183
ENSG00000103502	0	0.0494	0.25
ENSG00000103507	0	0.0106	0.2572
ENSG00000103510	1	0.0124	0.2362
ENSG00000103528	0	0.0051	0.2036
ENSG00000103534	0	0.0506	0.1445
ENSG00000103540	0	0.0348	0.1095
ENSG00000103544	1	0.0224	0.3342
ENSG00000103546	0	0.0178	0.2769
ENSG00000103549	0	0.0131	0.2064
ENSG00000103550	2	0.1225	0.2681
ENSG00000103569	2	0.0887	0.2819
ENSG00000103642	0	0.0275	0.1757
ENSG00000103647	3	0.0022	0.1828
ENSG00000103653	0	0.0023	0.1793
ENSG00000103671	0	0.0156	0.0794
ENSG00000103707	1	0.0264	0.105
ENSG00000103710	2	0.0107	0.1981
ENSG00000103723	0	0.0135	0.2688
ENSG00000103740	1	0.0985	0.7569
ENSG00000103742	0	0.0237	0.1867
ENSG00000103769	0	0.0002	0.0489
ENSG00000103852	0	0.1027	0.3338
ENSG00000103855	1	0.0257	0.3229
ENSG00000103942	2	0.0188	0.3041
ENSG00000103966	0	0.0082	0.2386
ENSG00000103978	0	0.0129	0.1024
ENSG00000103994	0	0.0371	0.1385
ENSG00000103995	0	0.081	0.2084
ENSG00000104044	15	0.1068	0.5364
ENSG00000104047	0	0.0272	0.1056
ENSG00000104055	0	0.0439	0.2322
ENSG00000104064	0	0.001	0.0794
ENSG00000104067	15	0.069	0.5896
ENSG00000104093	0	0.0135	0.157
ENSG00000104112	0	0.0185	0.1437
ENSG00000104129	2	0.0314	0.169
ENSG00000104131	3	0.0142	0.1412
ENSG00000104133	0	0.0347	0.1034
ENSG00000104142	0	0.006	0.1666
ENSG00000104147	0	0.0495	0.1325
ENSG00000104154	0	0.0205	0.1538
ENSG00000104164	1	0.0119	0.0641
ENSG00000104177	0	0.0078	0.0586
ENSG00000104205	0	0.0052	0.1364
ENSG00000104213	1	0.0305	0.2642
ENSG00000104219	2	0.0182	0.1644
ENSG00000104221	0	0.0287	0.1751
ENSG00000104228	0	0.0286	0.3654
ENSG00000104267	1	0.1489	0.5136
ENSG00000104290	0	0.0028	0.0688
ENSG00000104299	0	0.0073	0.2468
ENSG00000104312	0	0.1124	0.4465
ENSG00000104313	2	0.005	0.1661
ENSG00000104320	0	0.0996	0.2537
ENSG00000104321	2	0.0476	0.2141
ENSG00000104324	1	0.04	0.1537
ENSG00000104325	1	0.0897	0.6256
ENSG00000104327	0	0.0262	0.5358
ENSG00000104331	3	0.0135	0.1375
ENSG00000104341	4	0.0406	0.243
ENSG00000104356	0	0.0618	0.2137
ENSG00000104361	0	0.0353	0.1349
ENSG00000104365	0	0.01	0.1491
ENSG00000104368	0	0.0502	0.2852
ENSG00000104369	1	0.0296	0.2862
ENSG00000104375	0	0.0047	0.116
ENSG00000104381	1	0.0152	0.1988
ENSG00000104408	1	0.0007	0.1226
ENSG00000104412	0	0.0021	0.0758
ENSG00000104413	1	0.0071	0.1206
ENSG00000104415	1	0.051	0.4194
ENSG00000104419	1	0.0116	0.332
ENSG00000104427	6	0.0317	0.2281
ENSG00000104435	3	0.0751	0.4468
ENSG00000104442	0	0.0034	0.1163
ENSG00000104447	23	0.0176	0.1649
ENSG00000104450	0	0.0527	0.1852
ENSG00000104490	0	0.0101	0.186
ENSG00000104497	0	0.0613	0.2692
ENSG00000104517	0	0.0019	0.1415
ENSG00000104537	0	0.0394	0.1803
ENSG00000104549	0	0.034	0.1481
ENSG00000104611	1	0.0518	0.2423
ENSG00000104613	1	0.0053	0.1344
ENSG00000104626	3	0.0218	0.1292
ENSG00000104635	1	0.0341	0.2558
ENSG00000104643	2	0.0054	0.1039
ENSG00000104660	1	0.021	0.0623
ENSG00000104671	1	0.0061	0.1231
ENSG00000104722	0	0.0293	0.2403
ENSG00000104723	22	0.0039	0.1545
ENSG00000104731	1	0.0285	0.1849
ENSG00000104738	5	0.0111	0.1439
ENSG00000104756	3	0.0034	0.117
ENSG00000104760	1	0.03	0.1312
ENSG00000104763	2	0.0633	0.2537
ENSG00000104765	2	0.0078	0.1178
ENSG00000104783	0	0.0168	0.154
ENSG00000104804	0	0.0806	0.202
ENSG00000104805	1	0.0164	0.2244
ENSG00000104808	1	0.0423	0.2083
ENSG00000104812	1	0.0057	0.2339
ENSG00000104814	0	0.0172	0.163
ENSG00000104824	0	0.002	0.1475
ENSG00000104825	0	0.0242	0.1591
ENSG00000104835	0	0.0286	0.1866
ENSG00000104852	1	0.004	0.1658
ENSG00000104853	0	0.0074	0.1987
ENSG00000104872	0	0.0203	0.1504
ENSG00000104880	0	0.0404	0.2617
ENSG00000104883	0	0.0583	0.3338
ENSG00000104884	2	0.0045	0.2743
ENSG00000104888	0	0.0051	0.299
ENSG00000104894	3	0.0446	0.2487
ENSG00000104897	1	0.0124	0.213
ENSG00000104907	1	0.033	0.2289
ENSG00000104951	1	0.0674	0.4769
ENSG00000104967	2	0.0012	0.1902
ENSG00000104973	0	0.0119	0.214
ENSG00000104976	0	0.0799	0.2399
ENSG00000104979	3	0.0155	0.1117
ENSG00000104980	0	0.0166	0.2557
ENSG00000104998	1	0.0581	0.1588
ENSG00000105011	1	0.0163	0.3007
ENSG00000105053	2	0.0813	0.219
ENSG00000105058	2	0.0013	0.1134
ENSG00000105085	0	0.0309	0.3213
ENSG00000105088	0	0.0034	0.2857
ENSG00000105122	0	0.0366	0.1929
ENSG00000105127	1	0.0374	0.2152
ENSG00000105131	0	0.034	0.2374
ENSG00000105135	0	0.0234	0.1819
ENSG00000105143	0	0.0075	0.1805
ENSG00000105173	1	0.123	0.8613
ENSG00000105176	2	0.1337	0.5649
ENSG00000105185	0	0.0169	0.1178
ENSG00000105186	0	0.0193	0.1344
ENSG00000105193	1	0.0269	0.116
ENSG00000105197	0	0.023	0.1707
ENSG00000105202	2	0.0048	0.1845
ENSG00000105204	0	0.0061	0.1808
ENSG00000105220	0	0.0227	0.1909
ENSG00000105221	2	0.0042	0.1809
ENSG00000105223	0	0.0169	0.2664
ENSG00000105227	0	0.0456	0.2257
ENSG00000105245	0	0.0159	0.1798
ENSG00000105254	1	0.021	0.2033
ENSG00000105255	2	0.0111	0.2402
ENSG00000105258	1	0.0005	0.2531
ENSG00000105270	0	0.0037	0.1831
ENSG00000105281	2	0.0623	0.3612
ENSG00000105321	1	0.0361	0.2051
ENSG00000105323	0	0.0069	0.1673
ENSG00000105325	2	0.0024	0.3206
ENSG00000105329	0	0.0364	0.2923
ENSG00000105372	5	0.0024	0.1686
ENSG00000105379	8	0.0375	0.2149
ENSG00000105397	0	0.0399	0.2787
ENSG00000105401	4	0.0124	0.2594
ENSG00000105402	1	0.0056	0.3078
ENSG00000105404	0	0.0153	0.2463
ENSG00000105409	0	0.0041	0.2867
ENSG00000105427	0	0.0105	0.4106
ENSG00000105447	1	0.0167	0.2259
ENSG00000105467	1	0.0525	0.2497
ENSG00000105486	5	0.0371	0.2397
ENSG00000105514	0	0.0125	0.3875
ENSG00000105518	0	0.0405	0.1571
ENSG00000105520	0	0.0065	0.1547
ENSG00000105523	0	0.0499	0.2832
ENSG00000105550	0	0.0598	0.3157
ENSG00000105556	5	0.0317	0.2488
ENSG00000105559	0	0.0456	0.2874
ENSG00000105568	12	0.0004	0.1695
ENSG00000105576	0	0.0011	0.3156
ENSG00000105583	0	0.0057	0.2996
ENSG00000105607	0	0.0181	0.1825
ENSG00000105612	0	0.0901	0.2724
ENSG00000105613	0	0.0174	0.3389
ENSG00000105640	6	0.003	0.2259
ENSG00000105663	0	0.0173	0.1264
ENSG00000105668	0	0.0153	0.1135
ENSG00000105672	1	0.0888	0.2061
ENSG00000105675	0	0.0035	0.2044
ENSG00000105679	0	0.0364	0.2027
ENSG00000105695	1	0.0071	0.2144
[truncated: 7,862 more rows]

## Sheet: C
GO process name	GO process ID	# of VIPs	total #	adaptation excess in mammals (%)	pN/pS in VIPs	pN/pS in non-VIPs	pN/pS difference P-value
establishment of localization in cell	GO:0051649	134	679	-19.7784	0.580146	0.560861	0.3365
chemical homeostasis	GO:0048878	59	284	-12.7384	0.642612	0.504098	0.0156
nuclear transport	GO:0051169	54	184	-8.5447	0.565757	0.468961	0.0253
negative regulation of transcription from RNA polymerase II promoter	GO:0000122	56	141	-7.31942	0.404851	0.51869	0.9963
intracellular transport	GO:0046907	113	517	-2.82881	0.591923	0.59542	0.4987
nucleocytoplasmic transport	GO:0006913	54	182	0.408122	0.565757	0.466862	0.029
negative regulation of transcription, DNA-templated	GO:0045892	81	197	1.20279	0.417379	0.562891	1
regulation of cell cycle	GO:0051726	76	183	5.97156	0.474878	0.666898	0.9999
positive regulation of transcription, DNA-templated	GO:0045893	109	285	6.28023	0.346809	0.593665	1
RNA processing	GO:0006396	86	355	8.3323	0.5	0.561808	0.8813
protein targeting	GO:0006605	55	166	8.52269	0.57243	0.654293	0.8824
DNA replication	GO:0006260	54	140	10.2164	0.541667	0.865126	1
RNA splicing	GO:0008380	52	179	10.5567	0.416256	0.386123	0.309
ion transport	GO:0006811	56	556	16.5252	0.463002	0.52816	0.8563
regulation of protein kinase activity	GO:0045859	63	180	18.5607	0.442424	0.489824	0.8882
regulation of phosphorylation	GO:0042325	80	258	25.1033	0.483471	0.529043	0.8749
cell cycle process	GO:0022402	126	390	25.1844	0.468231	0.72224	1
regulation of protein metabolic process	GO:0051246	95	285	28.7075	0.556425	0.579518	0.7032
negative regulation of gene expression	GO:0010629	122	298	30.383	0.427083	0.548637	1
lipid metabolic process	GO:0006629	54	547	30.9215	0.660441	0.655952	0.4632
intracellular protein transport	GO:0006886	88	368	32.9065	0.532189	0.624148	0.8987
cellular protein localization	GO:0034613	94	387	33.4478	0.520161	0.644808	0.9563
chromatin organization	GO:0006325	72	241	33.4989	0.374849	0.548083	0.9999
establishment of localization	GO:0051234	267	1793	33.5345	0.558277	0.583896	0.769
protein complex assembly	GO:0006461	102	346	33.7635	0.452632	0.531188	0.9279
transport	GO:0006810	264	1783	33.8012	0.558475	0.583405	0.7658
hemopoiesis	GO:0030097	61	189	33.8709	0.440789	0.628794	0.9693
negative regulation of catalytic activity	GO:0043086	55	157	35.1186	0.395683	0.528542	0.9885
mRNA metabolic process	GO:0016071	66	226	36.6132	0.457557	0.403144	0.135
DNA metabolic process	GO:0006259	124	376	36.7247	0.531315	0.865479	1
chromatin modification	GO:0016568	59	183	39.1402	0.356734	0.51092	0.9988
M phase	GO:0000279	57	232	40.3948	0.526	0.751885	0.9945
positive regulation of transcription from RNA polymerase II promoter	GO:0045944	85	221	42.2626	0.33291	0.553021	1
positive regulation of catalytic activity	GO:0043085	91	296	42.744	0.557559	0.586773	0.7157
establishment of protein localization	GO:0045184	123	596	43.355	0.597453	0.635564	0.7265
vesicle-mediated transport	GO:0016192	73	367	43.5219	0.491413	0.524777	0.7156
ubiquitin-dependent protein catabolic process	GO:0006511	57	166	44.3643	0.331507	0.561657	1
protein localization	GO:0008104	138	655	44.4295	0.577813	0.64426	0.8656
mitotic cell cycle	GO:0000278	101	306	44.7916	0.423927	0.661276	1
immune system development	GO:0002520	73	219	44.8269	0.474527	0.631951	0.9621
response to biotic stimulus	GO:0009607	69	161	47.3412	0.558574	0.756751	1
response to organic substance	GO:0010033	139	431	47.4469	0.541365	0.591542	0.8644
lymphocyte activation	GO:0046649	56	144	48.7386	0.462598	0.586767	0.9924
protein transport	GO:0015031	119	590	50.8048	0.591549	0.636976	0.7521
response to chemical	GO:0042221	211	749	51.0933	0.538091	0.58679	0.9999
reproduction	GO:0000003	94	389	52.0405	0.630689	0.734939	0.9148
RNA metabolic process	GO:0016070	360	1339	52.6566	0.46389	0.634985	1
negative regulation of biosynthetic process	GO:0009890	119	328	53.4333	0.445336	0.627331	1
regulation of catalytic activity	GO:0050790	144	481	54.3988	0.527778	0.581504	0.9232
response to hormone	GO:0009725	63	219	55.7985	0.422339	0.539479	0.9635
mRNA processing	GO:0006397	59	199	56.6108	0.454741	0.397869	0.1511
nitrogen compound metabolic process	GO:0006807	531	2448	58.3124	0.497741	0.658588	1
positive regulation of cellular biosynthetic process	GO:0031328	149	408	59.5838	0.406273	0.593863	1
leukocyte activation	GO:0045321	66	170	60.214	0.480456	0.646318	0.9997
cell activation	GO:0001775	73	191	61.313	0.511905	0.635265	0.9973
nucleobase-containing compound metabolic process	GO:0006139	515	2209	62.2453	0.499182	0.664379	1
positive regulation of gene expression	GO:0010628	129	345	65.0497	0.368881	0.568572	1
cell cycle	GO:0007049	184	562	69.1457	0.444882	0.706885	1
positive regulation of signal transduction	GO:0009967	52	172	69.1556	0.559361	0.530197	0.3185
cellular component organization	GO:0016043	387	1580	69.3124	0.469018	0.625641	1
cellular response to stress	GO:0033554	126	374	73.3283	0.586916	0.774266	0.9997
cellular biosynthetic process	GO:0044249	499	2385	73.6642	0.517339	0.653579	1
organ morphogenesis	GO:0009887	107	466	74.4363	0.515306	0.584108	0.9311
biosynthetic process	GO:0009058	503	2431	74.5699	0.511147	0.653163	1
response to abiotic stimulus	GO:0009628	71	304	75.2586	0.52815	0.59038	0.7935
homeostatic process	GO:0042592	120	515	77.055	0.534204	0.579888	0.7831
regulation of cellular metabolic process	GO:0031323	467	1753	77.856	0.491045	0.632842	1
negative regulation of metabolic process	GO:0009892	164	418	78.0641	0.480784	0.616914	1
translation	GO:0006412	67	273	80.4249	0.532228	0.666598	0.9816
cell motility	GO:0048870	56	262	82.6119	0.59517	0.58938	0.4544
chromosome organization	GO:0051276	96	303	84.1964	0.427149	0.654632	1
DNA repair	GO:0006281	67	199	84.3912	0.563636	0.900584	1
modification-dependent protein catabolic process	GO:0019941	92	370	84.567	0.383667	0.564239	1
regulation of cell differentiation	GO:0045595	71	250	87.242	0.586592	0.604923	0.5924
transcription from RNA polymerase II promoter	GO:0006366	191	505	87.5252	0.403664	0.589334	1
regulation of transcription from RNA polymerase II promoter	GO:0006357	155	409	88.3417	0.415326	0.574774	1
cell differentiation	GO:0030154	215	968	89.284	0.532866	0.630904	0.9909
immune system process	GO:0002376	168	517	90.9086	0.561967	0.66129	0.9911
locomotion	GO:0040011	73	320	92.6404	0.593468	0.584875	1
cytoskeleton organization	GO:0007010	53	294	92.8108	0.372263	0.756736	1
cellular response to DNA damage stimulus	GO:0006974	90	253	93.0752	0.589947	0.900498	1
positive regulation of metabolic process	GO:0009893	169	501	93.4254	0.415179	0.59702	1
cellular response to stimulus	GO:0051716	171	506	95.7419	0.532616	0.74903	1
macromolecule biosynthetic process	GO:0009059	460	1876	96.2097	0.511294	0.662889	1
organelle organization	GO:0006996	203	847	98.8805	0.443855	0.693207	1
cell adhesion	GO:0007155	90	446	99.1315	0.531061	0.665982	0.9964
biological adhesion	GO:0022610	90	446	99.7748	0.531061	0.667129	0.9964
cellular protein metabolic process	GO:0044267	383	1674	100.357	0.44684	0.63297	1
multicellular organismal development	GO:0007275	327	1667	100.695	0.514836	0.629446	0.99972
signal transduction	GO:0007165	396	2060	101.671	0.486051	0.610712	1
regulation of metabolic process	GO:0019222	491	1843	103.933	0.486824	0.627425	1
phosphate-containing compound metabolic process	GO:0006796	198	807	104.025	0.450782	0.601213	1
cell communication	GO:0007154	418	2258	104.037	0.486754	0.611468	1
cellular protein modification process	GO:0006464	235	1034	104.17	0.43662	0.626073	1
transcription	GO:0006350	354	1347	106.367	0.473897	0.64562	1
organ development	GO:0048513	237	1098	106.769	0.498728	0.638165	1
cellular macromolecule catabolic process	GO:0044265	133	515	106.805	0.470186	0.579102	0.9945
regulation of cell communication	GO:0010646	126	572	107.323	0.45587	0.543135	0.9861
negative regulation of cellular process	GO:0048523	265	904	107.362	0.467373	0.58786	1
gene expression	GO:0010467	493	1967	108.858	0.49282	0.635985	1
response to wounding	GO:0009611	105	328	109.201	0.558621	0.664682	0.9874
anatomical structure development	GO:0048856	302	1503	109.96	0.502312	0.624959	1
post-translational protein modification	GO:0043687	224	864	110.557	0.429507	0.617368	1
cellular protein catabolic process	GO:0044257	101	399	110.72	0.409836	0.561095	0.9993
regulation of cellular component organization	GO:0051128	78	244	112.553	0.393064	0.669118	1
generation of neurons	GO:0048699	54	281	112.691	0.47708	0.550623	0.8695
response to external stimulus	GO:0009605	144	550	112.862	0.532342	0.636152	0.9921
response to stimulus	GO:0050896	435	1779	114.307	0.538077	0.681393	1
nervous system development	GO:0007399	116	577	115.173	0.502193	0.592811	0.9682
G-protein coupled receptor signaling pathway	GO:0007186	55	514	115.319	0.545052	0.718079	0.9799
tissue development	GO:0009888	99	438	115.33	0.503268	0.64032	0.9838
transcription, DNA-templated	GO:0006351	272	939	115.488	0.431501	0.653564	1
proteolysis involved in cellular protein catabolic process	GO:0051603	101	397	116.363	0.409836	0.560039	0.9994
regulation of immune system process	GO:0002682	69	180	116.734	0.573927	0.748254	0.9989
regulation of gene expression	GO:0010468	402	1443	116.93	0.48146	0.633182	1
regulation of apoptotic process	GO:0042981	152	445	117.433	0.518766	0.595294	0.9773
positive regulation of programmed cell death	GO:0043068	93	225	118.112	0.487395	0.649885	0.9998
positive regulation of apoptotic process	GO:0043065	93	224	118.163	0.487395	0.645533	0.9997
positive regulation of cell death	GO:0010942	93	226	118.425	0.487395	0.649858	0.9999
catabolic process	GO:0009056	198	1040	119.906	0.481697	0.637242	1
death	GO:0016265	198	649	120.847	0.505212	0.615339	0.999
regulation of nitrogen compound metabolic process	GO:0051171	377	1422	124.044	0.476795	0.65159	1
apoptotic process	GO:0006915	185	587	125.342	0.52356	0.627184	0.9976
positive regulation of cell proliferation	GO:0008284	75	229	130.955	0.498542	0.5703	0.8989
regulation of signal transduction	GO:0009966	112	492	131.201	0.447115	0.553175	0.9957
developmental process	GO:0032502	378	1899	133.476	0.506546	0.635211	1
cellular homeostasis	GO:0019725	50	257	134.208	0.452736	0.544045	0.9175
response to stress	GO:0006950	311	1051	138.726	0.535842	0.679974	1
regulation of programmed cell death	GO:0043067	154	450	139.042	0.500803	0.594561	0.9948
regulation of transcription	GO:0045449	347	1286	139.31	0.467163	0.648003	1
protein metabolic process	GO:0019538	419	1912	142.663	0.459974	0.644486	1
immune response	GO:0006955	106	318	142.807	0.593853	0.695399	0.9936
cell death	GO:0008219	197	646	147.402	0.505521	0.617791	0.9998
regulation of transcription, DNA-templated	GO:0006355	251	860	150.334	0.422406	0.655242	1
cellular component movement	GO:0006928	82	360	151.143	0.517241	0.597949	0.8929
phosphorylation	GO:0016310	178	689	151.415	0.42613	0.594776	1
programmed cell death	GO:0012501	189	595	152.205	0.508507	0.624923	0.9989
cell development	GO:0048468	105	488	156.052	0.442392	0.591351	0.9988
cell-cell signaling	GO:0007267	51	364	156.84	0.389163	0.557936	0.9897
regulation of RNA metabolic process	GO:0051252	257	876	160.311	0.428059	0.652413	1
cell surface receptor signaling pathway	GO:0007166	189	1005	161.435	0.456449	0.652455	1
neurogenesis	GO:0022008	61	305	171.184	0.446402	0.556513	0.9686
protein catabolic process	GO:0030163	134	652	175.132	0.431757	0.63234	1
proteolysis	GO:0006508	131	638	179.459	0.433457	0.63417	1
protein phosphorylation	GO:0006468	128	512	180.242	0.393443	0.606857	1
cell proliferation	GO:0008283	193	624	183.476	0.462695	0.604138	0.9999
embryo development	GO:0009790	84	361	194.375	0.479716	0.57578	0.9286
chordate embryonic development	GO:0043009	59	218	199.342	0.468165	0.545389	0.8276
regulation of developmental process	GO:0050793	146	527	209.195	0.505175	0.675958	1
inflammatory response	GO:0006954	64	186	210.072	0.543836	0.76268	1
embryo development ending in birth or egg hatching	GO:0009792	60	220	213.981	0.468059	0.545584	0.8309
negative regulation of cell proliferation	GO:0008285	72	213	221.068	0.439739	0.636443	0.9988
defense response	GO:0006952	103	302	225.913	0.541964	0.736508	1
negative regulation of apoptotic process	GO:0043066	66	215	228.146	0.464107	0.555039	0.9613
anatomical structure morphogenesis	GO:0009653	157	744	233.577	0.45616	0.607254	0.99992
enzyme linked receptor protein signaling pathway	GO:0007167	64	259	238.74	0.354067	0.572292	1
cell morphogenesis	GO:0000902	51	222	238.94	0.300172	0.64175	1
regulation of cell proliferation	GO:0042127	144	451	244.418	0.466406	0.606355	0.9991
negative regulation of programmed cell death	GO:0043069	68	219	266.119	0.433437	0.546021	0.9892
anatomical structure formation involved in morphogenesis	GO:0048646	56	238	288.861	0.421227	0.542574	0.9761
small GTPase mediated signal transduction	GO:0007264	50	320	319.394	0.306931	0.587808	1
growth	GO:0040007	60	301	336.059	0.389351	0.606006	1

## Sheet: D
Ensembl Identifier	HGNC symbol	antiviral activity
ENSG00000002330	BAD
ENSG00000004478	FKBP4
ENSG00000005381	MPO	yes
ENSG00000005844	ITGAL
ENSG00000010671	BTK	yes
ENSG00000010810	FYN
ENSG00000012223	LTF	yes
ENSG00000019169	MARCO
ENSG00000026508	CD44
ENSG00000035928	RFC1
ENSG00000038945	MSR1	yes
ENSG00000043462	LCP2
ENSG00000047249	ATP6V1H
ENSG00000048052	HDAC9
ENSG00000055332	EIF2AK2	yes
ENSG00000057593	F7
ENSG00000064012	CASP8	yes
ENSG00000065675	PRKCQ
ENSG00000068024	HDAC4
ENSG00000068079	IFI35	yes
ENSG00000069702	TGFBR3
ENSG00000069974	RAB27A
ENSG00000070831	CDC42	yes
ENSG00000072274	TFRC
ENSG00000073756	PTGS2
ENSG00000076242	MLH1
ENSG00000076248	UNG	yes
ENSG00000076554	TPD52
ENSG00000077150	NFKB2	yes
ENSG00000078668	VDAC3
ENSG00000078747	ITCH
ENSG00000079246	XRCC5
ENSG00000086102	NFX1
ENSG00000087088	BAX	yes
ENSG00000088827	SIGLEC1
ENSG00000088832	FKBP1A
ENSG00000088888	MAVS	yes
ENSG00000090382	LYZ	yes
ENSG00000094804	CDC6
ENSG00000095002	MSH2	yes
ENSG00000096060	FKBP5	yes
ENSG00000099942	CRKL	yes
ENSG00000100030	MAPK1
ENSG00000100105	PATZ1
ENSG00000100453	GZMB	yes
ENSG00000100644	HIF1A
ENSG00000100906	NFKBIA
ENSG00000101347	SAMHD1	yes
ENSG00000101439	CST3
ENSG00000101695	RNF125
ENSG00000101945	SUV39H1
ENSG00000102699	PARP4	yes
ENSG00000103197	TSC2
ENSG00000103423	DNAJA3
ENSG00000104312	RIPK2	yes
ENSG00000104320	NBN
ENSG00000104365	IKBKB
ENSG00000104419	NDRG1
ENSG00000104765	BNIP3L
ENSG00000104884	ERCC2
ENSG00000105372	RPS19
ENSG00000105397	TYK2	yes
ENSG00000105810	CDK6
ENSG00000105939	ZC3HAV1	yes
ENSG00000106799	TGFBR1
ENSG00000106927	AMBP
ENSG00000107201	DDX58	yes
ENSG00000107338	SHB
ENSG00000107485	GATA3
ENSG00000108561	C1QBP
ENSG00000108840	HDAC5
ENSG00000109606	DHX15	yes
ENSG00000110777	POU2AF1
ENSG00000111321	LTBR
ENSG00000111732	AICDA
ENSG00000112486	CCR6
ENSG00000112576	CCND3
ENSG00000113263	ITK	yes
ENSG00000113318	MSH3
ENSG00000113494	PRLR
ENSG00000113600	C9
ENSG00000113916	BCL6
ENSG00000114013	CD86
ENSG00000114391	RPL24
ENSG00000115085	ZAP70
ENSG00000115221	ITGB6
ENSG00000115232	ITGA4
ENSG00000115267	IFIH1	yes
ENSG00000115414	FN1
ENSG00000116031	CD207
ENSG00000116062	MSH6
ENSG00000117090	SLAMF1
ENSG00000117450	PRDX1
ENSG00000117601	SERPINC1	yes
ENSG00000118503	TNFAIP3
ENSG00000118689	FOXO3
ENSG00000120738	EGR1
ENSG00000120885	CLU
ENSG00000121053	EPX
ENSG00000121068	TBX2
ENSG00000122512	PMS2
ENSG00000123609	NMI
ENSG00000124181	PLCG1
ENSG00000124762	CDKN1A
ENSG00000124882	EREG
ENSG00000125347	IRF1	yes
ENSG00000125538	IL1B	yes
ENSG00000125730	C3
ENSG00000126353	CCR7
ENSG00000126456	IRF3	yes
ENSG00000126581	BECN1
ENSG00000126759	CFP
ENSG00000127152	BCL11B
ENSG00000128052	KDR
ENSG00000128604	IRF5	yes
ENSG00000130159	ECSIT
ENSG00000130234	ACE2
ENSG00000131323	TRAF3	yes
ENSG00000131759	RARA
ENSG00000132005	RFX1
ENSG00000132170	PPARG
ENSG00000132383	RPA1
ENSG00000132386	SERPINF1	yes
ENSG00000132963	POMP
ENSG00000133606	MKRN1
ENSG00000133661	SFTPD
ENSG00000134070	IRAK2	yes
ENSG00000134516	DOCK2
ENSG00000134954	ETS1
ENSG00000134982	APC
ENSG00000135046	ANXA1
ENSG00000135077	HAVCR2
ENSG00000136279	DBNL
ENSG00000136869	TLR4	yes
ENSG00000137462	TLR2
ENSG00000137801	THBS1
ENSG00000137845	ADAM10
ENSG00000138207	RBP4
ENSG00000139687	RB1
ENSG00000140464	PML	yes
ENSG00000140853	NLRC5	yes
ENSG00000141510	TP53
ENSG00000141736	ERBB2
ENSG00000141968	VAV1
ENSG00000143226	FCGR2A
ENSG00000143546	S100A8
ENSG00000143799	PARP1
ENSG00000144381	HSPD1
ENSG00000145675	PIK3R1
ENSG00000145901	TNIP1
ENSG00000147065	MSN
ENSG00000148516	ZEB1
ENSG00000149131	SERPING1	yes
ENSG00000150093	ITGB1
ENSG00000150455	TIRAP
ENSG00000152457	DCLRE1C
ENSG00000153879	CEBPG
ENSG00000154229	PRKCA
ENSG00000155090	KLF10
ENSG00000157601	MX1	yes
ENSG00000157625	TAB3
ENSG00000158092	NCK1
ENSG00000158473	CD1D
ENSG00000158769	F11R
ENSG00000158874	APOA2
ENSG00000159216	RUNX1
ENSG00000159403	C1R
ENSG00000160255	ITGB2
ENSG00000160703	NLRX1	yes
ENSG00000160710	ADAR	yes
ENSG00000161011	SQSTM1	yes
ENSG00000161203	AP2M1
ENSG00000162367	TAL1
ENSG00000162711	NLRP3	yes
ENSG00000162769	FLVCR1
ENSG00000163131	CTSS
ENSG00000163606	CD200R1
ENSG00000163661	PTX3
ENSG00000163848	ZNF148
ENSG00000164022	AIMP1
ENSG00000164171	ITGA2
ENSG00000164305	CASP3
ENSG00000164307	ERAP1
ENSG00000164342	TLR3	yes
ENSG00000164587	RPS14
ENSG00000164924	YWHAZ
ENSG00000165030	NFIL3
ENSG00000166710	B2M
ENSG00000166888	STAT6	yes
ENSG00000167419	LPO
ENSG00000168036	CTNNB1
ENSG00000168283	BMI1
ENSG00000168329	CX3CR1
ENSG00000168610	STAT3	yes
ENSG00000169429	IL8
ENSG00000170017	ALCAM
ENSG00000170345	FOS
ENSG00000170365	SMAD1
ENSG00000172724	CCL19
ENSG00000172936	MYD88	yes
ENSG00000174842	GLMN
ENSG00000175104	TRAF6	yes
ENSG00000175899	A2M	yes
ENSG00000176171	BNIP3
ENSG00000177606	JUN
ENSG00000177889	UBE2N
ENSG00000178562	CD28
ENSG00000179583	CIITA	yes
ENSG00000179934	CCR8
ENSG00000180228	PRKRA
ENSG00000180353	HCLS1
ENSG00000180871	CXCR2
ENSG00000182568	SATB1
ENSG00000182866	LCK
ENSG00000183625	CCR3
ENSG00000183735	TBK1	yes
ENSG00000184371	CSF1
ENSG00000184451	CCR10
ENSG00000184584	TMEM173	yes
ENSG00000185745	IFIT1	yes
ENSG00000185811	IKZF1	yes
ENSG00000185825	BCAP31
ENSG00000196083	IL1RAP
ENSG00000196092	PAX5
ENSG00000196419	XRCC6
ENSG00000196839	ADA
ENSG00000196961	AP2A1
ENSG00000197381	ADARB1	yes
ENSG00000197943	PLCG2
ENSG00000198646	NCOA6
ENSG00000198821	CD247
ENSG00000198959	TGM2
ENSG00000205220	PSMB10
ENSG00000213024	NUP62
ENSG00000213341	CHUK
ENSG00000213585	VDAC1
ENSG00000213928	IRF9	yes
ENSG00000232367	TAP1
ENSG00000236342	ABCF1
ENSG00000260178	DHX58	yes
ENSG00000266332	FCGR1A

## Sheet: E
Ensembl Identifier	pN	pS	DN	DS
ENSG00000000003	1	1	0	0
ENSG00000000005	0	2	0	0
ENSG00000000419	0	1	1	1
ENSG00000000457	7	14	6	1
ENSG00000000460	7	3	4	9
ENSG00000000938	0	2	0	5
ENSG00000000971	6	5	11	10
ENSG00000001036	5	4	0	2
ENSG00000001084	3	5	1	1
ENSG00000001167	1	1	0	3
ENSG00000001460	5	4	1	2
ENSG00000001461	3	2	1	4
ENSG00000001497	0	0	0	0
ENSG00000001561	5	3	0	0
ENSG00000001617	1	5	2	3
ENSG00000001626	7	10	2	3
ENSG00000001629	2	6	1	3
ENSG00000001630	3	5	2	1
ENSG00000001631	3	2	0	2
ENSG00000002016	4	0	7	9
ENSG00000002330	2	3	0	0
ENSG00000002549	5	6	0	10
ENSG00000002586	0	0	3	0
ENSG00000002587	1	4	1	1
ENSG00000002726	8	9	3	6
ENSG00000002745	4	4	0	2
ENSG00000002746	6	20	1	4
ENSG00000002822	6	7	3	6
ENSG00000002834	1	6	0	1
ENSG00000002919	2	1	1	0
ENSG00000002933	8	3	1	3
ENSG00000003056	1	0	0	2
ENSG00000003096	1	5	0	0
ENSG00000003137	5	3	1	2
ENSG00000003147	1	4	3	7
ENSG00000003249	0	1	8	1
ENSG00000003393	8	5	1	2
ENSG00000003400	2	5	4	1
ENSG00000003402	5	1	9	3
ENSG00000003436	3	2	0	0
ENSG00000003509	4	1	1	0
ENSG00000003756	1	5	1	4
ENSG00000003987	3	5	1	3
ENSG00000003989	9	12	5	8
ENSG00000004059	0	1	0	0
ENSG00000004399	13	19	14	11
ENSG00000004455	2	0	0	0
ENSG00000004468	0	2	1	1
ENSG00000004478	4	0	1	2
ENSG00000004487	0	5	0	5
ENSG00000004534	6	5	1	0
ENSG00000004660	2	5	2	1
ENSG00000004700	4	3	1	3
ENSG00000004766	3	3	5	7
ENSG00000004776	0	0	1	1
ENSG00000004777	1	6	2	8
ENSG00000004779	0	1	0	0
ENSG00000004799	2	2	1	0
ENSG00000004809	6	7	3	29
ENSG00000004838	3	1	0	1
ENSG00000004846	23	13	8	9
ENSG00000004864	3	9	0	2
ENSG00000004866	1	0	0	12
ENSG00000004897	0	2	1	1
ENSG00000004939	3	9	4	6
ENSG00000004948	3	5	2	3
ENSG00000004961	0	0	0	1
ENSG00000004975	5	6	0	4
ENSG00000005001	0	0	3	2
ENSG00000005007	0	9	0	2
ENSG00000005020	3	1	1	1
ENSG00000005022	0	0	1	3
ENSG00000005059	3	3	4	2
ENSG00000005073	0	1	0	0
ENSG00000005075	0	0	0	2
ENSG00000005100	7	4	2	4
ENSG00000005102	3	3	2	0
ENSG00000005108	18	19	4	5
ENSG00000005156	1	4	3	2
ENSG00000005175	2	2	3	1
ENSG00000005187	7	5	3	1
ENSG00000005189	1	2	2	5
ENSG00000005194	5	3	4	5
ENSG00000005238	6	4	2	6
ENSG00000005243	0	0	1	0
ENSG00000005249	0	6	1	0
ENSG00000005302	0	4	0	0
ENSG00000005339	7	15	1	5
ENSG00000005379	20	13	17	16
ENSG00000005381	6	4	1	1
ENSG00000005421	5	1	0	2
ENSG00000005436	11	2	7	7
ENSG00000005448	1	1	1	1
ENSG00000005469	3	1	1	1
ENSG00000005471	10	11	1	4
ENSG00000005483	6	6	2	1
ENSG00000005513	0	4	2	6
ENSG00000005700	5	4	3	3
ENSG00000005801	5	2	10	10
ENSG00000005810	0	0	3	6
ENSG00000005812	1	2	0	2
ENSG00000005844	4	7	5	6
ENSG00000005882	0	2	0	0
ENSG00000005884	6	7	4	9
ENSG00000005889	0	4	0	2
ENSG00000005893	3	1	3	1
ENSG00000005961	8	4	3	3
ENSG00000005981	1	1	0	3
ENSG00000006007	1	1	1	2
ENSG00000006015	0	0	1	2
ENSG00000006016	0	2	1	5
ENSG00000006025	4	6	4	5
ENSG00000006042	1	1	0	1
ENSG00000006047	1	0	3	3
ENSG00000006071	4	13	1	9
ENSG00000006074	1	0	0	0
ENSG00000006075	0	0	2	1
ENSG00000006114	9	7	1	4
ENSG00000006116	0	0	0	1
ENSG00000006118	7	10	8	4
ENSG00000006125	0	4	0	3
ENSG00000006128	0	0	1	0
ENSG00000006194	7	4	3	4
ENSG00000006210	5	5	2	3
ENSG00000006282	12	6	2	6
ENSG00000006283	7	19	6	13
ENSG00000006327	0	1	1	0
ENSG00000006377	0	0	1	1
ENSG00000006432	4	7	3	5
ENSG00000006451	0	0	0	0
ENSG00000006453	3	6	0	6
ENSG00000006459	3	2	1	0
ENSG00000006468	0	0	3	3
ENSG00000006555	6	6	1	5
ENSG00000006576	3	3	2	2
ENSG00000006607	14	7	11	2
ENSG00000006611	9	11	11	11
ENSG00000006625	1	1	0	0
ENSG00000006634	3	3	1	0
ENSG00000006638	1	7	3	5
ENSG00000006652	2	4	2	2
ENSG00000006659	0	0	4	3
ENSG00000006695	7	5	0	3
ENSG00000006712	5	3	1	0
ENSG00000006715	4	6	0	2
ENSG00000006740	0	4	1	2
ENSG00000006744	2	7	5	2
ENSG00000006747	8	4	5	14
ENSG00000006756	4	4	3	8
ENSG00000006757	0	1	1	1
ENSG00000006788	16	16	4	9
ENSG00000006831	1	4	0	4
ENSG00000006837	2	1	1	1
ENSG00000007001	2	4	3	2
ENSG00000007038	4	4	0	0
ENSG00000007047	1	4	1	6
ENSG00000007062	7	9	10	2
ENSG00000007080	1	2	0	1
ENSG00000007168	0	4	1	2
ENSG00000007171	5	8	0	5
ENSG00000007174	52	44	19	18
ENSG00000007202	10	11	5	4
ENSG00000007237	1	4	0	1
ENSG00000007255	0	2	0	0
ENSG00000007264	2	3	1	4
ENSG00000007306	6	0	1	1
ENSG00000007312	0	2	0	3
ENSG00000007314	12	20	1	13
ENSG00000007341	8	3	3	3
ENSG00000007350	1	2	9	3
ENSG00000007372	0	1	0	2
ENSG00000007376	3	2	1	5
ENSG00000007384	0	0	7	16
ENSG00000007392	0	2	0	2
ENSG00000007402	3	4	0	4
ENSG00000007516	10	7	6	10
ENSG00000007520	1	2	1	2
ENSG00000007541	9	6	8	6
ENSG00000007545	5	9	4	3
ENSG00000007866	1	0	0	0
ENSG00000007908	10	9	2	3
ENSG00000007923	3	3	3	3
ENSG00000007933	9	5	1	3
ENSG00000007944	3	2	0	1
ENSG00000007952	3	2	1	2
ENSG00000007968	3	0	1	2
ENSG00000008018	4	0	0	1
ENSG00000008056	0	1	0	0
ENSG00000008083	5	8	5	7
ENSG00000008086	2	3	3	3
ENSG00000008118	1	7	0	2
ENSG00000008128	0	0	14	8
ENSG00000008130	3	5	6	6
ENSG00000008196	2	1	0	1
ENSG00000008197	1	2	0	2
ENSG00000008226	22	12	8	10
ENSG00000008256	1	3	1	0
ENSG00000008277	7	5	3	2
ENSG00000008282	0	2	1	2
ENSG00000008283	1	1	5	6
ENSG00000008294	5	11	0	4
ENSG00000008300	14	17	8	12
ENSG00000008311	3	3	4	11
ENSG00000008323	10	5	3	6
ENSG00000008324	0	0	0	1
ENSG00000008382	2	0	1	6
ENSG00000008394	0	0	0	0
ENSG00000008405	0	5	0	2
ENSG00000008438	2	1	5	0
ENSG00000008441	0	0	0	2
ENSG00000008513	6	7	2	1
ENSG00000008516	4	5	1	1
ENSG00000008517	4	0	0	0
ENSG00000008710	6	12	30	40
ENSG00000008735	0	0	4	7
ENSG00000008838	2	8	1	3
ENSG00000008869	8	11	0	11
ENSG00000008952	0	3	0	0
ENSG00000008988	1	1	0	1
ENSG00000009307	1	3	0	1
ENSG00000009335	2	10	0	3
ENSG00000009413	20	15	4	4
ENSG00000009694	6	15	2	7
ENSG00000009709	1	11	2	3
ENSG00000009724	9	10	6	2
ENSG00000009765	6	1	6	2
ENSG00000009780	2	3	0	0
ENSG00000009790	0	0	3	3
ENSG00000009830	4	8	1	3
ENSG00000009844	3	0	0	1
ENSG00000010017	2	3	0	1
ENSG00000010030	6	6	1	2
ENSG00000010072	4	2	0	3
ENSG00000010165	6	8	2	3
ENSG00000010219	6	5	6	3
ENSG00000010244	1	2	1	2
ENSG00000010256	2	1	0	2
ENSG00000010270	0	0	0	3
ENSG00000010278	1	3	2	0
ENSG00000010282	2	4	2	3
ENSG00000010292	10	10	2	3
ENSG00000010295	1	1	1	0
ENSG00000010318	3	6	1	2
ENSG00000010319	1	7	0	5
ENSG00000010322	4	10	2	1
ENSG00000010327	12	17	7	13
ENSG00000010361	3	2	1	4
ENSG00000010379	3	7	1	1
ENSG00000010404	5	4	0	2
ENSG00000010539	5	3	0	3
ENSG00000010610	5	6	0	0
ENSG00000010626	4	1	1	2
ENSG00000010671	1	3	0	3
ENSG00000010704	3	2	0	1
ENSG00000010803	2	1	1	1
ENSG00000010810	0	2	0	6
ENSG00000010818	10	22	4	7
ENSG00000010932	8	5	2	2
ENSG00000011007	11	8	3	3
ENSG00000011009	0	0	0	0
ENSG00000011021	1	6	5	6
ENSG00000011028	10	8	1	9
ENSG00000011083	3	6	4	3
ENSG00000011105	1	2	0	1
ENSG00000011114	4	1	2	3
ENSG00000011132	10	7	5	3
ENSG00000011143	3	2	3	2
ENSG00000011198	1	1	1	0
ENSG00000011201	6	2	0	5
ENSG00000011243	0	2	0	2
ENSG00000011258	0	1	0	0
ENSG00000011260	1	5	0	3
ENSG00000011275	6	10	2	4
ENSG00000011295	3	1	4	1
ENSG00000011304	0	15	1	5
ENSG00000011332	0	2	0	4
ENSG00000011347	0	1	0	1
ENSG00000011376	5	11	1	6
ENSG00000011405	6	12	3	7
ENSG00000011422	3	1	1	0
ENSG00000011426	8	7	2	7
ENSG00000011451	0	4	3	6
ENSG00000011454	2	4	0	3
ENSG00000011465	1	3	2	0
ENSG00000011478	2	2	1	3
ENSG00000011485	0	3	1	6
ENSG00000011523	9	10	1	2
ENSG00000011566	0	5	3	2
ENSG00000011590	3	1	1	3
ENSG00000011600	2	1	1	0
ENSG00000011638	4	2	0	0
ENSG00000011677	0	1	0	3
ENSG00000012048	20	11	35	5
ENSG00000012061	1	3	0	3
ENSG00000012124	7	6	16	10
ENSG00000012174	0	1	0	2
ENSG00000012211	0	1	2	2
ENSG00000012223	12	13	4	2
ENSG00000012232	3	8	0	8
ENSG00000012504	2	0	2	3
ENSG00000012660	0	1	0	3
ENSG00000012822	6	4	4	3
ENSG00000012963	1	1	0	2
ENSG00000012983	0	0	0	5
ENSG00000013016	4	3	1	0
ENSG00000013275	0	4	0	1
ENSG00000013288	9	9	3	4
ENSG00000013293	7	5	2	3
ENSG00000013297	0	2	0	1
ENSG00000013306	2	4	1	1
ENSG00000013364	5	2	1	6
ENSG00000013374	4	4	5	6
ENSG00000013375	4	4	0	4
ENSG00000013392	2	0	0	1
ENSG00000013441	3	1	5	0
ENSG00000013503	4	3	0	2
ENSG00000013523	7	2	3	4
ENSG00000013561	3	5	1	3
ENSG00000013563	0	0	0	2
ENSG00000013573	5	7	9	8
ENSG00000013583	3	1	0	1
ENSG00000013588	7	6	2	0
ENSG00000013619	6	3	1	5
ENSG00000013725	8	4	2	5
ENSG00000013810	10	9	6	5
ENSG00000014123	6	4	1	1
ENSG00000014138	3	2	1	3
ENSG00000014164	18	8	7	5
ENSG00000014216	3	6	2	8
ENSG00000014257	3	4	0	1
ENSG00000014641	0	1	3	4
ENSG00000014824	4	2	0	2
ENSG00000014919	6	4	0	1
ENSG00000015133	21	15	4	7
ENSG00000015153	0	2	1	1
ENSG00000015413	1	2	2	2
ENSG00000015475	1	2	0	5
ENSG00000015479	1	2	2	0
ENSG00000015520	12	6	8	15
ENSG00000015532	6	7	1	4
ENSG00000015592	0	0	3	5
ENSG00000015676	3	2	0	3
ENSG00000016082	0	1	0	0
ENSG00000016391	3	9	0	2
ENSG00000016402	5	3	1	5
ENSG00000016490	9	5	0	4
ENSG00000016602	5	6	5	6
ENSG00000016864	5	0	1	1
ENSG00000017260	5	4	2	2
ENSG00000017427	2	2	2	2
ENSG00000017483	1	2	1	4
ENSG00000017621	0	0	6	2
ENSG00000017797	4	1	0	1
ENSG00000018189	2	3	2	5
ENSG00000018236	3	8	0	5
ENSG00000018280	3	5	2	1
ENSG00000018408	2	0	0	1
ENSG00000018510	0	3	1	2
ENSG00000018610	0	1	0	2
ENSG00000018625	3	8	0	8
ENSG00000018699	10	7	2	3
ENSG00000018869	5	4	1	1
ENSG00000019102	4	0	0	2
ENSG00000019144	10	9	3	5
ENSG00000019169	6	5	6	3
ENSG00000019186	3	6	1	0
ENSG00000019485	5	2	4	0
ENSG00000019505	2	8	1	6
ENSG00000019549	1	0	0	1
ENSG00000019582	0	3	2	5
ENSG00000019991	2	2	1	1
ENSG00000019995	2	3	0	3
ENSG00000020129	2	3	0	3
ENSG00000020181	5	4	6	10
ENSG00000020256	11	13	3	2
ENSG00000020426	3	2	0	1
ENSG00000020577	2	3	1	4
ENSG00000020633	1	1	0	3
ENSG00000020922	4	3	0	3
ENSG00000021300	3	1	3	5
ENSG00000021355	3	5	2	3
ENSG00000021461	7	2	8	3
ENSG00000021488	4	14	3	5
ENSG00000021574	1	0	0	0
ENSG00000021645	2	10	0	4
ENSG00000021762	5	9	3	4
ENSG00000021776	1	10	1	4
ENSG00000021826	10	11	14	24
ENSG00000021852	10	2	4	5
ENSG00000022267	1	3	0	2
ENSG00000022277	1	2	0	1
ENSG00000022355	0	5	0	4
ENSG00000022567	5	20	6	8
ENSG00000022840	2	1	0	1
ENSG00000022976	15	6	8	5
ENSG00000023041	2	3	0	3
ENSG00000023171	0	0	2	6
ENSG00000023191	1	2	2	4
ENSG00000023228	4	7	0	2
ENSG00000023287	4	11	5	4
ENSG00000023318	2	0	0	0
ENSG00000023330	4	3	0	4
ENSG00000023445	1	3	3	3
ENSG00000023516	20	14	14	6
ENSG00000023572	1	1	1	1
ENSG00000023608	2	2	1	2
ENSG00000023697	3	2	4	0
ENSG00000023734	0	1	0	3
ENSG00000023892	3	5	5	4
ENSG00000023902	5	3	1	2
ENSG00000023909	1	2	0	1
ENSG00000024048	9	11	5	3
ENSG00000024422	1	9	0	1
ENSG00000024526	3	2	0	0
ENSG00000024862	4	3	1	2
ENSG00000025039	1	2	0	0
ENSG00000025156	1	2	0	1
ENSG00000025293	2	7	2	1
ENSG00000025434	2	3	1	3
ENSG00000025708	0	1	0	3
ENSG00000025770	4	6	3	6
ENSG00000025772	1	2	0	0
ENSG00000025796	1	3	0	4
ENSG00000025800	1	0	0	6
ENSG00000026025	0	0	0	0
ENSG00000026103	4	5	3	1
ENSG00000026297	4	6	2	0
ENSG00000026508	10	7	4	2
ENSG00000026559	1	5	0	1
ENSG00000026652	2	4	2	3
ENSG00000026751	3	4	3	0
ENSG00000026950	0	0	2	2
ENSG00000027001	10	4	1	2
ENSG00000027075	0	5	2	2
ENSG00000027644	4	10	1	2
ENSG00000027697	5	3	2	3
ENSG00000027869	2	1	1	1
ENSG00000028116	3	1	0	0
ENSG00000028137	6	2	2	2
ENSG00000028203	8	3	3	2
ENSG00000028277	0	0	0	4
ENSG00000028310	0	0	0	5
ENSG00000028528	1	8	1	1
ENSG00000028839	1	0	0	0
ENSG00000029153	4	1	2	2
ENSG00000029363	0	0	0	2
ENSG00000029364	0	2	0	3
ENSG00000029534	11	25	3	12
ENSG00000029559	7	2	2	2
ENSG00000029639	4	4	0	2
ENSG00000029725	1	8	2	3
ENSG00000029993	0	1	0	0
ENSG00000030066	6	6	2	2
ENSG00000030110	0	2	1	1
ENSG00000030304	8	6	3	3
ENSG00000030419	5	3	1	0
ENSG00000030582	5	1	2	2
ENSG00000031003	4	1	1	2
ENSG00000031081	11	12	11	11
ENSG00000031691	4	0	4	0
ENSG00000031698	2	1	0	0
ENSG00000031823	2	2	3	8
ENSG00000032219	3	9	4	2
ENSG00000032389	0	5	3	4
ENSG00000032444	4	9	0	10
ENSG00000032742	7	3	2	4
ENSG00000033011	4	5	3	4
ENSG00000033030	0	0	3	0
ENSG00000033050	3	8	1	1
ENSG00000033100	8	6	0	2
ENSG00000033122	4	7	1	8
ENSG00000033170	1	3	0	1
ENSG00000033178	3	8	3	2
ENSG00000033327	6	8	1	2
ENSG00000033627	4	4	0	3
ENSG00000033800	1	5	1	6
ENSG00000033867	11	9	1	5
ENSG00000034053	1	10	1	6
ENSG00000034152	0	0	0	1
ENSG00000034239	1	1	0	2
ENSG00000034510	0	1	0	0
ENSG00000034533	10	1	0	1
ENSG00000034677	2	3	0	2
ENSG00000034693	1	1	2	0
ENSG00000034713	0	0	0	1
ENSG00000034971	3	7	1	5
ENSG00000035115	0	0	0	2
ENSG00000035141	2	2	1	2
ENSG00000035403	4	13	0	1
ENSG00000035499	2	1	4	1
ENSG00000035664	4	2	2	6
ENSG00000035681	6	4	2	1
ENSG00000035687	0	0	0	0
ENSG00000035720	0	3	0	1
ENSG00000035862	0	0	4	2
ENSG00000035928	4	6	0	3
ENSG00000036054	0	5	2	2
ENSG00000036257	1	3	0	2
ENSG00000036473	2	1	1	0
ENSG00000036530	0	3	0	3
ENSG00000036549	3	3	3	1
ENSG00000036565	12	8	5	9
ENSG00000036672	4	4	3	0
ENSG00000036828	5	4	3	6
ENSG00000037241	0	1	0	1
ENSG00000037280	10	8	20	26
ENSG00000037474	3	7	2	7
ENSG00000037637	3	6	0	1
ENSG00000037749	0	5	0	0
ENSG00000037757	4	2	3	2
ENSG00000037897	1	1	2	0
ENSG00000037965	1	2	1	1
ENSG00000038002	6	3	0	2
ENSG00000038210	2	3	2	1
ENSG00000038219	28	10	11	7
ENSG00000038274	1	4	0	4
ENSG00000038295	5	11	1	11
ENSG00000038358	1	6	2	6
ENSG00000038382	13	17	2	22
ENSG00000038427	33	27	14	12
ENSG00000038532	6	16	4	3
ENSG00000038945	8	7	2	1
ENSG00000039068	1	9	1	5
ENSG00000039123	3	7	2	1
ENSG00000039139	63	31	10	22
ENSG00000039319	17	11	7	5
ENSG00000039523	2	2	4	8
ENSG00000039537	11	5	4	3
ENSG00000039560	10	11	3	15
ENSG00000039600	7	5	5	0
ENSG00000039650	6	3	1	7
ENSG00000039987	3	6	1	3
ENSG00000040199	8	9	5	4
ENSG00000040275	8	5	2	0
ENSG00000040341	1	1	1	3
ENSG00000040487	3	5	1	1
ENSG00000040531	3	2	2	3
ENSG00000040608	3	3	0	5
ENSG00000040633	0	2	0	1
ENSG00000040731	1	3	0	3
ENSG00000040933	2	6	0	5
ENSG00000041353	4	0	0	0
ENSG00000041357	0	3	0	1
ENSG00000041515	13	17	11	10
ENSG00000041802	6	5	3	2
ENSG00000041880	10	3	12	2
ENSG00000041982	27	24	9	10
ENSG00000041988	1	0	1	1
ENSG00000042062	9	13	6	4
ENSG00000042088	6	7	6	5
ENSG00000042286	2	8	1	3
ENSG00000042304	2	0	2	0
ENSG00000042317	10	4	7	3
ENSG00000042429	3	11	1	1
ENSG00000042445	5	4	1	2
ENSG00000042493	3	3	0	0
ENSG00000042753	0	0	1	0
ENSG00000042781	73	38	27	18
ENSG00000042813	0	2	1	0
ENSG00000042832	44	22	43	22
ENSG00000042980	11	6	8	7
ENSG00000043039	2	2	0	1
ENSG00000043093	0	1	0	0
ENSG00000043143	2	2	2	1
ENSG00000043355	0	3	0	3
ENSG00000043462	2	4	2	3
ENSG00000043514	2	3	1	4
ENSG00000043591	2	1	0	1
ENSG00000044012	2	1	0	0
ENSG00000044090	7	13	4	5
ENSG00000044115	1	7	2	4
ENSG00000044446	3	6	3	2
ENSG00000044459	15	14	8	4
ENSG00000044524	4	5	2	4
ENSG00000044574	0	1	0	3
ENSG00000046604	16	9	7	6
ENSG00000046647	0	1	2	2
ENSG00000046651	2	1	2	3
ENSG00000046653	0	4	0	0
ENSG00000046774	0	0	3	0
ENSG00000046889	9	13	1	4
ENSG00000047056	0	1	2	1
ENSG00000047188	13	11	2	3
ENSG00000047230	1	2	1	6
ENSG00000047249	0	2	0	5
ENSG00000047315	0	8	0	16
ENSG00000047346	11	9	3	2
ENSG00000047365	15	8	6	7
ENSG00000047410	4	16	3	12
ENSG00000047457	11	5	5	8
ENSG00000047578	22	20	9	11
ENSG00000047579	7	3	2	2
ENSG00000047597	0	3	0	1
ENSG00000047617	11	8	3	6
ENSG00000047621	1	3	1	2
ENSG00000047634	0	1	6	1
ENSG00000047644	6	6	3	10
ENSG00000047648	3	3	5	2
ENSG00000047662	0	0	8	7
ENSG00000047849	11	5	21	20
ENSG00000047932	1	0	1	2
ENSG00000047936	34	14	6	10
ENSG00000048028	2	8	3	1
ENSG00000048052	4	12	1	8
ENSG00000048140	4	4	2	3
ENSG00000048162	3	2	2	2
ENSG00000048342	12	6	3	5
ENSG00000048392	0	1	1	0
ENSG00000048405	3	2	0	2
ENSG00000048462	3	3	0	0
ENSG00000048471	3	6	4	9
ENSG00000048540	0	0	0	0
ENSG00000048544	1	4	0	0
ENSG00000048545	4	2	0	2
ENSG00000048649	8	6	4	2
ENSG00000048707	15	25	8	19
ENSG00000048740	0	6	0	1
ENSG00000048828	3	3	0	1
ENSG00000048991	6	2	0	1
ENSG00000049089	3	3	2	3
ENSG00000049130	0	2	0	1
ENSG00000049167	2	2	0	0
ENSG00000049192	3	3	1	7
ENSG00000049239	11	15	6	13
ENSG00000049245	0	0	0	0
ENSG00000049246	17	10	8	9
ENSG00000049247	6	0	0	4
ENSG00000049249	2	3	3	2
ENSG00000049283	12	7	6	5
ENSG00000049323	0	0	9	8
ENSG00000049449	4	2	0	3
ENSG00000049618	0	0	2	9
ENSG00000049656	2	3	1	4
ENSG00000049759	1	2	0	6
ENSG00000049768	0	1	3	1
ENSG00000049769	4	1	1	5
ENSG00000049860	5	1	4	3
ENSG00000049883	1	0	2	1
ENSG00000050030	1	4	2	6
ENSG00000050130	0	2	1	4
ENSG00000050165	5	1	2	3
ENSG00000050327	0	2	5	8
ENSG00000050344	6	2	4	3
ENSG00000050393	2	4	1	1
ENSG00000050405	2	3	3	3
ENSG00000050426	3	1	0	0
ENSG00000050438	2	9	3	3
ENSG00000050555	21	15	8	8
ENSG00000050628	3	4	6	11
ENSG00000050730	2	2	4	4
ENSG00000050748	0	3	1	8
ENSG00000050767	4	2	4	1
ENSG00000050820	10	9	2	4
ENSG00000051009	8	4	2	4
ENSG00000051108	2	2	0	1
ENSG00000051128	1	3	2	1
ENSG00000051180	1	0	1	1
ENSG00000051341	33	10	10	8
ENSG00000051382	1	3	0	3
ENSG00000051523	1	2	6	3
ENSG00000051596	0	0	1	1
ENSG00000051620	1	0	1	0
ENSG00000051825	7	4	1	1
ENSG00000052126	3	9	4	1
ENSG00000052344	0	1	0	2
ENSG00000052723	0	2	0	3
ENSG00000052749	8	19	6	6
ENSG00000052795	6	10	10	6
ENSG00000052802	3	1	0	1
ENSG00000052841	5	7	1	2
ENSG00000052850	1	7	0	2
ENSG00000053108	5	5	5	8
ENSG00000053254	0	3	1	2
ENSG00000053328	5	2	2	0
ENSG00000053371	7	3	2	2
ENSG00000053372	3	4	0	0
ENSG00000053438	0	0	0	0
ENSG00000053501	0	4	1	2
ENSG00000053524	10	4	6	7
ENSG00000053702	3	3	2	0
ENSG00000053747	31	19	12	22
ENSG00000053770	7	3	0	2
ENSG00000053900	1	5	0	2
ENSG00000053918	4	4	3	0
ENSG00000054116	0	1	0	1
ENSG00000054118	6	7	0	4
ENSG00000054148	0	0	0	1
ENSG00000054179	3	5	2	2
ENSG00000054267	6	6	6	6
ENSG00000054277	2	1	1	1
ENSG00000054282	10	5	4	5
ENSG00000054356	5	5	4	6
ENSG00000054392	7	3	0	3
ENSG00000054523	9	12	2	9
ENSG00000054598	0	1	0	0
ENSG00000054611	4	2	1	4
ENSG00000054654	78	39	46	30
ENSG00000054690	15	12	15	7
ENSG00000054793	2	14	0	6
ENSG00000054796	3	1	3	0
ENSG00000054803	0	1	0	0
ENSG00000054938	4	8	0	2
ENSG00000054965	0	2	0	1
ENSG00000054967	5	6	1	1
ENSG00000054983	11	14	0	7
ENSG00000055044	2	6	2	1
ENSG00000055070	0	1	0	0
ENSG00000055118	1	4	1	6
ENSG00000055130	0	4	0	0
ENSG00000055147	8	3	2	2
ENSG00000055163	0	0	1	10
ENSG00000055208	1	4	0	6
ENSG00000055211	2	2	1	0
ENSG00000055332	1	5	4	2
ENSG00000055483	14	15	9	6
ENSG00000055609	25	22	16	20
ENSG00000055732	2	5	0	1
ENSG00000055813	4	0	3	6
ENSG00000055917	2	5	1	4
ENSG00000055950	0	1	0	2
ENSG00000055955	8	11	2	2
ENSG00000055957	6	9	5	5
ENSG00000056050	2	2	2	0
ENSG00000056097	2	2	1	1
ENSG00000056277	0	3	3	2
ENSG00000056291	10	2	4	1
ENSG00000056487	4	3	1	3
ENSG00000056558	2	4	1	2
ENSG00000056586	2	7	3	3
ENSG00000056661	1	4	1	0
ENSG00000056736	9	4	2	1
ENSG00000056972	7	2	1	1
ENSG00000056998	2	3	4	3
ENSG00000057019	5	4	2	0
ENSG00000057149	7	1	4	5
ENSG00000057252	5	6	0	0
ENSG00000057294	6	3	3	4
ENSG00000057468	5	2	2	1
ENSG00000057593	7	4	2	7
ENSG00000057608	3	2	0	6
ENSG00000057657	10	4	2	2
ENSG00000057663	1	3	0	0
ENSG00000057704	5	5	0	2
ENSG00000057757	0	1	0	3
ENSG00000057935	1	1	1	2
ENSG00000058056	2	8	1	2
ENSG00000058063	6	3	1	5
ENSG00000058085	10	11	6	1
ENSG00000058091	1	4	0	2
ENSG00000058262	0	1	0	2
ENSG00000058272	4	3	1	1
ENSG00000058335	3	14	2	5
ENSG00000058453	14	12	8	17
ENSG00000058600	1	0	2	3
ENSG00000058668	4	12	1	5
ENSG00000058673	6	5	0	1
ENSG00000058729	7	6	1	3
ENSG00000058799	3	0	0	0
ENSG00000058804	3	2	3	4
ENSG00000058866	3	5	2	1
ENSG00000059122	5	8	2	2
ENSG00000059145	1	6	11	7
ENSG00000059377	9	3	4	5
ENSG00000059378	3	6	1	3
ENSG00000059573	7	3	0	2
ENSG00000059588	12	15	7	14
ENSG00000059691	8	4	3	0
ENSG00000059728	1	2	0	0
ENSG00000059758	0	3	0	3
ENSG00000059769	0	2	1	3
ENSG00000059915	3	2	4	6
ENSG00000060069	4	11	5	8
ENSG00000060138	7	4	0	0
ENSG00000060140	4	5	2	3
ENSG00000060237	13	19	13	12
ENSG00000060339	2	6	1	5
ENSG00000060491	9	8	2	4
ENSG00000060558	3	4	1	1
ENSG00000060566	4	5	6	7
ENSG00000060656	6	13	2	3
ENSG00000060688	0	1	1	6
ENSG00000060709	2	11	4	16
ENSG00000060718	7	14	1	8
ENSG00000060749	8	8	4	4
ENSG00000060762	2	1	1	0
ENSG00000060971	7	3	0	1
ENSG00000060982	2	2	0	0
ENSG00000061273	4	3	3	5
ENSG00000061337	3	5	1	1
ENSG00000061455	0	0	1	6
ENSG00000061492	1	2	1	1
ENSG00000061656	1	4	0	1
ENSG00000061676	0	4	0	6
ENSG00000061794	4	1	1	2
ENSG00000061918	1	3	1	4
ENSG00000061936	5	10	3	2
ENSG00000061938	1	8	3	8
ENSG00000061987	6	7	4	4
ENSG00000062038	8	10	2	4
ENSG00000062096	5	7	8	2
ENSG00000062194	3	3	0	2
ENSG00000062282	2	2	0	1
ENSG00000062370	14	8	6	4
ENSG00000062485	2	3	1	3
ENSG00000062524	6	2	2	3
ENSG00000062582	1	2	1	0
ENSG00000062598	1	2	0	3
ENSG00000062650	2	6	2	6
ENSG00000062716	1	0	0	3
ENSG00000062725	1	3	0	0
ENSG00000062822	4	11	3	7
ENSG00000063015	7	3	3	3
ENSG00000063046	1	5	0	3
ENSG00000063127	3	6	5	2
ENSG00000063169	2	5	7	9
ENSG00000063176	8	5	1	2
ENSG00000063177	0	0	0	4
ENSG00000063180	0	1	0	0
ENSG00000063241	3	2	2	1
ENSG00000063244	0	5	0	1
ENSG00000063322	1	0	0	2
ENSG00000063438	9	4	13	9
ENSG00000063587	0	0	1	2
ENSG00000063601	1	0	1	2
ENSG00000063660	1	3	2	3
ENSG00000063761	4	4	2	3
ENSG00000063854	3	6	0	4
ENSG00000063978	4	3	3	5
ENSG00000064012	3	3	0	2
ENSG00000064042	10	8	10	9
ENSG00000064102	2	2	0	1
ENSG00000064115	4	0	2	5
ENSG00000064195	0	5	0	0
ENSG00000064199	2	0	0	0
ENSG00000064201	2	1	6	1
ENSG00000064205	2	4	0	2
ENSG00000064218	9	1	8	4
ENSG00000064225	2	2	2	5
ENSG00000064270	14	17	8	9
ENSG00000064300	1	3	0	1
ENSG00000064309	17	15	13	8
ENSG00000064313	5	11	1	1
ENSG00000064393	0	0	2	8
ENSG00000064419	0	9	1	7
ENSG00000064490	2	2	1	1
ENSG00000064545	2	8	0	1
ENSG00000064547	2	3	0	3
ENSG00000064601	0	2	1	2
ENSG00000064607	10	9	3	2
ENSG00000064651	2	3	1	7
ENSG00000064652	0	0	0	0
ENSG00000064655	5	3	3	4
ENSG00000064666	0	6	0	3
ENSG00000064687	27	18	8	17
ENSG00000064692	6	5	4	8
ENSG00000064703	13	5	1	2
ENSG00000064726	0	2	0	3
ENSG00000064763	2	7	1	0
ENSG00000064787	12	7	0	3
ENSG00000064835	1	0	0	3
ENSG00000064886	5	6	1	2
ENSG00000064932	1	11	2	5
ENSG00000064933	10	1	3	2
ENSG00000064961	0	0	0	0
ENSG00000064989	1	1	1	0
ENSG00000064995	2	0	2	0
ENSG00000064999	6	12	4	7
ENSG00000065000	4	10	0	9
ENSG00000065029	5	4	6	2
ENSG00000065054	1	3	6	0
ENSG00000065057	2	0	0	0
ENSG00000065060	15	10	3	3
ENSG00000065135	1	1	0	0
ENSG00000065150	2	7	1	5
ENSG00000065154	0	1	0	2
ENSG00000065183	6	7	2	3
ENSG00000065243	2	5	6	2
ENSG00000065268	3	4	1	7
ENSG00000065308	0	1	0	1
ENSG00000065320	1	5	0	2
ENSG00000065325	10	5	0	2
ENSG00000065328	11	5	3	10
ENSG00000065357	1	6	0	4
ENSG00000065413	0	0	2	4
ENSG00000065427	4	4	0	6
ENSG00000065457	9	3	2	6
ENSG00000065485	0	0	2	3
ENSG00000065491	0	4	0	0
ENSG00000065518	0	0	1	0
ENSG00000065526	24	18	6	19
ENSG00000065534	18	17	8	9
ENSG00000065548	0	1	1	1
ENSG00000065559	0	0	0	0
ENSG00000065600	4	4	3	4
ENSG00000065609	2	8	2	7
ENSG00000065613	5	2	2	4
ENSG00000065615	2	1	0	0
ENSG00000065618	15	16	9	7
ENSG00000065621	6	2	1	1
ENSG00000065665	1	4	0	5
ENSG00000065675	2	9	1	3
ENSG00000065717	4	6	3	10
ENSG00000065802	1	5	0	3
ENSG00000065809	3	2	2	3
ENSG00000065833	1	6	1	0
ENSG00000065882	11	10	3	2
ENSG00000065883	2	7	0	3
ENSG00000065911	0	1	0	5
ENSG00000065923	0	3	0	1
ENSG00000065970	0	5	2	1
ENSG00000065978	2	0	0	0
ENSG00000065989	1	4	1	4
ENSG00000066027	3	5	0	2
ENSG00000066032	2	11	1	6
ENSG00000066044	0	4	0	0
ENSG00000066056	5	7	3	4
ENSG00000066084	3	11	1	3
ENSG00000066117	1	1	0	0
ENSG00000066135	5	8	1	3
ENSG00000066136	1	3	1	1
ENSG00000066185	4	3	2	2
ENSG00000066230	4	10	1	6
ENSG00000066248	7	9	3	2
ENSG00000066279	27	11	7	3
ENSG00000066294	3	0	0	0
ENSG00000066322	1	3	1	1
ENSG00000066336	0	1	0	1
ENSG00000066382	0	2	0	0
ENSG00000066405	2	1	0	1
ENSG00000066422	3	11	2	4
ENSG00000066427	3	1	2	0
ENSG00000066455	7	3	4	4
ENSG00000066468	2	7	1	2
ENSG00000066557	4	1	3	2
ENSG00000066583	1	4	0	0
ENSG00000066629	3	11	1	4
ENSG00000066651	2	2	1	3
ENSG00000066654	3	1	1	0
ENSG00000066697	0	1	0	0
ENSG00000066735	9	21	10	9
ENSG00000066739	17	11	5	2
ENSG00000066777	3	12	0	8
ENSG00000066827	6	11	3	5
ENSG00000066855	1	0	3	0
ENSG00000066923	2	0	4	1
ENSG00000066926	3	5	2	9
ENSG00000066933	19	14	9	12
ENSG00000067057	2	27	2	24
ENSG00000067064	2	0	5	1
ENSG00000067066	9	5	6	3
ENSG00000067082	3	5	1	0
ENSG00000067113	0	1	0	1
ENSG00000067141	6	7	2	5
ENSG00000067167	1	1	0	2
ENSG00000067177	0	2	3	4
ENSG00000067182	3	2	3	4
ENSG00000067208	3	3	1	0
ENSG00000067221	1	2	1	3
ENSG00000067225	3	5	2	3
ENSG00000067248	3	6	0	3
ENSG00000067334	7	5	0	1
ENSG00000067365	8	9	2	4
ENSG00000067369	12	12	5	5
ENSG00000067445	2	1	3	1
ENSG00000067533	5	0	1	1
ENSG00000067560	0	1	4	1
ENSG00000067596	2	5	0	4
ENSG00000067606	1	5	0	12
ENSG00000067704	6	5	2	6
ENSG00000067715	0	4	0	2
ENSG00000067798	12	21	4	11
ENSG00000067829	2	0	1	0
ENSG00000067836	3	4	0	0
ENSG00000067840	2	1	2	0
ENSG00000067900	3	3	2	1
ENSG00000067955	0	0	0	1
ENSG00000067992	0	1	0	2
ENSG00000068024	4	15	4	7
ENSG00000068078	2	9	0	2
ENSG00000068079	3	2	0	3
ENSG00000068097	11	6	7	11
ENSG00000068120	4	2	2	7
ENSG00000068137	2	3	2	2
ENSG00000068305	2	4	1	2
ENSG00000068323	2	1	0	3
ENSG00000068354	2	1	0	1
ENSG00000068366	1	1	1	2
ENSG00000068383	6	6	1	3
ENSG00000068394	1	2	1	0
ENSG00000068489	6	1	3	3
ENSG00000068615	1	2	0	0
ENSG00000068650	6	21	2	13
ENSG00000068654	14	13	2	13
ENSG00000068697	1	2	0	2
ENSG00000068724	7	9	6	2
ENSG00000068745	4	1	1	3
ENSG00000068781	21	9	0	3
ENSG00000068784	8	4	7	7
ENSG00000068793	5	12	2	10
ENSG00000068796	3	1	1	1
ENSG00000068831	3	4	2	7
ENSG00000068878	5	14	2	4
ENSG00000068885	4	2	0	6
ENSG00000068903	6	2	1	3
ENSG00000068912	3	3	1	3
ENSG00000068971	0	5	0	2
ENSG00000068976	6	6	0	5
ENSG00000068985	2	0	0	0
ENSG00000069011	1	2	0	1
ENSG00000069018	0	0	0	0
ENSG00000069020	18	15	11	8
ENSG00000069122	10	12	2	5
ENSG00000069188	9	27	5	19
ENSG00000069206	10	8	7	2
ENSG00000069248	7	8	3	4
ENSG00000069275	0	1	0	2
ENSG00000069329	0	0	0	5
ENSG00000069345	0	1	0	1
ENSG00000069399	1	1	0	0
ENSG00000069424	0	4	2	0
ENSG00000069431	3	13	1	2
ENSG00000069482	2	0	0	1
ENSG00000069493	4	2	0	0
ENSG00000069509	0	2	0	0
ENSG00000069535	0	6	1	6
ENSG00000069667	1	9	1	1
ENSG00000069696	1	0	5	6
ENSG00000069702	7	9	2	4
ENSG00000069712	0	0	11	3
ENSG00000069764	1	0	1	0
ENSG00000069812	0	0	2	0
ENSG00000069849	0	2	0	0
ENSG00000069869	12	13	5	6
ENSG00000069943	0	0	3	2
ENSG00000069956	4	1	0	1
ENSG00000069966	3	6	1	7
ENSG00000069974	1	1	2	1
ENSG00000069998	3	3	2	2
ENSG00000070010	1	3	0	5
ENSG00000070018	5	9	1	3
ENSG00000070019	4	8	3	3
ENSG00000070031	0	0	2	0
ENSG00000070047	16	14	19	23
ENSG00000070061	12	13	2	7
ENSG00000070081	2	2	1	1
ENSG00000070087	0	0	0	0
ENSG00000070159	7	7	2	4
ENSG00000070182	15	22	4	13
ENSG00000070190	0	3	0	1
ENSG00000070193	1	1	0	0
ENSG00000070214	2	0	0	1
ENSG00000070269	8	6	2	0
ENSG00000070366	18	14	17	13
ENSG00000070367	1	3	0	2
ENSG00000070371	23	8	6	5
ENSG00000070388	0	0	0	0
ENSG00000070404	0	0	1	1
ENSG00000070413	2	3	1	2
ENSG00000070423	3	1	0	1
ENSG00000070444	1	4	6	7
ENSG00000070476	8	8	2	3
ENSG00000070495	0	2	2	3
ENSG00000070501	1	0	0	2
ENSG00000070526	9	2	1	5
ENSG00000070540	4	0	3	5
ENSG00000070601	21	15	4	3
ENSG00000070610	9	2	2	2
ENSG00000070614	1	12	1	5
ENSG00000070669	3	3	0	2
ENSG00000070718	1	1	0	3
ENSG00000070729	20	12	8	7
ENSG00000070731	2	0	1	0
ENSG00000070748	14	6	3	2
ENSG00000070759	7	5	0	2
ENSG00000070761	0	0	0	0
ENSG00000070770	1	0	0	0
ENSG00000070778	8	16	4	3
ENSG00000070785	2	2	2	5
ENSG00000070808	0	2	0	5
ENSG00000070814	17	14	6	9
ENSG00000070831	0	2	0	0
ENSG00000070882	1	10	0	4
ENSG00000070886	10	7	3	5
ENSG00000070915	4	13	4	6
ENSG00000070950	7	0	4	2
ENSG00000070961	0	7	0	2
ENSG00000070985	10	13	9	4
ENSG00000071051	0	5	0	2
ENSG00000071054	0	0	0	6
ENSG00000071073	5	2	0	1
ENSG00000071082	0	0	2	0
ENSG00000071127	0	0	2	3
ENSG00000071189	3	8	2	2
ENSG00000071203	3	2	4	1
ENSG00000071205	9	10	1	1
ENSG00000071242	4	12	1	5
ENSG00000071243	0	4	0	0
ENSG00000071246	0	4	2	4
ENSG00000071282	7	1	1	3
ENSG00000071537	3	3	1	4
ENSG00000071539	2	1	0	5
ENSG00000071553	2	1	0	4
ENSG00000071564	8	7	16	17
ENSG00000071575	0	1	3	1
ENSG00000071626	0	2	0	6
ENSG00000071655	0	1	0	0
ENSG00000071794	10	7	1	2
ENSG00000071859	0	0	0	1
ENSG00000071889	0	2	2	0
ENSG00000071909	19	12	3	3
ENSG00000071967	2	1	1	0
ENSG00000071991	10	5	4	4
ENSG00000071994	2	0	1	5
ENSG00000072041	7	4	0	2
ENSG00000072042	3	1	0	3
ENSG00000072071	2	11	0	6
ENSG00000072080	2	4	0	0
ENSG00000072110	1	11	0	3
ENSG00000072121	18	14	4	7
ENSG00000072133	3	1	0	1
ENSG00000072134	3	1	1	16
ENSG00000072135	3	3	4	1
ENSG00000072163	0	2	1	1
ENSG00000072182	5	8	1	5
ENSG00000072195	23	19	10	14
ENSG00000072201	2	1	2	7
ENSG00000072210	2	1	2	1
ENSG00000072274	4	5	0	0
ENSG00000072310	6	4	2	3
ENSG00000072315	2	4	0	1
ENSG00000072364	3	8	1	1
ENSG00000072401	0	0	0	0
ENSG00000072415	7	1	0	0
ENSG00000072501	0	3	0	5
ENSG00000072506	0	0	0	2
ENSG00000072518	0	3	2	1
ENSG00000072571	11	1	9	6
ENSG00000072609	6	6	2	5
ENSG00000072657	0	5	2	4
ENSG00000072682	3	1	1	4
ENSG00000072694	0	1	0	5
ENSG00000072736	7	1	2	4
ENSG00000072756	3	5	1	1
ENSG00000072778	6	4	1	2
ENSG00000072786	8	9	3	2
ENSG00000072803	0	4	0	1
ENSG00000072818	7	3	2	1
ENSG00000072832	1	6	2	3
ENSG00000072840	20	12	7	9
ENSG00000072849	0	2	0	2
ENSG00000072858	9	10	1	2
ENSG00000072864	0	0	1	4
ENSG00000072952	12	3	12	2
ENSG00000072954	0	5	1	0
ENSG00000072958	0	7	1	5
ENSG00000073008	7	4	4	2
ENSG00000073009	0	1	1	3
ENSG00000073050	8	4	3	5
ENSG00000073060	2	5	1	11
ENSG00000073067	6	3	2	11
ENSG00000073111	3	7	0	4
ENSG00000073146	11	6	8	2
ENSG00000073150	1	4	3	2
ENSG00000073169	5	7	1	8
ENSG00000073282	2	2	1	4
ENSG00000073331	17	12	7	3
ENSG00000073350	18	14	3	4
ENSG00000073417	4	2	3	2
ENSG00000073464	1	3	0	2
ENSG00000073536	5	4	1	2
ENSG00000073578	0	3	0	5
ENSG00000073584	1	0	1	1
ENSG00000073598	4	4	0	0
ENSG00000073605	8	2	2	0
ENSG00000073614	10	9	4	7
ENSG00000073670	1	3	0	0
ENSG00000073711	12	8	4	2
ENSG00000073712	0	5	0	4
ENSG00000073737	7	4	0	1
ENSG00000073754	7	1	1	3
ENSG00000073756	1	4	1	4
ENSG00000073792	1	0	0	2
ENSG00000073803	6	6	3	6
ENSG00000073849	1	6	0	2
ENSG00000073861	0	4	0	0
ENSG00000073910	7	34	2	15
ENSG00000073921	0	3	1	4
ENSG00000073969	0	1	2	2
ENSG00000074047	9	11	4	10
ENSG00000074054	0	0	0	6
ENSG00000074071	3	2	1	2
ENSG00000074181	16	16	1	18
ENSG00000074201	1	2	0	1
ENSG00000074211	0	3	0	0
ENSG00000074219	2	2	1	2
ENSG00000074266	1	3	0	1
ENSG00000074276	16	10	3	5
ENSG00000074317	0	0	0	2
ENSG00000074319	1	1	0	2
ENSG00000074356	3	2	0	1
ENSG00000074370	4	14	7	18
ENSG00000074410	1	5	1	3
ENSG00000074416	2	2	0	0
ENSG00000074527	5	6	3	1
ENSG00000074582	2	3	0	1
ENSG00000074590	2	7	0	1
ENSG00000074603	2	5	0	4
ENSG00000074621	9	4	5	6
ENSG00000074657	3	6	51	42
ENSG00000074660	9	1	3	2
ENSG00000074695	4	6	2	7
ENSG00000074696	3	2	1	4
ENSG00000074706	2	2	4	2
ENSG00000074755	18	28	6	13
ENSG00000074771	7	5	1	3
ENSG00000074800	2	3	0	1
ENSG00000074803	6	10	1	2
ENSG00000074855	2	2	1	3
ENSG00000074964	7	19	2	10
ENSG00000074966	3	6	1	1
ENSG00000075035	6	6	1	5
ENSG00000075043	1	6	1	6
ENSG00000075073	15	2	3	5
ENSG00000075089	3	5	1	5
ENSG00000075131	5	3	8	2
ENSG00000075142	3	1	0	2
ENSG00000075151	9	3	2	6
ENSG00000075188	0	2	0	1
ENSG00000075213	6	9	0	2
ENSG00000075218	13	8	9	3
ENSG00000075223	5	9	1	2
ENSG00000075234	4	11	1	1
ENSG00000075239	2	4	0	1
ENSG00000075240	1	5	0	3
ENSG00000075275	28	40	16	45
ENSG00000075290	2	1	0	0
ENSG00000075292	14	11	10	5
ENSG00000075303	1	1	1	1
ENSG00000075336	1	1	1	0
ENSG00000075340	6	4	0	4
ENSG00000075388	1	1	2	0
ENSG00000075391	2	7	4	5
ENSG00000075399	3	1	1	0
ENSG00000075407	3	3	0	2
ENSG00000075413	6	3	1	6
ENSG00000075415	1	2	0	1
ENSG00000075420	6	7	3	3
ENSG00000075426	0	5	0	6
ENSG00000075429	5	3	0	2
ENSG00000075461	2	2	0	0
ENSG00000075539	12	10	5	23
ENSG00000075568	10	8	2	5
ENSG00000075618	1	6	0	3
ENSG00000075624	0	3	0	2
ENSG00000075643	14	7	3	0
ENSG00000075651	11	7	4	5
ENSG00000075673	9	10	2	7
ENSG00000075702	18	14	6	2
ENSG00000075711	3	3	0	1
ENSG00000075785	1	2	0	1
ENSG00000075790	3	1	0	2
ENSG00000075826	18	6	9	2
ENSG00000075856	4	11	1	4
ENSG00000075884	2	1	1	1
ENSG00000075891	0	3	0	1
ENSG00000075914	5	2	0	3
ENSG00000075945	3	2	0	4
ENSG00000075975	1	3	1	5
ENSG00000076003	4	3	0	1
ENSG00000076043	2	3	0	0
ENSG00000076053	1	2	2	3
ENSG00000076067	1	3	2	3
ENSG00000076108	2	9	5	8
ENSG00000076201	7	9	3	7
ENSG00000076242	10	2	4	2
ENSG00000076248	1	4	0	1
ENSG00000076258	6	3	1	1
ENSG00000076321	2	4	0	0
ENSG00000076344	6	1	3	7
ENSG00000076356	13	13	1	10
ENSG00000076382	5	3	10	2
ENSG00000076513	2	3	0	2
ENSG00000076554	4	0	4	1
ENSG00000076555	23	25	2	25
ENSG00000076604	1	2	1	2
ENSG00000076641	0	2	1	1
ENSG00000076650	9	9	2	6
ENSG00000076662	4	6	3	1
ENSG00000076685	2	2	0	2
ENSG00000076706	5	5	3	2
ENSG00000076716	3	0	0	1
ENSG00000076770	0	0	2	4
ENSG00000076826	2	3	2	10
ENSG00000076864	5	9	0	6
ENSG00000076924	1	11	0	7
ENSG00000076928	1	2	2	4
ENSG00000076944	6	6	1	1
ENSG00000076984	0	7	1	5
ENSG00000077009	2	3	1	4
ENSG00000077044	2	7	1	5
ENSG00000077063	7	4	4	5
ENSG00000077080	1	4	0	4
ENSG00000077092	0	1	0	0
ENSG00000077097	6	8	0	6
ENSG00000077147	0	5	0	1
ENSG00000077150	1	3	0	3
ENSG00000077152	0	1	0	0
ENSG00000077157	3	0	2	5
ENSG00000077232	5	4	1	4
ENSG00000077235	5	11	2	14
ENSG00000077238	18	12	2	8
ENSG00000077254	1	6	1	3
ENSG00000077264	0	3	0	4
ENSG00000077274	3	4	2	1
ENSG00000077279	0	1	1	0
ENSG00000077312	0	4	1	0
ENSG00000077327	2	2	1	2
ENSG00000077348	1	1	1	2
ENSG00000077380	0	0	0	1
ENSG00000077420	6	2	3	1
ENSG00000077454	2	3	1	2
ENSG00000077458	0	4	1	1
ENSG00000077463	3	1	1	2
ENSG00000077498	4	4	0	2
ENSG00000077514	5	4	3	4
ENSG00000077522	2	8	1	5
ENSG00000077549	0	0	1	1
ENSG00000077585	2	2	0	0
ENSG00000077616	9	9	1	3
ENSG00000077684	2	2	0	6
ENSG00000077713	1	0	0	0
ENSG00000077721	0	0	0	1
ENSG00000077782	1	3	0	2
ENSG00000077800	1	3	0	1
ENSG00000077809	0	1	0	4
ENSG00000077935	9	8	1	4
ENSG00000077942	4	10	3	7
ENSG00000077943	6	10	2	3
ENSG00000077984	0	0	1	1
ENSG00000078018	10	13	2	2
ENSG00000078043	0	4	1	2
ENSG00000078053	5	5	1	4
ENSG00000078061	0	2	0	0
ENSG00000078070	6	2	4	3
ENSG00000078081	4	4	2	2
ENSG00000078098	0	0	0	0
ENSG00000078114	14	6	6	7
ENSG00000078140	0	1	0	0
ENSG00000078142	3	6	0	3
ENSG00000078177	17	9	3	6
ENSG00000078237	1	3	0	0
ENSG00000078246	1	2	4	4
ENSG00000078269	9	21	5	5
ENSG00000078295	7	8	1	4
ENSG00000078304	1	5	3	0
ENSG00000078328	2	4	0	10
ENSG00000078369	0	2	0	4
ENSG00000078399	0	3	0	4
ENSG00000078401	2	1	2	1
ENSG00000078403	1	2	3	5
ENSG00000078487	5	3	1	2
ENSG00000078549	1	5	0	1
ENSG00000078579	2	0	0	1
ENSG00000078589	0	1	0	1
ENSG00000078596	2	0	0	2
ENSG00000078618	4	8	1	5
ENSG00000078668	1	1	1	0
ENSG00000078674	22	13	8	1
ENSG00000078687	9	9	1	9
ENSG00000078699	3	3	1	2
ENSG00000078725	1	7	0	5
ENSG00000078747	1	2	0	1
ENSG00000078795	4	2	1	0
ENSG00000078804	0	0	2	0
ENSG00000078808	4	5	2	2
ENSG00000078898	4	8	1	0
ENSG00000078900	1	4	1	5
ENSG00000078902	2	2	0	1
ENSG00000078967	0	0	0	6
ENSG00000079101	6	3	13	5
ENSG00000079102	0	4	0	5
ENSG00000079112	9	9	10	5
ENSG00000079134	1	1	2	4
ENSG00000079150	0	3	0	0
ENSG00000079156	3	9	1	2
ENSG00000079215	2	1	2	1
ENSG00000079246	1	3	1	3
ENSG00000079257	5	2	0	1
ENSG00000079263	6	4	5	5
ENSG00000079277	0	0	4	2
ENSG00000079308	21	26	4	11
ENSG00000079313	8	9	5	6
ENSG00000079332	1	0	0	1
ENSG00000079335	2	6	1	1
ENSG00000079337	7	1	2	1
ENSG00000079385	6	2	6	8
ENSG00000079387	1	5	2	1
ENSG00000079393	4	3	3	3
ENSG00000079432	3	8	4	12
ENSG00000079435	15	12	6	6
ENSG00000079459	1	10	1	9
ENSG00000079462	0	0	0	0
ENSG00000079482	3	2	1	1
ENSG00000079557	8	2	3	2
ENSG00000079616	3	8	3	4
ENSG00000079689	6	0	2	2
ENSG00000079691	0	0	5	6
ENSG00000079739	6	4	3	3
ENSG00000079785	2	5	0	6
ENSG00000079805	0	3	0	7
ENSG00000079819	7	6	0	5
ENSG00000079841	4	12	0	2
ENSG00000079931	1	5	1	4
ENSG00000079950	1	1	0	0
ENSG00000079999	0	4	0	2
ENSG00000080007	9	3	2	1
ENSG00000080031	16	13	28	22
ENSG00000080166	2	2	1	4
ENSG00000080189	2	3	0	3
ENSG00000080200	0	0	4	5
ENSG00000080224	3	7	1	8
ENSG00000080293	5	3	0	2
ENSG00000080298	2	3	1	0
ENSG00000080345	15	11	7	9
ENSG00000080371	1	3	0	1
ENSG00000080493	3	7	0	6
ENSG00000080503	3	16	4	17
ENSG00000080511	4	4	2	1
ENSG00000080546	1	2	0	1
ENSG00000080561	1	3	0	0
ENSG00000080572	0	0	1	0
ENSG00000080573	21	18	8	10
ENSG00000080603	10	13	4	3
ENSG00000080608	9	4	3	5
ENSG00000080618	4	8	1	0
ENSG00000080644	2	3	0	1
ENSG00000080709	0	4	2	0
ENSG00000080802	3	1	0	1
ENSG00000080815	1	1	0	1
ENSG00000080819	6	1	6	0
ENSG00000080822	0	1	0	1
ENSG00000080823	4	4	1	2
ENSG00000080824	2	6	3	6
ENSG00000080839	6	2	5	3
ENSG00000080845	4	6	0	6
ENSG00000080854	0	0	2	10
ENSG00000080910	0	0	4	3
ENSG00000080986	2	2	1	0
ENSG00000081014	8	5	1	1
ENSG00000081019	1	3	0	2
ENSG00000081026	6	7	6	3
ENSG00000081041	0	0	1	0
ENSG00000081051	7	4	4	4
ENSG00000081052	19	20	3	6
ENSG00000081059	1	0	0	3
ENSG00000081087	3	1	0	0
ENSG00000081138	2	13	0	1
ENSG00000081148	3	5	2	4
ENSG00000081154	1	0	1	0
ENSG00000081177	3	4	2	2
ENSG00000081181	4	2	0	0
ENSG00000081189	0	0	0	1
ENSG00000081237	11	7	6	7
ENSG00000081248	4	7	7	8
ENSG00000081277	9	5	0	3
ENSG00000081307	3	1	1	2
ENSG00000081320	1	3	2	0
ENSG00000081377	2	1	0	1
ENSG00000081386	11	8	9	4
ENSG00000081479	58	44	10	21
ENSG00000081665	4	0	5	3
ENSG00000081692	2	2	1	1
ENSG00000081721	1	3	0	1
ENSG00000081760	9	11	3	1
ENSG00000081791	9	4	1	1
ENSG00000081800	4	1	3	5
ENSG00000081803	6	6	1	7
ENSG00000081818	8	4	2	10
ENSG00000081842	7	6	2	8
ENSG00000081853	0	1	7	1
ENSG00000081870	1	1	2	0
ENSG00000081913	0	0	3	8
ENSG00000081923	11	6	1	6
ENSG00000081985	14	5	4	5
ENSG00000082014	0	4	0	4
ENSG00000082068	1	5	0	0
ENSG00000082074	8	3	6	8
ENSG00000082126	4	3	4	3
ENSG00000082146	0	2	0	1
ENSG00000082153	0	0	1	4
ENSG00000082175	11	6	6	1
ENSG00000082196	1	0	1	1
ENSG00000082212	3	1	1	3
ENSG00000082213	3	0	1	4
ENSG00000082258	0	5	2	4
ENSG00000082269	7	7	4	4
ENSG00000082293	12	9	5	2
ENSG00000082397	12	4	1	5
ENSG00000082438	12	6	7	7
ENSG00000082458	1	1	1	1
ENSG00000082482	0	2	1	0
ENSG00000082497	1	1	2	0
ENSG00000082512	6	4	6	2
ENSG00000082515	3	4	0	0
ENSG00000082516	14	14	2	10
ENSG00000082556	2	5	2	0
ENSG00000082641	0	5	0	4
ENSG00000082684	12	8	6	6
ENSG00000082701	1	5	0	0
ENSG00000082781	7	7	3	7
ENSG00000082805	9	2	1	3
ENSG00000082898	1	4	0	5
ENSG00000082929	1	2	2	0
ENSG00000082996	2	1	0	0
ENSG00000083067	15	14	2	10
ENSG00000083093	8	10	5	3
ENSG00000083097	12	8	3	6
ENSG00000083099	0	0	2	1
ENSG00000083123	5	1	0	3
ENSG00000083168	4	11	3	4
ENSG00000083223	7	4	3	1
ENSG00000083290	3	6	1	4
ENSG00000083307	1	3	0	2
ENSG00000083312	1	2	0	3
ENSG00000083444	9	10	4	4
ENSG00000083457	12	6	3	7
ENSG00000083520	7	3	8	2
ENSG00000083535	7	4	3	2
ENSG00000083544	4	3	2	1
ENSG00000083635	3	0	3	1
ENSG00000083642	2	5	0	5
ENSG00000083720	4	4	1	1
ENSG00000083750	0	0	0	0
ENSG00000083782	3	1	1	2
ENSG00000083799	0	4	1	6
ENSG00000083807	6	5	1	3
ENSG00000083812	5	5	1	6
ENSG00000083814	3	2	2	0
ENSG00000083817	1	1	0	2
ENSG00000083828	2	1	1	2
ENSG00000083838	4	2	4	3
ENSG00000083842	4	6	4	1
ENSG00000083844	6	4	1	4
ENSG00000083845	0	2	0	0
ENSG00000083857	60	43	20	38
ENSG00000083896	0	1	1	5
ENSG00000083937	1	4	0	1
ENSG00000084070	3	2	0	4
ENSG00000084072	4	2	2	5
ENSG00000084073	0	2	1	1
ENSG00000084090	2	4	0	4
ENSG00000084092	6	2	2	5
ENSG00000084093	10	5	9	5
ENSG00000084110	2	5	7	5
ENSG00000084112	6	5	17	15
ENSG00000084207	2	2	0	1
ENSG00000084234	4	1	1	4
ENSG00000084444	7	9	1	4
ENSG00000084453	13	5	3	7
ENSG00000084463	1	1	2	0
ENSG00000084623	1	0	0	4
ENSG00000084628	0	0	0	4
ENSG00000084636	20	9	3	4
ENSG00000084652	3	1	0	2
ENSG00000084674	57	30	29	21
ENSG00000084676	2	10	1	4
ENSG00000084693	9	4	5	0
ENSG00000084710	0	0	0	12
ENSG00000084731	2	4	4	13
ENSG00000084733	1	3	0	0
ENSG00000084734	5	2	2	3
ENSG00000084754	5	1	1	5
ENSG00000084764	0	1	0	0
ENSG00000084774	4	19	1	6
ENSG00000085063	1	4	0	0
ENSG00000085117	0	8	0	6
ENSG00000085185	2	6	2	6
ENSG00000085224	2	4	1	6
ENSG00000085265	2	3	3	2
ENSG00000085274	2	4	0	4
ENSG00000085276	12	9	2	6
ENSG00000085377	4	7	1	7
ENSG00000085382	3	4	0	2
ENSG00000085415	2	3	2	1
ENSG00000085433	1	7	0	2
ENSG00000085449	0	1	0	3
ENSG00000085465	12	5	4	3
ENSG00000085491	3	5	4	0
ENSG00000085511	6	1	2	3
ENSG00000085514	4	3	2	2
ENSG00000085563	7	7	2	3
ENSG00000085644	1	4	1	3
ENSG00000085662	3	2	2	0
ENSG00000085719	8	3	2	1
ENSG00000085721	0	0	4	4
ENSG00000085733	3	8	2	7
ENSG00000085741	2	5	0	0
ENSG00000085760	7	4	4	0
ENSG00000085788	4	3	0	1
ENSG00000085831	0	4	3	10
ENSG00000085832	6	6	2	1
ENSG00000085840	13	4	4	4
ENSG00000085871	1	2	0	0
ENSG00000085872	0	8	0	8
ENSG00000085978	3	3	1	2
ENSG00000085982	17	11	2	3
ENSG00000085998	4	2	1	3
ENSG00000085999	9	6	1	2
ENSG00000086015	8	5	0	4
ENSG00000086061	0	1	0	3
ENSG00000086062	3	1	3	7
ENSG00000086065	1	0	0	2
ENSG00000086102	4	4	0	5
ENSG00000086159	4	2	1	0
ENSG00000086189	0	1	0	1
ENSG00000086200	5	7	1	3
ENSG00000086205	3	2	4	1
ENSG00000086232	3	1	6	3
ENSG00000086288	5	6	8	4
ENSG00000086289	2	3	1	2
ENSG00000086300	0	0	0	0
ENSG00000086475	0	10	0	4
ENSG00000086504	4	5	2	1
ENSG00000086506	0	1	0	1
ENSG00000086544	4	2	4	3
ENSG00000086570	45	53	7	18
ENSG00000086589	0	4	0	3
ENSG00000086598	0	1	0	3
ENSG00000086619	3	3	1	0
ENSG00000086666	1	2	2	5
ENSG00000086696	5	2	1	4
ENSG00000086712	4	5	0	3
ENSG00000086717	1	4	1	3
ENSG00000086758	0	11	0	7
ENSG00000086827	5	4	0	2
ENSG00000086967	7	3	1	1
ENSG00000086991	2	4	2	4
ENSG00000087008	7	5	2	8
ENSG00000087053	5	4	0	1
ENSG00000087074	16	9	3	1
ENSG00000087076	0	3	2	1
ENSG00000087077	5	3	2	2
ENSG00000087085	2	5	0	2
ENSG00000087086	0	1	1	0
ENSG00000087087	1	10	0	9
ENSG00000087088	0	0	0	0
ENSG00000087095	1	4	0	1
ENSG00000087111	6	2	4	1
ENSG00000087116	5	19	4	10
ENSG00000087152	0	4	0	5
ENSG00000087157	2	4	2	3
ENSG00000087191	0	3	0	3
ENSG00000087206	5	4	5	11
ENSG00000087237	5	6	2	2
ENSG00000087245	5	8	2	9
ENSG00000087250	0	0	1	2
ENSG00000087253	3	1	2	3
ENSG00000087258	0	8	0	1
ENSG00000087263	0	0	4	3
ENSG00000087266	2	8	2	3
ENSG00000087269	16	6	2	4
ENSG00000087274	4	8	1	3
ENSG00000087299	3	4	8	6
ENSG00000087301	11	10	1	3
ENSG00000087302	0	2	0	1
ENSG00000087303	27	15	6	4
ENSG00000087338	1	2	1	0
ENSG00000087365	0	2	0	3
ENSG00000087448	0	3	0	1
ENSG00000087460	6	12	5	6
ENSG00000087470	1	4	1	1
ENSG00000087494	0	0	0	0
ENSG00000087495	3	5	1	3
ENSG00000087502	0	1	2	1
ENSG00000087510	2	1	0	7
ENSG00000087586	4	1	0	5
ENSG00000087589	10	8	4	3
ENSG00000087842	4	1	1	1
ENSG00000087884	1	2	2	0
ENSG00000087903	2	4	1	7
ENSG00000087916	1	3	1	1
ENSG00000087995	0	0	0	2
ENSG00000088002	1	5	3	2
ENSG00000088035	6	4	2	2
ENSG00000088179	4	1	1	3
ENSG00000088205	7	5	5	1
ENSG00000088247	1	5	0	3
ENSG00000088256	0	0	1	1
ENSG00000088280	4	4	0	2
ENSG00000088298	7	4	1	0
ENSG00000088305	2	8	0	4
ENSG00000088320	2	1	0	1
ENSG00000088325	0	5	3	3
ENSG00000088356	1	0	0	1
ENSG00000088367	1	9	1	5
ENSG00000088386	8	6	6	2
ENSG00000088387	3	21	2	18
ENSG00000088448	1	2	1	1
ENSG00000088451	2	1	2	1
ENSG00000088543	1	2	1	0
ENSG00000088682	3	2	0	3
ENSG00000088726	3	2	0	2
ENSG00000088727	10	3	0	1
ENSG00000088756	5	8	5	3
ENSG00000088766	2	1	0	3
ENSG00000088782	3	2	1	0
ENSG00000088808	3	7	6	9
ENSG00000088812	6	6	1	7
ENSG00000088826	1	7	1	4
ENSG00000088827	15	24	12	19
ENSG00000088832	0	0	0	0
ENSG00000088833	2	1	2	2
ENSG00000088836	5	13	4	6
ENSG00000088854	5	10	0	1
ENSG00000088876	11	0	2	0
ENSG00000088881	0	0	0	10
ENSG00000088882	0	4	5	2
ENSG00000088888	8	8	3	2
ENSG00000088899	0	6	0	1
ENSG00000088926	4	9	2	4
ENSG00000088930	4	4	2	2
ENSG00000088986	0	0	0	0
ENSG00000088992	0	0	0	0
ENSG00000089006	2	2	1	0
ENSG00000089009	1	1	0	2
ENSG00000089012	0	0	1	5
ENSG00000089022	0	0	1	1
ENSG00000089041	17	8	6	7
ENSG00000089048	7	4	4	0
ENSG00000089050	2	0	0	1
ENSG00000089053	3	7	1	3
ENSG00000089057	1	10	0	6
ENSG00000089060	3	3	3	2
ENSG00000089063	0	2	3	1
ENSG00000089091	9	7	3	2
ENSG00000089094	2	9	2	9
ENSG00000089101	17	15	3	2
ENSG00000089116	0	1	0	3
ENSG00000089123	1	3	1	4
ENSG00000089127	10	4	5	0
ENSG00000089154	14	23	5	15
ENSG00000089157	0	3	2	2
ENSG00000089159	2	4	1	1
ENSG00000089163	1	3	1	2
ENSG00000089169	4	6	1	5
ENSG00000089177	11	12	0	4
ENSG00000089195	3	4	1	1
ENSG00000089199	18	5	4	3
ENSG00000089220	1	0	0	3
ENSG00000089225	3	3	0	4
ENSG00000089234	1	3	0	1
ENSG00000089248	2	2	1	1
ENSG00000089250	3	17	7	17
ENSG00000089280	1	7	0	1
ENSG00000089289	1	1	2	6
ENSG00000089327	6	1	3	1
ENSG00000089335	7	1	2	7
ENSG00000089351	2	10	6	8
ENSG00000089356	5	1	2	0
ENSG00000089472	2	3	4	3
ENSG00000089486	1	0	1	2
ENSG00000089505	3	1	1	1
ENSG00000089558	0	6	1	3
ENSG00000089597	5	7	0	2
ENSG00000089639	6	2	3	4
ENSG00000089682	1	0	0	0
ENSG00000089685	2	2	2	2
ENSG00000089692	4	1	4	3
ENSG00000089693	0	2	2	3
ENSG00000089723	4	3	0	2
ENSG00000089737	14	6	1	7
ENSG00000089775	2	2	1	1
ENSG00000089818	2	0	2	2
ENSG00000089820	3	3	1	3
ENSG00000089847	17	6	6	6
ENSG00000089876	4	10	1	2
ENSG00000089902	1	2	1	2
ENSG00000089916	1	8	2	0
ENSG00000090006	0	0	6	22
ENSG00000090013	1	3	2	2
ENSG00000090020	0	6	0	4
ENSG00000090054	2	1	0	0
ENSG00000090060	0	3	1	1
ENSG00000090061	0	0	0	1
ENSG00000090097	2	4	0	2
ENSG00000090104	2	0	0	0
ENSG00000090238	0	0	0	0
ENSG00000090263	1	1	0	0
ENSG00000090266	0	1	2	1
ENSG00000090273	0	0	3	1
ENSG00000090316	3	5	4	4
ENSG00000090339	10	2	4	2
ENSG00000090372	2	6	0	8
ENSG00000090376	5	3	3	1
ENSG00000090382	4	0	0	1
ENSG00000090402	15	15	2	5
ENSG00000090432	2	4	0	2
ENSG00000090447	2	2	3	0
ENSG00000090470	2	0	0	1
ENSG00000090487	1	1	0	1
ENSG00000090512	6	6	3	4
ENSG00000090520	2	0	0	0
ENSG00000090530	4	5	2	4
ENSG00000090534	3	0	0	0
ENSG00000090539	6	7	3	3
ENSG00000090554	0	1	0	0
ENSG00000090565	4	5	0	3
ENSG00000090581	3	1	2	3
ENSG00000090612	1	2	4	2
ENSG00000090615	14	10	3	8
ENSG00000090621	1	2	0	1
ENSG00000090659	0	2	3	1
ENSG00000090661	6	5	2	4
ENSG00000090674	1	4	0	5
ENSG00000090686	2	4	1	0
ENSG00000090776	3	1	0	1
ENSG00000090857	3	1	1	3
ENSG00000090861	6	1	0	10
ENSG00000090863	1	5	3	23
ENSG00000090905	12	9	1	3
ENSG00000090920	35	23	31	48
ENSG00000090924	17	13	3	9
ENSG00000090932	5	3	6	9
ENSG00000090971	0	0	1	1
ENSG00000090975	3	8	4	9
ENSG00000090989	3	2	0	2
ENSG00000091009	4	3	1	3
ENSG00000091010	1	5	0	0
ENSG00000091039	2	2	1	1
ENSG00000091073	0	0	8	8
ENSG00000091106	10	6	2	2
ENSG00000091127	1	4	0	0
ENSG00000091128	14	17	9	6
ENSG00000091129	5	10	2	4
ENSG00000091136	19	21	2	9
ENSG00000091137	15	5	3	6
ENSG00000091138	8	4	13	8
ENSG00000091140	3	5	0	2
ENSG00000091157	5	11	5	10
ENSG00000091164	0	2	0	1
ENSG00000091181	7	2	5	8
ENSG00000091262	10	16	8	6
ENSG00000091317	0	1	1	0
ENSG00000091409	6	7	0	4
ENSG00000091428	5	9	0	9
ENSG00000091436	8	6	2	2
ENSG00000091482	0	1	0	0
ENSG00000091483	0	3	1	0
ENSG00000091490	13	12	1	1
ENSG00000091513	4	11	2	4
ENSG00000091527	1	0	0	0
ENSG00000091536	21	19	5	14
ENSG00000091542	0	2	0	0
ENSG00000091583	3	2	0	1
ENSG00000091592	29	14	12	11
ENSG00000091622	4	10	1	8
ENSG00000091640	2	4	0	2
ENSG00000091651	1	1	1	0
ENSG00000091656	0	0	5	11
ENSG00000091664	1	5	0	0
ENSG00000091732	5	2	0	2
ENSG00000091831	4	6	5	4
ENSG00000091844	1	2	0	0
ENSG00000091879	2	10	1	2
ENSG00000091947	1	2	0	0
ENSG00000091972	2	4	1	0
ENSG00000091986	10	3	0	7
ENSG00000092009	6	1	0	2
ENSG00000092020	2	2	0	0
ENSG00000092036	2	0	2	2
ENSG00000092051	3	2	1	2
ENSG00000092054	2	14	3	17
ENSG00000092067	1	1	0	1
ENSG00000092068	2	7	0	3
ENSG00000092094	2	3	2	0
ENSG00000092096	1	6	1	0
ENSG00000092098	3	5	4	6
ENSG00000092108	1	1	1	0
ENSG00000092140	3	0	1	4
ENSG00000092148	5	16	1	4
ENSG00000092199	1	2	0	0
ENSG00000092200	18	7	8	6
ENSG00000092201	1	10	1	6
ENSG00000092203	0	6	1	3
ENSG00000092208	2	2	0	0
ENSG00000092295	6	10	2	6
ENSG00000092345	2	3	0	0
ENSG00000092421	6	10	2	4
ENSG00000092439	9	8	0	7
ENSG00000092445	3	4	41	30
ENSG00000092470	5	1	2	1
ENSG00000092529	10	13	1	7
ENSG00000092531	0	1	0	1
ENSG00000092607	6	4	0	4
ENSG00000092621	3	2	0	3
ENSG00000092758	9	8	2	7
ENSG00000092820	2	5	0	4
ENSG00000092841	1	0	0	0
ENSG00000092847	0	3	0	0
ENSG00000092850	9	1	3	2
ENSG00000092853	14	1	5	1
ENSG00000092871	3	4	0	1
ENSG00000092929	8	8	5	4
ENSG00000092931	3	4	0	2
ENSG00000092964	2	9	1	8
ENSG00000092969	1	2	0	0
ENSG00000092978	4	3	1	1
ENSG00000093000	1	2	4	4
ENSG00000093009	1	4	2	4
ENSG00000093010	4	5	3	1
ENSG00000093072	3	4	3	0
ENSG00000093134	0	0	5	3
ENSG00000093144	1	0	2	3
ENSG00000093167	7	5	2	4
ENSG00000093183	1	3	3	4
ENSG00000093217	9	3	3	2
ENSG00000094631	1	2	4	4
ENSG00000094661	15	4	9	1
ENSG00000094755	5	4	1	3
ENSG00000094804	3	3	2	0
ENSG00000094841	0	2	1	1
ENSG00000094880	1	4	1	2
ENSG00000094914	2	3	0	1
ENSG00000094916	0	1	0	0
ENSG00000094963	12	4	0	3
ENSG00000094975	6	3	4	4
ENSG00000095002	4	3	1	9
ENSG00000095015	10	9	3	2
ENSG00000095059	1	3	2	2
ENSG00000095066	4	3	1	1
ENSG00000095110	13	5	7	9
ENSG00000095139	1	1	2	1
ENSG00000095203	4	6	0	3
ENSG00000095209	3	4	0	0
ENSG00000095261	5	3	0	3
ENSG00000095303	8	7	3	7
ENSG00000095319	10	10	4	5
ENSG00000095321	2	3	3	5
ENSG00000095370	4	8	2	8
ENSG00000095380	3	4	0	1
ENSG00000095383	9	11	1	13
ENSG00000095397	13	10	8	8
ENSG00000095464	6	6	1	4
ENSG00000095485	6	4	3	0
ENSG00000095539	2	4	1	2
ENSG00000095564	6	7	0	9
ENSG00000095574	2	1	0	2
ENSG00000095587	13	7	5	5
ENSG00000095596	1	3	0	0
ENSG00000095627	8	4	4	1
ENSG00000095637	12	11	4	7
ENSG00000095713	3	6	3	4
ENSG00000095739	2	2	1	0
ENSG00000095752	1	1	0	2
ENSG00000095777	29	18	4	4
ENSG00000095787	2	4	2	1
ENSG00000095794	2	2	4	0
ENSG00000095906	6	5	4	2
ENSG00000095917	1	2	5	5
ENSG00000095932	0	0	0	0
ENSG00000095951	33	19	16	13
ENSG00000095970	1	0	1	0
ENSG00000095981	4	6	1	3
ENSG00000096006	0	0	2	1
ENSG00000096060	3	4	2	0
ENSG00000096063	2	1	4	0
ENSG00000096070	7	5	3	8
ENSG00000096080	2	3	3	0
ENSG00000096088	3	5	5	1
ENSG00000096092	2	0	0	1
ENSG00000096093	12	6	4	6
ENSG00000096264	8	4	6	2
ENSG00000096384	0	5	1	3
ENSG00000096395	1	1	4	0
ENSG00000096401	4	10	0	2
ENSG00000096433	11	26	3	20
ENSG00000096654	5	4	0	2
ENSG00000096696	18	20	3	15
ENSG00000096717	5	2	2	0
ENSG00000096746	3	0	0	0
ENSG00000096872	9	1	5	2
ENSG00000096968	5	11	2	9
ENSG00000096996	4	2	11	13
ENSG00000097007	2	13	0	8
ENSG00000097021	2	4	1	5
ENSG00000097033	0	2	0	1
ENSG00000097046	1	4	2	0
ENSG00000097096	12	10	9	5
ENSG00000099139	2	12	11	14
ENSG00000099194	1	2	2	1
ENSG00000099203	0	0	0	0
ENSG00000099204	9	7	4	15
ENSG00000099219	5	8	1	4
ENSG00000099246	3	2	0	0
ENSG00000099250	7	11	2	6
ENSG00000099256	3	2	1	7
ENSG00000099260	7	5	3	0
ENSG00000099282	5	1	0	2
ENSG00000099284	0	8	0	1
[truncated: 16,928 more rows]

## Sheet: F
Ensembl identifier	pN	pS
ENSG00000000003	2	1
ENSG00000000005	2	1
ENSG00000000419	3	4
ENSG00000000457	9	6
ENSG00000000460	15	10
ENSG00000000938	2	8
ENSG00000000971	11	9
ENSG00000001036	6	5
ENSG00000001084	3	13
ENSG00000001167	0	2
ENSG00000001460	3	9
ENSG00000001461	15	9
ENSG00000001497	0	1
ENSG00000001561	6	8
ENSG00000001617	5	5
ENSG00000001626	13	29
ENSG00000001629	5	7
ENSG00000001630	2	4
ENSG00000001631	2	7
ENSG00000002016	7	17
ENSG00000002330	6	0
ENSG00000002549	0	11
ENSG00000002587	3	11
ENSG00000002726	11	20
ENSG00000002745	2	5
ENSG00000002746	14	32
ENSG00000002822	18	20
ENSG00000002834	0	5
ENSG00000002919	1	2
ENSG00000002933	10	7
ENSG00000003056	1	0
ENSG00000003096	1	7
ENSG00000003137	1	6
ENSG00000003147	11	20
ENSG00000003249	3	11
ENSG00000003393	21	36
ENSG00000003400	10	14
ENSG00000003402	3	9
ENSG00000003436	7	2
ENSG00000003509	5	6
ENSG00000003756	2	4
ENSG00000003987	3	8
ENSG00000003989	12	27
ENSG00000004059	0	3
ENSG00000004139	1	5
ENSG00000004399	22	46
ENSG00000004455	0	6
ENSG00000004468	0	3
ENSG00000004487	2	12
ENSG00000004534	1	3
ENSG00000004660	12	13
ENSG00000004700	4	10
ENSG00000004766	6	12
ENSG00000004776	5	0
ENSG00000004777	8	28
ENSG00000004779	1	5
ENSG00000004799	1	2
ENSG00000004809	16	10
ENSG00000004838	5	5
ENSG00000004846	55	52
ENSG00000004848	2	5
ENSG00000004864	4	4
ENSG00000004866	3	8
ENSG00000004897	3	1
ENSG00000004939	36	23
ENSG00000004948	8	11
ENSG00000004961	1	4
ENSG00000004975	4	5
ENSG00000005001	8	12
ENSG00000005007	0	22
ENSG00000005020	2	1
ENSG00000005022	59	38
ENSG00000005059	7	5
ENSG00000005073	9	3
ENSG00000005075	1	0
ENSG00000005100	9	19
ENSG00000005102	3	2
ENSG00000005108	33	42
ENSG00000005156	7	22
ENSG00000005175	7	7
ENSG00000005187	4	6
ENSG00000005189	3	7
ENSG00000005194	3	2
ENSG00000005238	6	2
ENSG00000005243	2	2
ENSG00000005249	1	5
ENSG00000005302	3	3
ENSG00000005339	9	34
ENSG00000005379	30	22
ENSG00000005381	7	20
ENSG00000005421	1	3
ENSG00000005436	15	12
ENSG00000005448	2	4
ENSG00000005469	8	7
ENSG00000005471	14	26
ENSG00000005483	3	8
ENSG00000005486	2	8
ENSG00000005513	5	8
ENSG00000005700	10	13
ENSG00000005801	20	27
ENSG00000005810	10	23
ENSG00000005812	0	6
ENSG00000005844	3	13
ENSG00000005882	2	4
ENSG00000005884	9	14
ENSG00000005889	3	2
ENSG00000005893	1	1
ENSG00000005955	1	2
ENSG00000005961	9	17
ENSG00000005981	1	4
ENSG00000006007	3	7
ENSG00000006015	4	0
ENSG00000006016	3	3
ENSG00000006025	5	15
ENSG00000006042	0	9
ENSG00000006047	4	3
ENSG00000006059	3	18
ENSG00000006071	12	28
ENSG00000006074	19	5
ENSG00000006114	14	26
ENSG00000006116	0	3
ENSG00000006118	31	24
ENSG00000006125	1	12
ENSG00000006128	1	1
ENSG00000006194	5	5
ENSG00000006210	7	4
ENSG00000006282	10	8
ENSG00000006283	13	25
ENSG00000006327	5	0
ENSG00000006377	1	0
ENSG00000006432	9	13
ENSG00000006451	0	2
ENSG00000006453	13	11
ENSG00000006459	3	13
ENSG00000006468	2	11
ENSG00000006530	3	2
ENSG00000006555	16	15
ENSG00000006576	1	6
ENSG00000006606	6	0
ENSG00000006607	10	20
ENSG00000006611	15	25
ENSG00000006625	2	1
ENSG00000006634	20	10
ENSG00000006638	18	6
ENSG00000006652	1	5
ENSG00000006695	5	4
ENSG00000006704	2	7
ENSG00000006712	4	4
ENSG00000006715	2	11
ENSG00000006740	5	19
ENSG00000006744	10	15
ENSG00000006747	11	9
ENSG00000006756	41	21
ENSG00000006757	0	4
ENSG00000006788	21	54
ENSG00000006831	2	5
ENSG00000006837	8	10
ENSG00000007001	12	3
ENSG00000007038	0	8
ENSG00000007047	11	10
ENSG00000007062	13	17
ENSG00000007080	2	1
ENSG00000007129	14	12
ENSG00000007168	0	6
ENSG00000007171	17	33
ENSG00000007174	116	120
ENSG00000007202	7	12
ENSG00000007216	5	21
ENSG00000007237	2	10
ENSG00000007255	2	1
ENSG00000007264	4	18
ENSG00000007306	2	1
ENSG00000007312	0	1
ENSG00000007314	17	42
ENSG00000007341	3	3
ENSG00000007350	4	6
ENSG00000007372	0	3
ENSG00000007376	7	10
ENSG00000007384	9	22
ENSG00000007392	1	10
ENSG00000007402	5	11
ENSG00000007516	12	35
ENSG00000007520	7	3
ENSG00000007541	26	23
ENSG00000007545	19	21
ENSG00000007866	1	8
ENSG00000007908	12	13
ENSG00000007923	8	13
ENSG00000007933	3	18
ENSG00000007944	4	13
ENSG00000007952	5	3
ENSG00000007968	4	7
ENSG00000008018	2	7
ENSG00000008056	0	3
ENSG00000008083	5	16
ENSG00000008086	2	7
ENSG00000008118	2	8
ENSG00000008128	0	2
ENSG00000008130	5	11
ENSG00000008196	1	5
ENSG00000008197	2	9
ENSG00000008226	34	31
ENSG00000008256	0	5
ENSG00000008277	7	10
ENSG00000008282	4	2
ENSG00000008283	0	7
ENSG00000008294	1	15
ENSG00000008300	23	27
ENSG00000008311	4	25
ENSG00000008323	14	31
ENSG00000008382	1	5
ENSG00000008394	0	3
ENSG00000008405	5	5
ENSG00000008438	1	4
ENSG00000008441	0	3
ENSG00000008513	2	16
ENSG00000008516	5	6
ENSG00000008517	8	1
ENSG00000008710	19	20
ENSG00000008735	9	12
ENSG00000008838	8	5
ENSG00000008853	2	20
ENSG00000008869	19	33
ENSG00000008952	4	2
ENSG00000008988	3	6
ENSG00000009307	2	3
ENSG00000009335	1	7
ENSG00000009413	22	25
ENSG00000009694	8	30
ENSG00000009709	2	14
ENSG00000009724	18	17
ENSG00000009765	17	11
ENSG00000009780	6	3
ENSG00000009790	15	6
ENSG00000009830	5	14
ENSG00000009844	2	1
ENSG00000009950	10	7
ENSG00000009954	2	20
ENSG00000010017	2	7
ENSG00000010030	10	14
ENSG00000010072	7	6
ENSG00000010165	5	7
ENSG00000010219	9	13
ENSG00000010244	0	1
ENSG00000010256	2	4
ENSG00000010270	1	2
ENSG00000010278	2	4
ENSG00000010282	7	8
ENSG00000010292	14	8
ENSG00000010295	2	4
ENSG00000010310	1	7
ENSG00000010318	1	0
ENSG00000010319	7	12
ENSG00000010322	12	16
ENSG00000010327	27	23
ENSG00000010361	9	5
ENSG00000010379	4	16
ENSG00000010404	8	2
ENSG00000010539	4	3
ENSG00000010610	8	6
ENSG00000010626	5	4
ENSG00000010671	0	3
ENSG00000010704	3	2
ENSG00000010803	0	6
ENSG00000010810	0	6
ENSG00000010818	13	19
ENSG00000010932	10	12
ENSG00000011007	7	10
ENSG00000011009	20	2
ENSG00000011021	17	22
ENSG00000011028	15	32
ENSG00000011052	10	5
ENSG00000011083	2	6
ENSG00000011105	6	8
ENSG00000011114	11	11
ENSG00000011132	16	13
ENSG00000011143	9	10
ENSG00000011177	3	6
ENSG00000011198	4	3
ENSG00000011201	39	28
ENSG00000011243	0	6
ENSG00000011258	1	7
ENSG00000011260	15	3
ENSG00000011275	2	16
ENSG00000011295	5	8
ENSG00000011304	1	27
ENSG00000011332	3	4
ENSG00000011347	0	10
ENSG00000011376	17	19
ENSG00000011405	17	23
ENSG00000011422	10	8
ENSG00000011426	9	27
ENSG00000011451	30	24
ENSG00000011454	4	7
ENSG00000011465	0	9
ENSG00000011478	3	7
ENSG00000011485	1	10
ENSG00000011523	16	7
ENSG00000011566	0	12
ENSG00000011590	1	1
ENSG00000011638	1	2
ENSG00000011677	1	10
ENSG00000012048	35	21
ENSG00000012061	4	8
ENSG00000012124	5	8
ENSG00000012174	3	2
ENSG00000012211	3	3
ENSG00000012223	1	8
ENSG00000012232	4	13
ENSG00000012504	2	15
ENSG00000012660	5	6
ENSG00000012779	8	12
ENSG00000012817	8	13
ENSG00000012822	7	11
ENSG00000012963	4	5
ENSG00000012983	1	5
ENSG00000013016	1	9
ENSG00000013275	0	12
ENSG00000013288	33	40
ENSG00000013293	3	23
ENSG00000013297	0	3
ENSG00000013306	3	2
ENSG00000013364	23	21
ENSG00000013374	2	8
ENSG00000013375	5	5
ENSG00000013392	1	0
ENSG00000013441	3	6
ENSG00000013455	3	7
ENSG00000013503	0	6
ENSG00000013523	9	14
ENSG00000013561	2	7
ENSG00000013563	1	8
ENSG00000013573	6	7
ENSG00000013583	0	5
ENSG00000013588	9	15
ENSG00000013619	3	10
ENSG00000013725	9	14
ENSG00000013810	22	13
ENSG00000014123	7	6
ENSG00000014138	4	12
ENSG00000014164	27	25
ENSG00000014216	2	27
ENSG00000014257	12	10
ENSG00000014641	1	0
ENSG00000014824	5	0
ENSG00000014914	8	4
ENSG00000014919	5	10
ENSG00000015133	36	62
ENSG00000015153	0	1
ENSG00000015171	1	7
ENSG00000015285	2	4
ENSG00000015413	9	11
ENSG00000015475	9	1
ENSG00000015479	2	4
ENSG00000015520	21	13
ENSG00000015532	9	8
ENSG00000015592	0	6
ENSG00000015676	4	4
ENSG00000016082	0	3
ENSG00000016391	6	8
ENSG00000016402	9	2
ENSG00000016490	33	35
ENSG00000016602	29	33
ENSG00000016864	1	3
ENSG00000017260	0	5
ENSG00000017373	5	30
ENSG00000017427	0	5
ENSG00000017483	2	3
ENSG00000017621	1	1
ENSG00000017797	4	12
ENSG00000018189	3	9
ENSG00000018236	4	24
ENSG00000018280	5	12
ENSG00000018408	2	6
ENSG00000018510	1	5
ENSG00000018607	17	9
ENSG00000018610	0	1
ENSG00000018625	0	17
ENSG00000018699	10	18
ENSG00000018869	14	10
ENSG00000019102	5	1
ENSG00000019144	13	25
ENSG00000019169	10	20
ENSG00000019186	15	9
ENSG00000019485	8	3
ENSG00000019505	1	13
ENSG00000019549	0	2
ENSG00000019582	3	3
ENSG00000019991	2	13
ENSG00000019995	2	6
ENSG00000020129	0	10
ENSG00000020181	18	22
ENSG00000020256	7	23
ENSG00000020426	1	0
ENSG00000020577	6	6
ENSG00000020633	2	12
ENSG00000020922	9	9
ENSG00000021300	2	5
ENSG00000021355	4	4
ENSG00000021461	17	6
ENSG00000021488	4	13
ENSG00000021574	0	6
ENSG00000021645	3	44
ENSG00000021762	24	27
ENSG00000021776	9	25
ENSG00000021826	9	26
ENSG00000021852	11	16
ENSG00000022277	3	11
ENSG00000022355	1	3
ENSG00000022556	31	33
ENSG00000022567	11	12
ENSG00000022840	7	7
ENSG00000022976	14	8
ENSG00000023041	1	3
ENSG00000023171	2	19
ENSG00000023191	7	6
ENSG00000023228	4	8
ENSG00000023287	14	31
ENSG00000023318	1	3
ENSG00000023330	1	1
ENSG00000023445	4	14
ENSG00000023516	27	24
ENSG00000023572	0	2
ENSG00000023608	3	8
ENSG00000023697	0	6
ENSG00000023734	0	2
ENSG00000023839	10	31
ENSG00000023843	9	5
ENSG00000023892	0	3
ENSG00000023902	2	4
ENSG00000023909	0	2
ENSG00000024048	7	18
ENSG00000024422	1	24
ENSG00000024526	8	4
ENSG00000024862	3	2
ENSG00000025039	2	9
ENSG00000025156	0	9
ENSG00000025293	3	6
ENSG00000025423	0	5
ENSG00000025434	0	2
ENSG00000025708	4	3
ENSG00000025770	5	7
ENSG00000025772	2	7
ENSG00000025796	0	6
ENSG00000025800	0	3
ENSG00000026025	0	15
ENSG00000026036	48	41
ENSG00000026103	3	0
ENSG00000026297	16	7
ENSG00000026508	12	16
ENSG00000026559	3	7
ENSG00000026652	6	4
ENSG00000026751	6	5
ENSG00000026950	3	0
ENSG00000027001	9	3
ENSG00000027075	1	19
ENSG00000027644	23	38
ENSG00000027697	8	9
ENSG00000027847	6	5
ENSG00000027869	5	5
ENSG00000028116	3	0
ENSG00000028137	3	15
ENSG00000028203	10	3
ENSG00000028277	5	4
ENSG00000028310	7	4
ENSG00000028528	3	4
ENSG00000028839	0	1
ENSG00000029153	3	11
ENSG00000029363	9	8
ENSG00000029364	1	2
ENSG00000029534	8	36
ENSG00000029559	9	10
ENSG00000029639	2	8
ENSG00000029725	6	6
ENSG00000029993	3	2
ENSG00000030066	5	6
ENSG00000030110	3	4
ENSG00000030304	22	21
ENSG00000030419	1	1
ENSG00000030582	10	9
ENSG00000031003	4	8
ENSG00000031081	9	18
ENSG00000031691	8	7
ENSG00000031698	1	10
ENSG00000031823	3	15
ENSG00000032219	13	21
ENSG00000032389	27	22
ENSG00000032444	8	36
ENSG00000032514	13	18
ENSG00000032742	8	11
ENSG00000033011	11	8
ENSG00000033030	8	9
ENSG00000033050	3	8
ENSG00000033100	9	12
ENSG00000033122	1	8
ENSG00000033170	2	6
ENSG00000033178	6	7
ENSG00000033327	3	10
ENSG00000033627	0	7
ENSG00000033800	3	14
ENSG00000033867	6	10
ENSG00000034053	63	64
ENSG00000034152	0	4
ENSG00000034239	0	1
ENSG00000034510	0	1
ENSG00000034533	6	8
ENSG00000034677	2	5
ENSG00000034693	1	1
ENSG00000034971	11	13
ENSG00000035115	1	6
ENSG00000035141	3	1
ENSG00000035403	2	16
ENSG00000035499	2	6
ENSG00000035664	6	5
ENSG00000035681	11	21
ENSG00000035687	1	10
ENSG00000035720	2	1
ENSG00000035862	4	5
ENSG00000035928	5	15
ENSG00000036054	3	7
ENSG00000036257	0	21
ENSG00000036448	23	63
ENSG00000036473	2	5
ENSG00000036530	1	10
ENSG00000036549	3	6
ENSG00000036565	12	19
ENSG00000036672	15	11
ENSG00000036828	10	19
ENSG00000037042	0	1
ENSG00000037241	4	7
ENSG00000037280	18	43
ENSG00000037474	3	11
ENSG00000037637	2	15
ENSG00000037749	4	2
ENSG00000037757	9	7
ENSG00000038002	8	8
ENSG00000038102	12	19
ENSG00000038210	5	6
ENSG00000038219	57	52
ENSG00000038274	3	4
ENSG00000038295	6	15
ENSG00000038358	3	9
ENSG00000038382	4	44
ENSG00000038427	64	40
ENSG00000038532	0	17
ENSG00000038945	17	12
ENSG00000039068	8	14
ENSG00000039123	0	5
ENSG00000039139	89	94
ENSG00000039319	26	14
ENSG00000039523	15	17
ENSG00000039537	21	16
ENSG00000039560	8	10
ENSG00000039600	18	7
ENSG00000039650	10	18
ENSG00000039987	4	5
ENSG00000040199	22	17
ENSG00000040275	5	4
ENSG00000040341	5	6
ENSG00000040487	3	10
ENSG00000040531	18	5
ENSG00000040608	3	17
ENSG00000040633	1	4
ENSG00000040731	4	16
ENSG00000040933	3	20
ENSG00000041353	1	4
ENSG00000041357	0	3
ENSG00000041515	24	36
ENSG00000041802	13	15
ENSG00000041880	8	3
ENSG00000041982	59	94
ENSG00000041988	5	4
ENSG00000042022	5	2
ENSG00000042062	21	31
ENSG00000042088	10	17
ENSG00000042286	13	14
ENSG00000042304	10	7
ENSG00000042317	14	6
ENSG00000042429	3	11
ENSG00000042445	6	6
ENSG00000042493	5	11
ENSG00000042753	0	4
ENSG00000042781	147	97
ENSG00000042813	3	5
ENSG00000042832	91	80
ENSG00000042980	47	24
ENSG00000043039	3	8
ENSG00000043093	0	1
ENSG00000043143	2	7
ENSG00000043355	0	4
ENSG00000043462	3	13
ENSG00000043514	6	2
ENSG00000043591	9	5
ENSG00000043822	4	5
ENSG00000044012	1	3
ENSG00000044090	7	32
ENSG00000044115	1	18
ENSG00000044446	7	18
ENSG00000044459	29	14
ENSG00000044524	14	24
ENSG00000044574	3	9
ENSG00000046604	27	16
ENSG00000046647	10	7
ENSG00000046651	24	8
ENSG00000046653	1	4
ENSG00000046774	4	2
ENSG00000046889	11	32
ENSG00000047056	2	9
ENSG00000047188	1	17
ENSG00000047230	3	3
ENSG00000047249	0	6
ENSG00000047315	0	19
ENSG00000047346	15	9
ENSG00000047365	25	23
ENSG00000047410	10	28
ENSG00000047457	17	19
ENSG00000047578	51	28
ENSG00000047579	5	4
ENSG00000047597	2	9
ENSG00000047617	26	43
ENSG00000047621	1	3
ENSG00000047634	1	4
ENSG00000047644	76	62
ENSG00000047648	4	10
ENSG00000047662	36	17
ENSG00000047849	24	14
ENSG00000047932	3	4
ENSG00000047936	59	28
ENSG00000048028	3	10
ENSG00000048052	11	9
ENSG00000048140	8	5
ENSG00000048162	1	1
ENSG00000048342	16	10
ENSG00000048392	1	4
ENSG00000048405	4	6
ENSG00000048462	1	2
ENSG00000048471	6	22
ENSG00000048544	10	2
ENSG00000048545	2	7
ENSG00000048649	4	7
ENSG00000048707	29	49
ENSG00000048740	0	7
ENSG00000048828	6	11
ENSG00000048991	4	7
ENSG00000049089	14	23
ENSG00000049130	1	5
ENSG00000049167	3	3
ENSG00000049192	7	11
ENSG00000049239	12	22
ENSG00000049245	0	1
ENSG00000049246	44	31
ENSG00000049247	8	7
ENSG00000049249	11	7
ENSG00000049283	9	12
ENSG00000049323	17	37
ENSG00000049449	3	2
ENSG00000049540	58	15
ENSG00000049541	3	8
ENSG00000049618	3	13
ENSG00000049656	1	16
ENSG00000049759	2	20
ENSG00000049768	1	1
ENSG00000049769	5	5
ENSG00000049860	6	21
ENSG00000049883	5	5
ENSG00000050030	3	2
ENSG00000050130	2	5
ENSG00000050165	11	11
ENSG00000050327	0	5
ENSG00000050344	15	11
ENSG00000050393	18	13
ENSG00000050405	11	1
ENSG00000050426	2	2
ENSG00000050438	6	10
ENSG00000050555	71	52
ENSG00000050628	9	4
ENSG00000050730	4	2
ENSG00000050748	0	4
ENSG00000050767	20	15
ENSG00000050820	17	44
ENSG00000051009	9	14
ENSG00000051108	3	2
ENSG00000051128	4	7
ENSG00000051180	2	2
ENSG00000051341	41	36
ENSG00000051382	0	11
ENSG00000051523	2	4
ENSG00000051620	5	2
ENSG00000051825	8	10
ENSG00000052126	7	7
ENSG00000052344	1	4
ENSG00000052723	3	1
ENSG00000052749	18	23
ENSG00000052795	5	10
ENSG00000052802	0	4
ENSG00000052841	5	9
ENSG00000052850	8	8
ENSG00000053108	9	10
ENSG00000053254	3	6
ENSG00000053328	4	6
ENSG00000053371	1	5
ENSG00000053372	2	3
ENSG00000053438	0	3
ENSG00000053501	1	7
ENSG00000053524	15	35
ENSG00000053702	7	10
ENSG00000053747	61	49
ENSG00000053770	3	8
ENSG00000053900	0	3
ENSG00000053918	3	23
ENSG00000054116	2	0
ENSG00000054118	4	1
ENSG00000054148	4	0
ENSG00000054179	4	7
ENSG00000054219	25	15
ENSG00000054267	7	7
ENSG00000054277	3	5
ENSG00000054282	6	5
ENSG00000054356	10	13
ENSG00000054392	9	17
ENSG00000054523	7	25
ENSG00000054598	4	3
ENSG00000054611	12	8
ENSG00000054654	199	136
ENSG00000054690	18	26
ENSG00000054793	3	19
ENSG00000054796	2	8
ENSG00000054803	2	4
ENSG00000054938	5	13
ENSG00000054965	1	5
ENSG00000054967	2	7
ENSG00000054983	12	25
ENSG00000055044	0	2
ENSG00000055070	4	0
ENSG00000055118	81	66
ENSG00000055130	0	13
ENSG00000055147	15	9
ENSG00000055163	0	20
ENSG00000055208	0	4
ENSG00000055211	6	5
ENSG00000055332	3	13
ENSG00000055483	25	21
ENSG00000055609	23	35
ENSG00000055732	6	11
ENSG00000055813	8	3
ENSG00000055917	3	6
ENSG00000055950	2	0
ENSG00000055955	13	9
ENSG00000055957	9	15
ENSG00000056050	1	2
ENSG00000056097	5	6
ENSG00000056277	2	1
ENSG00000056291	15	8
ENSG00000056345	12	6
ENSG00000056487	22	17
ENSG00000056558	3	2
ENSG00000056586	5	8
ENSG00000056661	1	3
ENSG00000056736	15	9
ENSG00000056972	1	10
ENSG00000056998	17	18
ENSG00000057019	12	18
ENSG00000057149	3	9
ENSG00000057252	2	3
ENSG00000057294	17	20
ENSG00000057468	15	12
ENSG00000057593	7	11
ENSG00000057608	1	6
ENSG00000057657	4	9
ENSG00000057663	1	0
ENSG00000057704	1	13
ENSG00000057757	0	1
ENSG00000057935	0	7
ENSG00000058056	5	28
ENSG00000058063	6	24
ENSG00000058085	26	29
ENSG00000058091	2	3
ENSG00000058262	0	5
ENSG00000058272	4	5
ENSG00000058335	6	31
ENSG00000058404	4	16
ENSG00000058453	16	15
ENSG00000058600	4	20
ENSG00000058668	4	24
ENSG00000058673	3	5
ENSG00000058729	10	17
ENSG00000058799	2	6
ENSG00000058804	13	6
ENSG00000058866	12	13
ENSG00000059122	31	25
ENSG00000059145	23	24
ENSG00000059377	12	6
ENSG00000059378	5	13
ENSG00000059573	1	17
ENSG00000059588	22	38
ENSG00000059691	15	8
ENSG00000059728	2	5
ENSG00000059758	0	13
ENSG00000059769	5	9
ENSG00000059915	14	9
ENSG00000060069	16	16
ENSG00000060138	0	3
ENSG00000060140	8	11
ENSG00000060237	23	25
ENSG00000060339	1	5
ENSG00000060491	57	27
ENSG00000060558	5	11
ENSG00000060566	12	10
ENSG00000060642	2	2
ENSG00000060656	23	34
ENSG00000060688	1	6
ENSG00000060709	13	45
ENSG00000060718	15	26
ENSG00000060749	20	8
ENSG00000060762	0	4
ENSG00000060971	2	7
ENSG00000060982	6	9
ENSG00000061273	6	17
ENSG00000061337	10	23
ENSG00000061455	2	5
ENSG00000061492	2	8
ENSG00000061656	2	3
ENSG00000061676	0	8
ENSG00000061794	4	11
ENSG00000061918	1	15
ENSG00000061936	10	13
ENSG00000061938	15	32
ENSG00000061987	3	15
ENSG00000062038	15	26
ENSG00000062096	62	28
ENSG00000062194	0	1
ENSG00000062282	0	4
ENSG00000062370	18	11
ENSG00000062485	4	2
ENSG00000062524	6	9
ENSG00000062582	1	4
ENSG00000062598	0	2
ENSG00000062650	9	16
ENSG00000062716	1	3
ENSG00000062725	2	0
ENSG00000062822	21	22
ENSG00000063015	16	10
ENSG00000063046	1	3
ENSG00000063127	8	8
ENSG00000063169	7	23
ENSG00000063176	9	15
ENSG00000063177	1	7
ENSG00000063180	1	2
ENSG00000063241	1	6
ENSG00000063244	1	3
ENSG00000063245	10	18
ENSG00000063322	1	4
ENSG00000063438	26	33
ENSG00000063587	1	0
ENSG00000063601	1	8
ENSG00000063660	14	14
ENSG00000063761	7	20
ENSG00000063854	3	7
ENSG00000063978	1	1
ENSG00000064012	3	5
ENSG00000064042	37	35
ENSG00000064102	0	6
ENSG00000064115	11	7
ENSG00000064195	1	4
ENSG00000064199	2	1
ENSG00000064201	22	12
ENSG00000064205	18	2
ENSG00000064218	14	12
ENSG00000064225	6	6
ENSG00000064270	25	41
ENSG00000064300	6	8
ENSG00000064309	16	27
ENSG00000064313	3	10
ENSG00000064393	1	28
ENSG00000064419	1	12
ENSG00000064489	4	10
ENSG00000064490	4	6
ENSG00000064545	14	10
ENSG00000064547	4	9
ENSG00000064601	8	8
ENSG00000064607	3	15
ENSG00000064651	3	17
ENSG00000064652	2	2
ENSG00000064655	8	21
ENSG00000064666	16	24
ENSG00000064687	52	44
ENSG00000064692	19	18
ENSG00000064703	12	6
ENSG00000064726	1	8
ENSG00000064763	4	9
ENSG00000064787	16	14
ENSG00000064835	2	5
ENSG00000064886	6	1
ENSG00000064932	7	45
ENSG00000064933	13	10
ENSG00000064961	13	7
ENSG00000064989	1	7
ENSG00000064995	0	3
ENSG00000064999	13	15
ENSG00000065000	12	30
ENSG00000065029	5	8
ENSG00000065054	7	4
ENSG00000065057	4	6
ENSG00000065060	8	6
ENSG00000065135	0	1
ENSG00000065150	20	10
ENSG00000065154	5	13
ENSG00000065183	10	25
ENSG00000065243	4	13
ENSG00000065268	0	12
ENSG00000065308	3	5
ENSG00000065320	2	3
ENSG00000065325	13	9
ENSG00000065328	25	24
ENSG00000065357	1	6
ENSG00000065361	3	16
ENSG00000065371	1	0
ENSG00000065413	3	13
ENSG00000065427	10	11
ENSG00000065457	15	7
ENSG00000065485	6	7
ENSG00000065491	2	5
ENSG00000065526	30	26
ENSG00000065534	23	31
ENSG00000065548	9	12
ENSG00000065559	0	1
ENSG00000065600	2	3
ENSG00000065609	6	15
ENSG00000065613	8	10
ENSG00000065615	4	11
ENSG00000065618	12	23
ENSG00000065621	1	5
ENSG00000065665	0	9
ENSG00000065675	8	15
ENSG00000065717	4	29
ENSG00000065802	2	9
ENSG00000065809	10	7
ENSG00000065833	5	7
ENSG00000065882	8	18
ENSG00000065883	3	12
ENSG00000065911	3	6
ENSG00000065923	1	9
ENSG00000065970	4	7
ENSG00000065978	6	0
ENSG00000065989	7	20
ENSG00000066027	5	0
ENSG00000066032	1	27
ENSG00000066044	6	4
ENSG00000066056	7	14
ENSG00000066084	3	14
ENSG00000066117	0	5
ENSG00000066135	11	12
ENSG00000066136	7	6
ENSG00000066185	3	2
ENSG00000066230	14	58
ENSG00000066248	10	12
ENSG00000066279	61	24
ENSG00000066294	11	7
ENSG00000066322	0	4
ENSG00000066336	0	4
ENSG00000066379	2	3
ENSG00000066382	2	3
ENSG00000066405	1	10
ENSG00000066422	3	14
ENSG00000066427	3	1
ENSG00000066455	11	20
ENSG00000066468	3	18
ENSG00000066557	8	7
ENSG00000066583	1	11
ENSG00000066629	9	18
ENSG00000066651	0	4
ENSG00000066654	4	1
ENSG00000066697	4	9
ENSG00000066735	16	35
ENSG00000066739	9	20
ENSG00000066777	5	13
ENSG00000066813	3	1
ENSG00000066827	4	29
ENSG00000066855	3	3
ENSG00000066923	3	3
ENSG00000066926	0	9
ENSG00000066933	36	31
ENSG00000067048	3	2
ENSG00000067057	14	30
ENSG00000067064	2	4
ENSG00000067066	32	23
ENSG00000067082	2	8
ENSG00000067113	0	1
ENSG00000067141	12	20
ENSG00000067167	2	3
ENSG00000067177	7	11
ENSG00000067182	6	9
ENSG00000067191	5	6
ENSG00000067208	0	5
ENSG00000067221	4	7
ENSG00000067225	0	8
ENSG00000067248	7	13
ENSG00000067334	11	6
ENSG00000067365	19	13
ENSG00000067369	10	11
ENSG00000067445	10	6
ENSG00000067533	4	3
ENSG00000067560	0	4
ENSG00000067596	1	16
ENSG00000067606	4	8
ENSG00000067646	3	0
ENSG00000067704	19	19
ENSG00000067715	1	13
ENSG00000067798	21	56
ENSG00000067829	1	5
ENSG00000067836	0	4
ENSG00000067840	10	7
ENSG00000067842	0	13
ENSG00000067900	2	7
ENSG00000067955	0	1
ENSG00000068001	3	1
ENSG00000068024	8	46
ENSG00000068028	3	1
ENSG00000068078	9	13
ENSG00000068079	4	3
ENSG00000068097	5	6
ENSG00000068120	6	5
ENSG00000068137	5	14
ENSG00000068305	15	10
ENSG00000068323	1	1
ENSG00000068354	1	4
ENSG00000068366	1	6
ENSG00000068383	8	15
ENSG00000068394	1	0
ENSG00000068400	3	5
ENSG00000068438	1	4
ENSG00000068489	10	10
ENSG00000068615	1	3
ENSG00000068650	10	36
ENSG00000068654	18	30
ENSG00000068697	1	5
ENSG00000068724	21	12
ENSG00000068745	0	1
ENSG00000068781	27	25
ENSG00000068784	10	11
ENSG00000068793	0	43
ENSG00000068796	0	9
ENSG00000068831	8	10
ENSG00000068878	5	17
ENSG00000068885	2	7
ENSG00000068903	5	8
ENSG00000068912	4	4
ENSG00000068971	4	4
ENSG00000068976	7	12
ENSG00000068985	0	1
ENSG00000069011	0	5
ENSG00000069018	0	16
ENSG00000069020	58	52
ENSG00000069122	20	23
ENSG00000069188	45	85
ENSG00000069206	18	21
ENSG00000069248	13	24
ENSG00000069275	0	1
ENSG00000069329	0	3
ENSG00000069345	1	4
ENSG00000069399	0	13
ENSG00000069424	7	11
ENSG00000069431	1	22
ENSG00000069482	5	9
ENSG00000069493	4	1
ENSG00000069535	5	7
ENSG00000069667	10	2
ENSG00000069696	15	5
ENSG00000069702	4	18
ENSG00000069712	31	23
ENSG00000069812	1	0
ENSG00000069849	10	4
ENSG00000069869	22	18
ENSG00000069943	5	8
ENSG00000069956	5	4
ENSG00000069966	0	13
ENSG00000069974	1	3
ENSG00000069998	5	6
ENSG00000070010	1	5
ENSG00000070018	8	19
ENSG00000070019	5	17
ENSG00000070031	2	1
ENSG00000070047	46	37
ENSG00000070061	17	14
ENSG00000070081	2	5
ENSG00000070159	7	16
ENSG00000070182	30	40
ENSG00000070190	0	4
ENSG00000070214	2	12
ENSG00000070269	21	21
ENSG00000070366	10	11
ENSG00000070367	2	11
ENSG00000070371	30	18
ENSG00000070388	3	6
ENSG00000070404	2	3
ENSG00000070413	5	22
ENSG00000070423	0	9
ENSG00000070444	12	13
ENSG00000070476	6	18
ENSG00000070495	0	7
ENSG00000070501	0	3
ENSG00000070526	27	16
ENSG00000070540	2	11
ENSG00000070601	65	43
ENSG00000070610	8	4
ENSG00000070614	2	13
ENSG00000070718	1	7
ENSG00000070729	45	34
ENSG00000070731	8	10
ENSG00000070748	19	14
ENSG00000070756	17	6
ENSG00000070759	9	7
ENSG00000070761	0	3
ENSG00000070770	0	2
ENSG00000070778	5	16
ENSG00000070785	5	4
ENSG00000070808	0	15
ENSG00000070814	27	24
ENSG00000070831	0	2
ENSG00000070882	8	21
ENSG00000070886	29	33
ENSG00000070915	15	27
ENSG00000070950	11	12
ENSG00000070961	0	4
ENSG00000070985	28	28
ENSG00000071051	0	5
ENSG00000071054	1	17
ENSG00000071073	0	13
ENSG00000071082	7	12
ENSG00000071127	13	17
ENSG00000071189	3	3
ENSG00000071203	16	6
ENSG00000071205	4	12
ENSG00000071242	8	48
ENSG00000071243	0	10
ENSG00000071246	4	10
ENSG00000071282	1	15
ENSG00000071462	1	5
ENSG00000071537	3	10
ENSG00000071539	0	2
ENSG00000071553	0	4
ENSG00000071564	21	26
ENSG00000071575	3	6
ENSG00000071626	0	9
ENSG00000071655	1	14
ENSG00000071677	4	9
ENSG00000071794	8	11
ENSG00000071859	1	1
ENSG00000071889	0	7
ENSG00000071894	7	40
ENSG00000071909	23	32
ENSG00000071967	8	1
ENSG00000071991	15	18
ENSG00000071994	9	2
ENSG00000072041	6	8
ENSG00000072042	5	5
ENSG00000072062	0	5
ENSG00000072071	11	29
ENSG00000072080	2	4
ENSG00000072110	0	15
ENSG00000072121	45	20
ENSG00000072133	2	3
ENSG00000072134	3	4
ENSG00000072135	2	4
ENSG00000072163	2	12
ENSG00000072182	7	13
ENSG00000072195	45	49
ENSG00000072201	5	16
ENSG00000072210	6	9
ENSG00000072274	3	8
ENSG00000072310	11	9
ENSG00000072315	0	11
ENSG00000072364	6	6
ENSG00000072401	0	2
ENSG00000072415	0	2
ENSG00000072422	4	14
ENSG00000072501	1	8
ENSG00000072518	1	4
ENSG00000072571	15	10
ENSG00000072609	12	6
ENSG00000072657	12	22
ENSG00000072682	1	6
ENSG00000072736	2	3
ENSG00000072756	9	13
ENSG00000072778	4	13
ENSG00000072786	17	30
ENSG00000072803	0	7
ENSG00000072818	4	12
ENSG00000072832	3	16
ENSG00000072840	41	36
ENSG00000072849	3	8
ENSG00000072858	8	21
ENSG00000072864	0	8
ENSG00000072952	17	19
ENSG00000072954	1	5
ENSG00000072958	0	14
ENSG00000073008	12	14
ENSG00000073009	1	1
ENSG00000073050	7	11
ENSG00000073060	8	11
ENSG00000073067	20	17
ENSG00000073111	5	34
ENSG00000073146	17	38
ENSG00000073150	8	10
ENSG00000073169	13	11
ENSG00000073282	2	18
ENSG00000073331	29	27
ENSG00000073350	28	23
ENSG00000073417	1	7
ENSG00000073464	0	14
ENSG00000073536	3	15
ENSG00000073578	6	3
ENSG00000073584	1	0
ENSG00000073598	13	6
ENSG00000073605	6	6
ENSG00000073614	8	13
ENSG00000073670	5	6
ENSG00000073711	9	5
ENSG00000073712	0	9
ENSG00000073734	21	26
ENSG00000073737	2	4
ENSG00000073754	7	2
ENSG00000073756	3	10
ENSG00000073792	32	34
ENSG00000073803	12	9
ENSG00000073849	9	9
ENSG00000073861	5	7
ENSG00000073910	10	60
ENSG00000073921	1	5
ENSG00000073969	0	4
ENSG00000074047	32	64
ENSG00000074054	8	13
ENSG00000074071	1	1
ENSG00000074181	23	46
ENSG00000074201	3	3
ENSG00000074211	3	15
ENSG00000074219	4	4
ENSG00000074266	0	4
ENSG00000074276	23	29
ENSG00000074317	1	0
ENSG00000074319	0	3
ENSG00000074356	1	11
ENSG00000074370	17	33
ENSG00000074410	5	2
ENSG00000074416	3	6
ENSG00000074527	13	15
ENSG00000074582	5	8
ENSG00000074590	4	15
ENSG00000074603	5	1
ENSG00000074621	20	21
ENSG00000074657	28	40
ENSG00000074660	15	23
ENSG00000074695	9	1
ENSG00000074696	1	4
ENSG00000074706	7	17
ENSG00000074755	19	52
ENSG00000074771	21	16
ENSG00000074800	0	13
ENSG00000074803	22	15
ENSG00000074842	3	1
ENSG00000074855	1	12
ENSG00000074935	12	5
ENSG00000074964	9	36
ENSG00000074966	3	7
ENSG00000075035	4	14
ENSG00000075043	11	39
ENSG00000075073	6	8
ENSG00000075089	1	7
ENSG00000075131	6	2
ENSG00000075142	1	2
ENSG00000075151	5	14
ENSG00000075188	0	3
ENSG00000075213	4	3
ENSG00000075218	42	21
ENSG00000075223	7	11
ENSG00000075234	8	9
ENSG00000075239	2	9
ENSG00000075240	4	24
ENSG00000075275	77	125
ENSG00000075290	2	5
ENSG00000075292	16	14
ENSG00000075303	2	2
ENSG00000075336	3	7
ENSG00000075340	3	18
ENSG00000075391	3	17
ENSG00000075399	7	12
ENSG00000075413	3	8
ENSG00000075415	0	6
ENSG00000075420	7	25
ENSG00000075426	3	6
ENSG00000075429	4	10
ENSG00000075461	9	21
ENSG00000075539	9	33
ENSG00000075568	11	23
ENSG00000075618	17	8
ENSG00000075624	6	14
ENSG00000075643	16	34
ENSG00000075651	12	24
ENSG00000075673	13	13
ENSG00000075702	24	28
ENSG00000075711	1	5
ENSG00000075785	0	1
ENSG00000075790	7	3
ENSG00000075826	36	14
ENSG00000075856	9	12
ENSG00000075884	5	9
ENSG00000075914	2	2
ENSG00000075945	0	14
ENSG00000075975	2	4
ENSG00000076003	2	10
ENSG00000076043	6	1
ENSG00000076053	8	9
ENSG00000076067	4	1
ENSG00000076108	7	12
ENSG00000076201	11	18
ENSG00000076242	3	4
ENSG00000076248	6	9
ENSG00000076258	12	12
ENSG00000076321	1	5
ENSG00000076344	19	12
ENSG00000076351	4	3
ENSG00000076356	14	54
ENSG00000076382	17	7
ENSG00000076513	0	7
ENSG00000076554	0	2
ENSG00000076555	17	58
ENSG00000076641	6	16
ENSG00000076650	24	27
ENSG00000076662	5	5
ENSG00000076685	0	6
ENSG00000076706	9	7
ENSG00000076716	4	0
ENSG00000076770	0	3
ENSG00000076826	11	32
ENSG00000076864	14	22
ENSG00000076924	5	29
ENSG00000076928	6	9
ENSG00000076944	1	17
ENSG00000076984	4	6
ENSG00000077009	6	4
ENSG00000077044	7	24
ENSG00000077063	25	27
ENSG00000077080	1	5
ENSG00000077092	1	4
ENSG00000077097	5	21
ENSG00000077147	1	7
ENSG00000077150	14	17
ENSG00000077152	1	1
ENSG00000077157	8	8
ENSG00000077232	5	12
ENSG00000077235	13	36
ENSG00000077238	23	22
ENSG00000077254	6	10
ENSG00000077264	0	1
ENSG00000077274	2	4
ENSG00000077279	1	2
ENSG00000077312	0	9
ENSG00000077327	6	5
ENSG00000077348	10	11
ENSG00000077380	0	7
ENSG00000077420	10	13
ENSG00000077454	12	9
ENSG00000077463	2	11
ENSG00000077498	5	10
ENSG00000077514	4	0
ENSG00000077522	0	26
ENSG00000077549	0	5
ENSG00000077585	5	10
ENSG00000077616	7	6
ENSG00000077684	0	6
ENSG00000077713	2	4
ENSG00000077721	0	1
ENSG00000077782	3	8
ENSG00000077800	1	2
ENSG00000077809	2	5
ENSG00000077935	11	19
ENSG00000077942	9	23
ENSG00000077943	24	30
ENSG00000077984	4	0
ENSG00000078018	18	21
ENSG00000078043	3	3
ENSG00000078053	26	22
ENSG00000078061	3	3
ENSG00000078070	14	16
ENSG00000078081	34	20
ENSG00000078098	4	11
ENSG00000078114	23	21
ENSG00000078124	0	1
ENSG00000078140	0	1
ENSG00000078142	1	18
ENSG00000078177	32	26
ENSG00000078237	2	5
ENSG00000078246	9	10
ENSG00000078269	18	29
ENSG00000078295	8	38
ENSG00000078304	0	5
ENSG00000078328	2	10
ENSG00000078369	0	2
ENSG00000078399	2	1
ENSG00000078401	14	7
ENSG00000078403	4	6
ENSG00000078487	4	2
ENSG00000078549	4	8
ENSG00000078579	3	1
ENSG00000078589	1	2
ENSG00000078618	4	17
ENSG00000078668	0	2
ENSG00000078674	23	22
ENSG00000078687	7	18
ENSG00000078699	3	3
ENSG00000078725	3	14
ENSG00000078747	4	3
ENSG00000078795	6	15
ENSG00000078804	1	0
ENSG00000078808	3	15
ENSG00000078814	15	45
ENSG00000078872	4	4
ENSG00000078898	4	19
ENSG00000078900	17	16
ENSG00000078902	3	7
ENSG00000078967	0	4
ENSG00000079101	15	9
ENSG00000079102	0	6
ENSG00000079112	24	30
ENSG00000079134	0	7
ENSG00000079150	1	2
ENSG00000079156	6	11
ENSG00000079215	5	6
ENSG00000079246	1	6
ENSG00000079257	4	2
ENSG00000079263	16	15
ENSG00000079277	4	7
ENSG00000079308	22	46
ENSG00000079313	24	30
ENSG00000079332	1	0
ENSG00000079335	12	9
ENSG00000079337	16	11
ENSG00000079385	27	0
ENSG00000079387	7	8
ENSG00000079393	13	5
ENSG00000079432	23	32
ENSG00000079435	25	17
ENSG00000079459	0	9
ENSG00000079462	3	2
ENSG00000079482	2	6
ENSG00000079557	17	10
ENSG00000079689	6	2
ENSG00000079691	14	13
ENSG00000079739	12	17
ENSG00000079782	1	3
ENSG00000079785	10	7
ENSG00000079805	0	31
ENSG00000079819	9	8
ENSG00000079841	6	26
ENSG00000079931	11	11
ENSG00000079950	4	0
ENSG00000079999	1	14
ENSG00000080007	2	4
ENSG00000080031	40	22
ENSG00000080166	8	15
ENSG00000080189	3	2
ENSG00000080200	9	6
ENSG00000080224	8	20
ENSG00000080293	3	26
ENSG00000080298	7	16
ENSG00000080345	27	19
ENSG00000080371	1	2
ENSG00000080493	9	10
ENSG00000080503	8	36
ENSG00000080511	3	7
ENSG00000080546	5	3
ENSG00000080561	0	2
ENSG00000080573	32	71
ENSG00000080603	14	16
ENSG00000080608	9	15
ENSG00000080618	2	7
ENSG00000080644	4	23
ENSG00000080709	1	8
ENSG00000080802	6	7
ENSG00000080815	5	3
ENSG00000080819	4	5
ENSG00000080822	8	3
ENSG00000080823	2	7
ENSG00000080824	8	0
ENSG00000080839	11	13
ENSG00000080845	72	46
ENSG00000080854	12	14
ENSG00000080986	1	10
ENSG00000081014	9	12
ENSG00000081019	2	2
ENSG00000081026	12	7
ENSG00000081041	4	4
ENSG00000081051	9	12
ENSG00000081052	37	30
ENSG00000081059	5	0
ENSG00000081087	2	4
ENSG00000081138	2	13
ENSG00000081148	22	17
ENSG00000081154	0	1
ENSG00000081177	2	12
ENSG00000081181	2	10
ENSG00000081189	0	1
ENSG00000081237	31	32
ENSG00000081248	12	38
ENSG00000081277	5	19
ENSG00000081307	3	7
ENSG00000081320	4	2
ENSG00000081377	6	5
ENSG00000081386	15	6
ENSG00000081479	84	119
ENSG00000081692	5	5
ENSG00000081721	3	3
ENSG00000081760	22	17
ENSG00000081770	5	6
ENSG00000081791	13	11
ENSG00000081800	14	6
ENSG00000081803	6	15
ENSG00000081818	9	3
ENSG00000081842	47	35
ENSG00000081853	30	30
ENSG00000081870	2	1
ENSG00000081913	15	26
ENSG00000081923	13	22
ENSG00000081985	22	22
ENSG00000082014	1	8
ENSG00000082068	10	5
ENSG00000082074	14	16
ENSG00000082126	25	20
ENSG00000082146	2	8
ENSG00000082153	0	3
ENSG00000082175	8	10
ENSG00000082196	4	5
ENSG00000082212	6	11
ENSG00000082213	11	12
ENSG00000082258	1	3
ENSG00000082269	15	12
ENSG00000082293	22	21
ENSG00000082397	13	15
ENSG00000082438	24	24
ENSG00000082458	13	8
ENSG00000082482	1	3
ENSG00000082497	1	2
ENSG00000082512	3	6
ENSG00000082515	5	3
ENSG00000082516	35	26
ENSG00000082556	2	11
ENSG00000082641	0	4
ENSG00000082684	13	42
ENSG00000082701	0	3
ENSG00000082781	5	15
ENSG00000082805	2	20
ENSG00000082898	0	8
ENSG00000082929	3	1
ENSG00000082996	0	3
ENSG00000083067	13	32
ENSG00000083093	29	16
ENSG00000083097	11	18
ENSG00000083099	2	1
ENSG00000083123	8	14
ENSG00000083168	7	23
ENSG00000083223	7	12
ENSG00000083290	6	9
ENSG00000083307	1	8
ENSG00000083312	2	4
ENSG00000083444	16	34
ENSG00000083454	17	9
ENSG00000083457	37	40
ENSG00000083520	11	30
ENSG00000083535	7	7
ENSG00000083544	4	7
ENSG00000083622	14	15
ENSG00000083635	8	11
ENSG00000083642	1	5
ENSG00000083720	13	14
ENSG00000083750	1	1
ENSG00000083782	7	2
ENSG00000083799	4	12
ENSG00000083807	13	8
ENSG00000083812	14	14
ENSG00000083814	9	1
ENSG00000083817	7	9
ENSG00000083828	1	0
ENSG00000083838	16	9
ENSG00000083842	15	21
ENSG00000083844	6	18
ENSG00000083845	0	5
ENSG00000083857	98	145
ENSG00000083896	0	5
ENSG00000083937	2	3
ENSG00000084070	3	4
ENSG00000084072	6	6
ENSG00000084073	7	6
ENSG00000084090	1	8
ENSG00000084092	12	12
ENSG00000084093	32	14
ENSG00000084110	5	14
ENSG00000084112	14	21
ENSG00000084207	2	6
ENSG00000084234	6	5
ENSG00000084444	6	10
ENSG00000084453	11	31
ENSG00000084463	1	8
ENSG00000084623	0	7
ENSG00000084628	0	2
ENSG00000084636	10	24
ENSG00000084652	3	2
ENSG00000084674	86	50
ENSG00000084676	8	11
ENSG00000084693	3	7
ENSG00000084710	3	15
ENSG00000084731	5	14
ENSG00000084733	0	1
ENSG00000084734	5	10
ENSG00000084754	3	8
ENSG00000084764	1	3
ENSG00000084774	7	25
ENSG00000085063	4	2
ENSG00000085117	2	7
ENSG00000085185	2	11
ENSG00000085231	6	0
ENSG00000085265	4	15
ENSG00000085274	4	3
ENSG00000085276	4	9
ENSG00000085377	4	7
ENSG00000085382	1	6
ENSG00000085415	5	1
ENSG00000085433	0	3
ENSG00000085449	0	18
ENSG00000085465	11	15
ENSG00000085491	8	9
ENSG00000085511	13	13
ENSG00000085514	6	4
ENSG00000085552	19	24
ENSG00000085563	11	24
ENSG00000085644	7	1
ENSG00000085662	2	0
ENSG00000085719	4	7
ENSG00000085733	8	13
ENSG00000085741	1	4
ENSG00000085760	8	5
ENSG00000085788	0	2
ENSG00000085831	5	19
ENSG00000085832	10	17
ENSG00000085840	9	9
ENSG00000085871	0	1
ENSG00000085872	2	23
ENSG00000085978	5	6
ENSG00000085982	13	18
ENSG00000085998	5	15
ENSG00000085999	5	5
ENSG00000086015	6	26
ENSG00000086061	9	2
ENSG00000086062	2	3
ENSG00000086065	1	3
ENSG00000086102	14	15
ENSG00000086159	5	9
ENSG00000086189	4	4
ENSG00000086200	5	17
ENSG00000086205	1	2
ENSG00000086232	5	12
ENSG00000086288	8	7
ENSG00000086289	6	7
ENSG00000086300	1	1
ENSG00000086475	0	5
ENSG00000086504	8	6
ENSG00000086506	0	2
ENSG00000086544	12	13
ENSG00000086548	1	0
ENSG00000086570	87	101
ENSG00000086589	0	6
ENSG00000086598	2	6
ENSG00000086619	6	6
ENSG00000086666	0	1
ENSG00000086696	12	4
ENSG00000086712	0	4
ENSG00000086717	4	8
ENSG00000086730	5	1
ENSG00000086758	6	30
ENSG00000086827	11	15
ENSG00000086848	3	11
ENSG00000086967	16	37
ENSG00000086991	2	7
ENSG00000087008	16	21
ENSG00000087053	28	20
ENSG00000087074	57	29
ENSG00000087076	3	4
ENSG00000087077	7	9
ENSG00000087085	4	16
ENSG00000087086	4	1
ENSG00000087087	2	15
ENSG00000087088	5	2
ENSG00000087095	15	6
ENSG00000087111	2	9
ENSG00000087116	19	40
ENSG00000087152	0	4
ENSG00000087157	11	9
ENSG00000087191	0	4
ENSG00000087206	11	4
ENSG00000087237	16	5
ENSG00000087245	4	18
ENSG00000087253	8	5
ENSG00000087258	1	8
ENSG00000087263	16	12
ENSG00000087266	11	29
ENSG00000087269	21	14
ENSG00000087274	4	12
ENSG00000087299	10	5
ENSG00000087301	22	20
ENSG00000087302	0	4
ENSG00000087303	24	33
ENSG00000087338	3	6
ENSG00000087365	2	5
ENSG00000087448	2	6
ENSG00000087460	33	2
ENSG00000087470	1	6
ENSG00000087494	7	1
ENSG00000087495	5	9
ENSG00000087502	7	4
ENSG00000087510	16	14
ENSG00000087586	9	7
ENSG00000087589	16	20
ENSG00000087842	2	3
ENSG00000087884	2	0
ENSG00000087903	5	16
ENSG00000087916	1	11
ENSG00000088002	27	7
ENSG00000088035	10	12
ENSG00000088038	6	17
ENSG00000088053	20	13
ENSG00000088179	4	14
ENSG00000088205	6	9
ENSG00000088247	1	8
ENSG00000088256	7	18
ENSG00000088280	15	24
ENSG00000088298	9	28
ENSG00000088305	1	11
ENSG00000088320	4	1
ENSG00000088325	13	10
ENSG00000088356	1	1
ENSG00000088367	7	17
ENSG00000088386	14	18
ENSG00000088387	17	36
ENSG00000088448	1	8
ENSG00000088451	4	5
ENSG00000088538	4	6
ENSG00000088543	4	0
ENSG00000088682	10	4
ENSG00000088726	6	9
ENSG00000088727	5	4
ENSG00000088756	7	16
ENSG00000088766	2	3
ENSG00000088782	3	1
ENSG00000088808	5	20
ENSG00000088812	16	18
ENSG00000088826	2	18
ENSG00000088827	33	31
ENSG00000088833	1	3
ENSG00000088836	13	28
ENSG00000088854	16	8
ENSG00000088876	15	10
ENSG00000088881	5	3
ENSG00000088882	8	6
ENSG00000088888	14	9
ENSG00000088899	12	11
ENSG00000088926	8	8
ENSG00000088930	1	12
ENSG00000088986	1	3
ENSG00000088992	1	6
ENSG00000089006	3	2
ENSG00000089012	7	6
ENSG00000089022	0	1
ENSG00000089041	12	9
ENSG00000089048	15	8
ENSG00000089050	4	8
ENSG00000089053	2	6
ENSG00000089057	3	19
ENSG00000089060	9	17
ENSG00000089063	2	4
ENSG00000089091	19	19
ENSG00000089094	3	20
ENSG00000089101	31	30
ENSG00000089116	2	6
ENSG00000089123	2	3
ENSG00000089127	62	18
ENSG00000089154	6	25
ENSG00000089157	0	6
ENSG00000089159	3	6
ENSG00000089163	1	4
ENSG00000089169	7	27
ENSG00000089177	28	43
ENSG00000089195	4	5
ENSG00000089199	17	10
ENSG00000089220	3	7
ENSG00000089225	4	15
ENSG00000089234	3	7
ENSG00000089248	3	4
ENSG00000089250	13	32
ENSG00000089280	4	11
ENSG00000089289	1	1
ENSG00000089327	6	5
ENSG00000089335	12	4
ENSG00000089336	20	22
ENSG00000089351	13	17
ENSG00000089356	3	1
ENSG00000089472	5	11
ENSG00000089486	2	4
ENSG00000089505	2	2
ENSG00000089558	7	12
ENSG00000089597	6	5
ENSG00000089639	11	18
ENSG00000089682	0	1
ENSG00000089685	7	2
ENSG00000089692	19	18
ENSG00000089693	1	0
ENSG00000089723	2	5
ENSG00000089737	12	7
ENSG00000089775	2	3
ENSG00000089818	1	5
ENSG00000089820	8	9
ENSG00000089847	10	27
ENSG00000089876	14	16
ENSG00000089902	0	3
ENSG00000089916	1	4
ENSG00000090006	28	32
ENSG00000090013	0	10
ENSG00000090020	7	13
ENSG00000090054	2	3
ENSG00000090060	1	3
ENSG00000090061	3	4
ENSG00000090097	3	4
ENSG00000090104	2	4
ENSG00000090238	1	0
ENSG00000090263	3	4
ENSG00000090266	4	1
ENSG00000090269	8	3
ENSG00000090273	1	1
ENSG00000090316	0	11
ENSG00000090339	8	7
ENSG00000090372	6	9
ENSG00000090376	20	16
ENSG00000090382	1	1
ENSG00000090402	20	50
ENSG00000090432	2	6
ENSG00000090447	1	7
ENSG00000090470	2	5
ENSG00000090487	0	2
ENSG00000090512	26	10
ENSG00000090520	0	4
ENSG00000090530	10	13
ENSG00000090534	6	2
ENSG00000090539	9	10
ENSG00000090554	4	3
ENSG00000090565	10	16
ENSG00000090581	10	4
ENSG00000090612	4	4
ENSG00000090615	33	46
ENSG00000090621	0	2
ENSG00000090659	31	26
ENSG00000090661	5	14
ENSG00000090674	10	12
ENSG00000090686	6	17
ENSG00000090776	0	1
ENSG00000090857	0	3
ENSG00000090861	2	10
ENSG00000090863	1	11
ENSG00000090889	2	3
ENSG00000090905	17	15
ENSG00000090920	30	61
ENSG00000090924	23	27
ENSG00000090932	8	16
ENSG00000090971	8	4
ENSG00000090975	4	33
ENSG00000090989	2	7
ENSG00000091009	1	4
ENSG00000091010	3	5
ENSG00000091039	1	7
ENSG00000091073	0	2
ENSG00000091106	12	5
ENSG00000091127	4	7
ENSG00000091128	75	31
ENSG00000091129	5	16
ENSG00000091136	26	27
ENSG00000091137	9	9
ENSG00000091138	3	30
ENSG00000091140	3	8
ENSG00000091157	5	27
ENSG00000091164	1	6
ENSG00000091181	4	6
ENSG00000091262	10	20
ENSG00000091317	4	4
ENSG00000091409	5	9
ENSG00000091428	4	18
ENSG00000091436	5	11
ENSG00000091483	8	9
ENSG00000091490	16	40
ENSG00000091513	12	20
ENSG00000091527	1	2
ENSG00000091536	29	33
ENSG00000091542	1	3
ENSG00000091583	11	5
ENSG00000091592	31	28
ENSG00000091622	10	38
ENSG00000091640	0	1
ENSG00000091651	0	1
ENSG00000091656	18	41
ENSG00000091664	4	7
ENSG00000091704	2	10
ENSG00000091732	5	10
ENSG00000091831	3	11
ENSG00000091844	0	3
ENSG00000091879	6	10
ENSG00000091947	0	2
ENSG00000091972	3	11
ENSG00000091986	14	9
ENSG00000092009	1	4
ENSG00000092010	0	1
ENSG00000092020	1	4
ENSG00000092028	0	5
ENSG00000092036	12	5
ENSG00000092051	1	17
ENSG00000092054	0	54
ENSG00000092067	3	2
ENSG00000092068	10	10
ENSG00000092094	1	2
ENSG00000092096	1	10
ENSG00000092098	3	3
ENSG00000092108	1	7
ENSG00000092140	4	7
ENSG00000092148	5	36
ENSG00000092199	4	4
ENSG00000092200	18	13
ENSG00000092201	3	13
ENSG00000092203	2	6
ENSG00000092208	2	4
ENSG00000092295	6	12
ENSG00000092330	4	8
ENSG00000092345	0	2
ENSG00000092377	4	6
ENSG00000092421	14	17
ENSG00000092439	10	16
ENSG00000092445	2	8
ENSG00000092470	5	2
ENSG00000092529	2	6
ENSG00000092531	1	0
ENSG00000092607	2	3
ENSG00000092621	5	16
ENSG00000092758	17	17
ENSG00000092820	0	8
ENSG00000092841	1	1
ENSG00000092847	0	6
ENSG00000092850	7	4
ENSG00000092853	12	11
ENSG00000092871	1	2
ENSG00000092929	15	23
ENSG00000092931	2	8
ENSG00000092964	1	18
ENSG00000092969	2	11
ENSG00000092978	6	10
ENSG00000093000	1	5
ENSG00000093009	3	5
ENSG00000093010	5	10
ENSG00000093072	8	16
ENSG00000093100	11	15
ENSG00000093134	18	11
ENSG00000093144	4	6
ENSG00000093167	11	5
ENSG00000093183	2	2
ENSG00000093217	8	12
ENSG00000094631	4	3
ENSG00000094661	34	12
ENSG00000094755	1	22
ENSG00000094796	1	6
ENSG00000094804	3	9
ENSG00000094841	1	0
ENSG00000094880	1	9
ENSG00000094914	1	1
ENSG00000094963	6	14
ENSG00000094975	22	9
ENSG00000095002	5	8
ENSG00000095015	6	12
ENSG00000095059	0	5
ENSG00000095066	4	6
ENSG00000095110	16	9
ENSG00000095139	3	6
ENSG00000095203	5	13
ENSG00000095209	2	2
ENSG00000095261	4	10
ENSG00000095303	4	14
ENSG00000095319	6	19
ENSG00000095321	6	13
ENSG00000095370	20	17
ENSG00000095380	5	8
ENSG00000095383	20	25
ENSG00000095397	18	21
ENSG00000095464	9	15
ENSG00000095485	4	6
ENSG00000095539	11	8
ENSG00000095564	1	16
ENSG00000095574	1	1
[truncated: 15,638 more rows]

## Sheet: G
advantageous s	deleterious s	population size	# of simulations	true alpha	logarithmic fit estimation	exponential fit estimation
0.01	40% 0.001 40% 0.0001	constant	500	0.524	0.555 [0.4,0.69]	0.524 [0.36,0.67]
0.01	40% 0.001 40% 0.0001	constant	100	0.092	0.152 [-0.13,0.39]	0.091 [-0.2,0.32]
0.001	40% 0.001 40% 0.0001	constant	100	0.494	0.458 [0.27,0.64]	0.426 [0.24,0.61]
0.001	40% 0.001 40% 0.0001	constant	100	0.12	0.154 [-0.16,0.38]	0.094 [-0.24,0.32]
0.01	40% 0.001 40% 0.0001	bottleneck, 80% reduction from generations 19K to 19.5K	100	0.484	0.433 [0.1,0.7]	0.415 [0.09,0.69]
0.01	40% 0.001 40% 0.0001	expansion, 10X increase at generation 19.5K	100	0.507	0.516 [0.39,0.64]	0.489 [0.37,0.59]
[] give the 95% confidence intervals for the predicted alpha.
advantageous s is the selection coefficient of advantageous mutations
deleterious s is the selection coefficient of deleterious mutations

## Sheet: H
minimum # of tissues with GTEx V4 RPKM≥10	BUSTED P≤0.5	BUSTED P≤10-5	# VIPs	# total	% VIPs
10	1.02	3.98	739	3969	0.186193
20	1.16	4.92	614	2983	0.205833
30	1.1	7.02	540	2388	0.226131
40	1.27	12.96	433	1767	0.245048
minimum # of tissues with Human Proteome Map spectral count≥5	BUSTED P≤0.5	BUSTED P≤10-5	# VIPs	# total	% VIPs
10	1.13	4.8	731	3495	0.209156
20	1.13	5.22	543	2200	0.246818
PPI degree Biogrid v3.1.81≥	BUSTED P≤0.5	BUSTED P≤10-5	# VIPs	# total	% VIPs
5	0.94	2.92	807	2377	0.339504
10	0.86	2.72	584	1334	0.437781

## Sheet: I
Ensembl Gene ID	BUSTED P-value	Human	Chimpanzee	Node 1	Gorilla	Node 2	Orangutan	Node 3	Gibbon	Node 4	Macaque	Baboon	Node 5	Node 6	Marmoset	Node 7	Bushbaby	Node 8	Mouse	Rat	Node 9	Guinea Pig	Node 10	Squirrel	Node 11	Rabbit	Node 12	Node 13	Sheep	Cow	Node 14	Pig	Node 15	Panda	Ferret	Node 16	Dog	Node 17	Cat	Node 18	Horse	Node 19	Microbat	Node 20	Elephant
ENSG00000000003	0.358451	0	0	0	0	0	0	0	0	0	0	0	0	0	0	0	0	0	0	0.0175014	0	0	0	0.0652541	0	0	0	0	0	0	0	0	0	0	0	0	0	0	0	0	0	0	0	0	0.0902099
ENSG00000000005	1	0	0	0	0	0	0	0	0	0	0	0	0	0	0	0	0	0	0	0	0	0	0	0	0	0	0	0	0	0	0	0	0	0	0	0	0	0	0	0	0	0	0.00661562	0	0
ENSG00000000457	0.999981	0	0	0	0	0	0.00518149	0	0	0	0.0222723	0	0	0	0	0	0.102429	0	0	0	0	0	0	0.218527	0	0	0.00798057	0	0	0	0	0	0	0	0	0	0	0	0.238157	0	0	0	0.285993	0	0.212228
ENSG00000000460	0.0336187	0	0	0	0	0	0	0	0	0	0	0.0294803	0	0	0	0	0.287434	0	0	0	0	0	0	0	0	0.015566	0	0	0	0.00155459	0.0124889	0	0	0	0	0	0	0	0.132282	0	0	0	0.0204599	0	0
ENSG00000000938	1	0	0	0	0	0	0	0	0	0	0	0	0	0	0	0	0.0965598	0	0	0	0	0.0135462	0	0.0109902	0	0	0	0	0	0	0	0.0356509	0	0	0	0	0	0	0	0	0	0	0.00427112	0	0
ENSG00000001036	0.153851	0	0	0	0	0	0.00311704	0	0	0	0	0	0	0	0	0.0173788	0.195672	0	0.0879894	0.00438942	0.0975206	0	0	0.170354	0	0	0	0	0	0	0	0	0	0	0	0	0	0	0	0	0.168636	0	0	0	0.252045
ENSG00000001084	1	0	0	0	0	0	0	0	0	0	0	0	0	0	0	0	0	0	0	0	0	0	0	0	0	0	0	0	0	0	0	0.0275401	0	0	0	0	0	0	0	0	0	0	0	0	0
ENSG00000001167	0.740682	0	0	0	0	0	0	0	0	0	0	0	0	0	0	0	0	0	0	0	0	0	0	0	0	0	0	0	0	0	0	0	0	0	0	0	0	0	0	0	0	0	0	0	0
ENSG00000001460	0.212189	0	0	0	0	0	0	0	0	0	0	0	0	0	0	0	0	0	0	0.0126083	0	0.00784734	0	0.0366086	0	0	0	0.0182073	0	0	0	0	0	0	0	0	0	0	0	0	0	0	0	0	0
ENSG00000001461	0.779234	0	0	0	0	0	0	0	0	0	0	0	0	0	0	0	0	0	0	0	0	0	0	0	0	0	0	0	0	0	0	0	0	0	0	0.00297144	0	0	0	0	0	0	0	0	0
ENSG00000001497	1	0	0.00220017	0	0	0	0	0	0	0	0	0	0	0	0	0	0	0	0	0	0.00725116	0	0	0	0	0.349354	0	0	0.00972654	0	0	0	0	0	0	0	0	0	0	0	0	0	0.00705067	0	0
ENSG00000001561	0.257425	0	0	0	0	0	0	0	0	0	0	0	0	0	0	0	0	0	0	0	0.0340984	0	0	0.0604625	0	0	0	0.0197611	0	0	0	0	0.0898757	0	0	0	0	0	0	0.0529243	0.0440427	0	0	0	0
ENSG00000001626	0.000492632	0	0	0	0	0	0	0	0	0	0	0	0	0	0.0496194	0.00516918	0	0	0.00567523	0.0306206	0.135035	0.0926706	0	0	0.0139543	0	0	0	0	0	0	0	0	0	0	0	0.00446573	0.00212508	0	0.0220612	0.0867818	0	0.0051841	0	0
ENSG00000001629	0.0247126	0	0	0	0	0	0	0	0	0	0	0	0	0	0	0	0	0	0	0	0	0	0	0.00437566	0	0	0	0	0	0	0	0.00433894	0	0	0.00151591	0	0.0282835	0	0.0180287	0	0	0	0.00495794	0	0
ENSG00000001630	0.391422	0	0	0	0	0	0	0	0	0	0	0	0	0	0	0	0	0	0	0	0	0	0	0	0	0	0	0	0	0	0	0.0217581	0	0	0	0	0	0	0	0	0	0	0.00654705	0	0
ENSG00000001631	0.87977	0.00141232	0	0	0	0	0	0	0	0	0	0	0	0	0	0	0	0	0	0	0	0	0	0	0	0	0	0	0	0	0	0	0	0	0	0	0	0	0	0	0	0	0	0	0
ENSG00000002016	0.0108331	0	0	0	0	0	0	0	0	0	0	0	0	0	0	0.0905279	0.0187318	0	0	0	0	0	0	0	0	0	0	0	0.00539492	0	0	0.0688797	0	0.0426159	0.0121208	0	0	0	0	0	0.0259833	0	0	0	0
ENSG00000002330	1	0	0	0	0	0	0	0	0	0	0	0	0	0	0	0	0	0	0	0	0	0	0	0	0	0	0	0	0	0	0	0	0	0	0	0	0	0	0	0.00758981	0	0	0	0	0
ENSG00000002549	1	0	0	0	0	0	0	0	0	0	0	0	0	0	0	0	0	0	0	0	0	0	0	0	0	0.121594	0	0	0	0	0	0	0	0.0673202	0	0	0	0	0	0	0	0	0	0	0
ENSG00000002587	0.353872	0	0	0	0	0	0	0	0.0100446	0	0	0	0	0	0	0	0	0	0	0	0	0.031247	0	0.0525507	0	0	0	0	0	0	0	0	0	0	0	0	0	0	0	0	0	0	0	0	0
ENSG00000002726	0.921863	0.00175116	0	0	0	0	0	0	0	0	0	0	0.05703	0	0	0	0	0.00450341	0	0	0.0345612	0	0	0.252579	0	0	0	0.0124559	0	0	0	0	0.0238033	0.00574828	0	0	0	0	0.00655373	0	0	0	0	0	0
ENSG00000002745	1	0	0	0	0	0	0	0	0	0	0	0	0	0	0	0	0	0	0	0	0	0	0	0	0	0	0	0	0	0	0	0	0	0	0	0	0	0	0	0	0	0	0	0	0
ENSG00000002746	0.00373293	0	0	0	0	0	0	0	0	0	0	0	0	0	0	0	0	0	0	0.0429403	0.00446899	0	0	0.0806813	0	0.00671264	0	0	0.045021	0	0	0	0.00245499	0.00164141	0.0207029	0	0.0709473	0	0	0	0	0.00742323	0.0064431	0	0
ENSG00000002834	0.586389	0	0	0	0	0	0	0	0	0	0	0	0	0	0.051905	0	0	0	0	0	0	0	0	0	0	0	0	0	0	0.0122457	0	0	0	0	0	0	0	0	0	0	0	0	0	0	0
ENSG00000002919	1	0	0	0	0	0	0	0	0	0	0	0	0	0	0	0	0	0	0	0	0.0962289	0	0	0	0	0	0	0	0	0	0	0	0	0	0.0200192	0	0	0	0	0	0	0	0	0	0
ENSG00000003056	0.0287026	0	0	0	0	0	0	0	0	0	0	0	0	0	0	0	0.00421062	0	0	0	0	0	0	0.0122842	0	0	0	0	0	0	0.00583183	0	0	0	0	0	0	0	0	0	0	0	0	0	0
ENSG00000003137	0.999875	0	0	0	0	0	0	0	0	0	0	0	0	0	0	0	0	0	0	0	0	0	0	0	0	0	0	0	0	0	0	0	0	0	0	0	0	0	0.0067005	0	0	0	0	0	0
ENSG00000003147	0.8982	0	0	0	0	0	0	0	0	0	0	0	0	0	0	0	0	0	0	0	0	0.129456	0	0	0	0	0	0	0	0.0547968	0	0	0	0	0	0	0	0	0	0.00303341	0	0	0	0	0
ENSG00000003249	0.669113	0	0	0	0	0	0	0	0	0	0	0	0	0	0	0	0.0840178	0	0	0	0	0	0	0	0	0	0	0	0.00872746	0	0	0.0642155	0	0	0	0.0181858	0	0	0	0	0	0	0	0.034929	0
ENSG00000003393	0.933687	0	0	0	0.00800931	0.00437852	0	0	0	0	0	0	0	0	0	0	0	0	0	0	0	0	0	0.0705007	0	0	0	0	0	0	0	0	0	0	0	0	0	0	0	0	0	0	0	0	0
ENSG00000003402	0.0597897	0	0	0	0	0	0	0	0	0	0	0	0	0	0	0.101918	0.376231	0	0.110559	0	0.170427	0.0259298	0	0.0751698	0	0	0	0	0	0	0.00840105	0	0	0	0	0	0	0	0	0.0356688	0	0	0	0	0
ENSG00000003509	1	0	0	0	0	0	0	0	0	0	0	0	0	0	0	0	0	0	0	0	0	0	0	0	0	0	0	0	0	0	0	0.0494292	0	0	0	0	0	0	0	0	0	0	0.125782	0	0
ENSG00000003987	1	0	0	0	0	0	0.00688917	0	0	0	0	0	0	0	0	0	0	0	0	0	0	0	0	0	0	0	0	0	0	0	0	0	0	0	0	0	0	0	0.0237237	0	0	0	0	0	0
ENSG00000003989	0.89214	0	0	0	0	0	0	0	0	0	0	0	0	0	0	0	0	0.0284191	0	0.00199424	0	0	0	0.00610899	0	0	0	0	0	0	0	0	0.00489242	0	0	0	0	0	0	0	0	0	0	0	0.0207447
ENSG00000004399	0.00164689	0	0.00102304	0	0	0	0	0	0	0	0	0	0	0	0.0111442	0	0	0	0	0	0.00565297	0.00400259	0	0.0106359	0	0.0104715	0.000860831	0	0.00164151	0.00557851	0.0464729	0	0	0	0	0.00218907	0	0	0.00279721	0	0.00661463	0	0	0	0
ENSG00000004455	0.296209	0	0	0	0	0	0	0	0	0	0	0	0	0	0	0	0	0	0.00956126	0	0	0	0	0	0	0	0	0	0	0	0	0	0	0	0	0	0	0	0.0430521	0	0	0	0	0.00480146	0
ENSG00000004478	0.750874	0	0.0055121	0	0	0	0	0	0	0	0	0	0	0	0	0	0	0	0	0	0	0	0	0	0	0.00450874	0	0	0	0	0	0	0	0	0	0	0	0	0	0	0	0	0.00322056	0	0
ENSG00000004487	0.0881529	0	0	0	0	0	0	0	0	0	0	0	0	0	0	0	0.00294018	0	0	0	0	0	0	0	0	0	0	0	0	0	0	0	0	0	0	0	0	0	0	0	0	0	0	0	0
ENSG00000004534	1	0	0	0	0	0	0	0	0	0	0	0	0	0	0	0	0	0	0	0	0.186482	0.00153241	0	0	0	0	0	0	0	0	0	0	0	0	0	0	0	0	0	0.00122535	0.0136065	0	0	0	0
ENSG00000004776	0.0384699	0	0	0	0	0	0	0	0	0	0	0	0	0	0	0	0	0	0.0103729	0	0	0	0	0.0123595	0	0	0	0	0	0	0	0	0	0	0	0	0	0	0.0187403	0	0	0	0	0	0
ENSG00000004779	0.253789	0	0	0	0	0	0	0	0	0	0	0	0.0591338	0	0	0	0	0	0	0	0	0	0	0	0	0	0	0	0	0	0	0	0	0	0	0	0	0	0	0	0	0	0	0	0
ENSG00000004799	0.725559	0	0	0	0	0	0	0	0	0	0	0	0	0	0	0	0	0	0.00333649	0	0	0	0	0	0	0	0	0	0	0	0	0	0	0	0	0	0.0178376	0	0	0	0	0	0	0	0
ENSG00000004846	0.30564	0	0	0	0	0	0	0	0	0	0	0	0	0	0	0	0.00312831	0	0	0.00268744	0	0	0	0	0	0	0	0	0.0205802	0.0020292	0	0	0	0.00379805	0	0	0	0	0	0	0	0.00142251	0	0	0
ENSG00000004866	0.980054	0	0	0	0	0	0.0103887	0	0	0	0	0	0	0	0	0	0	0	0	0	0	0	0	0.0276927	0	0	0	0	0	0	0	0	0	0	0	0	0	0	0	0	0	0.00197184	0	0	0
ENSG00000004897	0.0646414	0	0	0	0.0147898	0	0	0	0	0	0	0	0	0	0	0	0	0	0.00149402	0	0	0	0	0	0	0.0116503	0	0	0	0	0	0	0	0	0	0	0	0	0	0	0	0	0	0	0
ENSG00000004939	0.167159	0	0	0	0	0.0421774	0	0	0	0	0	0	0	0	0	0	0.0213439	0	0	0	0	0.0225071	0	0	0	0	0	0.00551368	0.0914374	0	0.210868	0.0293016	0	0.114368	0	0	0	0	0.0217028	0.0463719	0.0219605	0	0	0	0
ENSG00000004948	1	0	0	0	0	0	0	0	0	0	0	0	0	0	0	0	0	0	0	0	0	0.0229347	0	0.14077	0	0	0	0	0	0	0	0	0.182891	0	0	0	0	0	0	0	0.0347502	0	0	0.039074	0
ENSG00000004961	0.00281129	0	0	0	0	0	0	0	0.00387756	0	0	0.00983294	0	0	0	0.0286751	0	0	0	0.0134239	0.142174	0	0	0	0	0	0	0	0	0	0.0196956	0	0	0	0	0	0.00944556	0	0	0	0	0	0	0	0
ENSG00000005020	0.00194524	0	0	0	0	0	0	0	0	0	0	0	0	0	0.0184754	0.0359185	0	0	0	0	0.0267722	0	0	0	0	0.0155623	0	0	0	0	0	0	0	0	0.012167	0	0	0	0.0106071	0	0	0	0.127554	0	0
ENSG00000005022	1	0	0	0	0	0	0	0	0	0	0	0	0	0	0	0	0.0414472	0	0	0	0	0	0	0	0	0	0	0	0	0	0	0	0	0	0	0	0	0	0	0	0	0	0	0	0
ENSG00000005073	0.0019438	0	0	0	0	0	0	0	0	0	0	0	0	0	0	0	0	0	0	0	0	0	0	0	0	0	0	0	0.00593415	0	0	0	0	0	0	0	0	0	0	0	0.0114775	0	0	0	0
ENSG00000005075	0.106051	0	0	0	0	0	0	0	0.057915	0	0	0	0	0	0	0	0	0	0	0	0	0	0	0	0	0	0	0	0	0	0	0	0	0	0	0	0	0	0	0	0	0	0	0	0
ENSG00000005102	0.0101054	0	0	0	0	0	0	0	0.00475154	0	0	0	0	0	0	0	0	0	0	0	0	0	0	0	0	0	0	0	0	0	0	0	0	0	0	0	0.0202308	0	0	0.02	0	0	0	0	0
ENSG00000005156	0.962008	0	0	0	0	0	0	0	0	0	0	0	0	0	0	0	0	0	0	0	0.144219	0	0	0.00585947	0	0	0	0.0215565	0	0	0	0.00440968	0	0.0507042	0	0.0369426	0	0	0	0	0.109378	0	0.00651732	0	0
ENSG00000005175	0.105106	0	0	0	0	0	0	0	0	0	0	0	0	0	0	0	0	0	0	0	0	0	0	0	0	0	0	0	0	0	0.00256676	0	0	0	0.0451407	0	0	0	0	0	0	0	0	0	0
ENSG00000005187	1	0	0	0	0	0	0	0	0	0	0	0	0	0	0	0	0	0	0	0	0.115907	0	0	0	0	0	0	0	0	0	0	0	0	0	0	0	0	0	0	0	0	0	0	0	0.19492
ENSG00000005194	0.0117358	0	0	0	0	0	0	0	0	0	0	0	0	0	0	0	0.00687978	0	0	0	0	0	0	0.0148031	0	0.0231987	0	0	0	0.00565113	0	0.0214969	0.0101458	0	0	0	0	0	0	0	0	0	0.119258	0.036787	0
ENSG00000005238	0.0504573	0	0	0	0	0	0	0	0	0	0	0	0	0	0	0.04899	0	0	0	0	0	0.00603822	0	0	0	0	0	0	0	0	0.0882492	0.0963532	0	0	0	0	0	0	0	0	0.015285	0	0	0	0
ENSG00000005302	0.0393688	0	0	0	0	0	0	0	0	0	0	0	0	0	0.034064	0.0297714	0	0	0	0.042723	0	0	0	0	0.00481975	0	0	0	0	0	0	0.0105217	0	0	0	0	0	0	0	0	0	0	0	0.0023027	0
ENSG00000005339	0.0822948	0	0	0	0	0	0	0	0	0	0	0	0	0	0	0.0183085	0	0	0	0	0	0	0	0	0	0	0	0	0	0	0	0	0	0.0121009	0	0	0	0	0.0652991	0	0	0	0	0.038435	0.0030869
ENSG00000005379	7.78222e-11	0	0.0011643	0	0	0	0	0	0.00180476	0	0.00979045	0	0	0	0	0	0	0.00142259	0	0	0	0	0	0	0	0	0	0	0	0	0.155584	0	0.0126396	0	0.00297471	0	0.200096	0	0.00285758	0	0	0.00340573	0.00484072	0.0546456	0.0162619
ENSG00000005381	4.1615e-05	0	0	0	0	0	0	0	0	0	0	0	0.00325621	0	0.0836073	0.0113621	0	0.00420756	0	0.0419707	0.0493871	0	0	0.0657499	0.00199972	0.154403	0	0	0.00431662	0	0.0493587	0	0.0380241	0	0.0099689	0.0110209	0.00264972	0	0	0.0373209	0	0	0.0694773	0.0038494	0
ENSG00000005436	0.681949	0	0	0	0	0	0	0	0	0	0.0102436	0	0	0.0248489	0	0.020724	0	0	0	0	0.322491	0	0	0	0	0.308084	0	0	0	0	0.0159209	0.140374	0	0	0.011976	0	0	0	0.00341742	0	0	0	0	0	0
ENSG00000005448	0.0637004	0	0	0	0	0	0	0	0	0.0109992	0	0	0	0	0	0	0	0	0	0.00479226	0	0.0479718	0	0	0	0	0	0	0	0	0	0	0	0	0	0	0	0	0	0	0.0470693	0	0	0	0
ENSG00000005469	0.0725988	0	0	0	0	0	0	0	0	0	0	0	0.0538469	0	0	0	0	0	0	0.0033929	0.0157608	0	0	0	0	0	0.0136549	0	0	0	0.0117436	0	0	0	0	0	0.172738	0	0	0	0	0	0	0	0.204795
ENSG00000005483	0.981533	0	0	0	0	0	0	0	0	0	0	0	0	0	0	0	0	0	0	0	0	0	0	0.00304456	0	0.145377	0	0	0	0.0484716	0.0673052	0	0	0	0	0	0	0	0.0761226	0	0	0	0	0	0
ENSG00000005700	0.663914	0	0	0	0	0	0	0	0	0	0	0	0	0	0	0	0.0435595	0	0	0	0	0	0	0	0	0	0	0	0	0	0	0	0.00110711	0	0	0	0	0	0	0	0	0	0	0	0.0166675
ENSG00000005812	0.84758	0	0	0	0	0	0	0	0	0	0	0	0	0	0	0	0	0	0	0	0	0	0	0	0	0	0	0	0	0	0	0	0	0	0	0	0	0	0	0	0.0351467	0	0	0	0
ENSG00000005844	2.11011e-06	0	0	0	0	0	0	0	0	0	0	0	0	0	0	0.136982	0	0	0.0288065	0	0.022074	0.0544782	0	0.0161041	0	0.0152559	0	0	0	0	0.0142187	0.0184565	0	0.0949842	0.00663423	0.00707474	0	0	0.0442155	0.099949	0.28388	0	0	0	0.0237145
ENSG00000005882	0.0301676	0	0	0	0	0	0	0	0	0	0	0	0	0	0	0	0	0	0	0	0	0	0	0	0.00270279	0	0	0	0	0	0	0.00301488	0.00304955	0	0	0	0	0	0	0	0.0566405	0	0	0	0
ENSG00000005884	0.0736685	0	0	0	0	0.00701864	0	0	0	0	0	0	0	0	0	0	0	0	0	0	0	0	0	0.0231148	0	0	0	0.0326425	0	0.0148492	0.0799919	0	0	0	0	0	0	0	0	0	0.0619584	0	0	0.00587962	0
ENSG00000005893	0.000903744	0	0.0117419	0	0	0	0	0	0	0	0	0	0	0	0	0	0	0	0.130177	0	0.0198863	0	0	0.0706501	0	0.169787	0	0	0	0	0.0260776	0	0.0220598	0	0	0	0.0873539	0.0484549	0	0	0	0	0	0	0
ENSG00000005981	0.850429	0	0	0	0	0	0	0	0	0	0	0	0	0	0	0	0	0	0	0	0	0	0	0.0109477	0	0	0	0	0	0	0	0	0	0	0	0	0	0	0.010475	0	0	0	0.0960472	0	0
ENSG00000006007	1	0	0	0	0	0	0	0	0	0	0	0	0	0	0	0	0	0	0	0	0	0	0	0	0	0	0	0	0	0	0	0.0490788	0	0	0	0	0	0	0	0	0	0	0	0	0
ENSG00000006025	0.133566	0	0	0	0	0	0	0	0	0	0	0	0	0	0	0	0	0	0	0	0	0	0	0	0	0	0	0	0	0	0	0	0	0	0	0	0	0	0.0184976	0	0.00276629	0	0	0	0
ENSG00000006042	1	0	0	0	0	0	0	0	0	0	0	0	0	0	0	0	0	0	0	0	0.00556017	0	0	0	0	0	0	0	0	0	0	0	0	0	0	0	0	0	0	0	0	0	0	0	0
ENSG00000006047	0.496534	0	0	0	0	0	0	0	0	0	0	0	0	0	0	0	0	0	0	0	0	0	0	0	0	0	0	0	0	0	0	0	0	0	0	0	0	0	0.0209798	0	0	0	0	0	0
ENSG00000006071	0.131812	0	0	0	0	0	0	0	0	0	0	0	0	0	0	0.0473401	0	0	0	0.00132453	0.0196595	0	0	0.0267923	0	0	0	0	0	0	0.0256953	0	0	0.00087931	0	0	0	0	0	0	0	0	0	0	0
ENSG00000006114	0.0277118
ENSG00000006116	1	0	0	0	0	0	0	0	0	0	0	0	0	0	0	0	0	0	0	0	0	0	0	0	0	0	0	0	0	0	0	0	0	0	0	0	0	0	0	0	0	0	0	0	0
ENSG00000006128	1	0	0	0	0	0	0	0	0	0	0	0	0	0	0	0	0	0	0	0	0	0	0	0	0	0	0	0	0	0	0	0	0	0	0	0	0	0	0	0	0	0	0	0	0
ENSG00000006194	1	0	0	0	0	0	0	0	0	0	0	0	0	0	0	0	0	0	0	0	0	0	0	0	0	0.219567	0	0	0	0	0	0	0	0	0	0	0	0	0	0	0	0	0	0	0
ENSG00000006282	0.0107429	0	0	0	0	0	0	0	0	0	0	0	0	0	0	0	0	0	0	0.00437483	0	0	0	0.0496275	0	0.0031863	0	0	0.0030111	0.00448912	0	0.0388867	0	0.00421436	0	0	0.031142	0	0	0	0	0	0	0	0.00442006
ENSG00000006283	1.21453e-05	0	0.00619393	0	0	0	0	0	0	0	0	0	0	0	0	0	0	0	0	0	0.00422254	0	0	0.00198845	0	0.00184393	0	0	0.00169794	0	0.00379042	0	0	0.0500107	0.00124955	0	0.0785504	0	0	0	0	0	0	0	0
ENSG00000006432	0.00664236	0	0	0	0	0	0.00122638	0	0	0	0	0	0	0	0	0	0	0	0	0	0	0	0	0.023353	0	0	0	0	0	0	0	0	0	0	0.00306242	0	0	0	0	0	0	0	0	0	0
ENSG00000006451	0.999962	0	0	0	0	0	0	0	0	0	0	0	0	0	0	0	0	0	0	0	0	0	0	0	0	0	0	0	0	0	0	0	0	0	0	0	0	0	0	0	0	0	0	0	0
ENSG00000006453	5.4605e-05	0	0	0	0	0	0	0	0	0	0	0	0	0	0	0	0	0	0	0	0	0	0	0	0	0	0.00360599	0	0.00688712	0	0	0	0	0	0	0	0	0.00679328	0	0	0	0	0.0452179	0	0
ENSG00000006459	0.999582	0	0	0	0	0	0	0	0	0	0	0	0	0	0	0	0	0	0	0	0	0	0	0	0	0.126998	0	0	0	0	0	0	0	0.0822533	0	0	0	0	0.028443	0	0	0	0	0	0.00749104
ENSG00000006468	1	0	0	0	0	0	0	0	0	0	0	0	0	0	0	0	0	0	0	0	0	0	0	0	0	0	0	0	0	0	0	0	0	0	0	0	0	0	0	0	0	0	0	0	0
ENSG00000006555	0.847574	0	0	0	0	0	0	0	0	0	0	0	0	0	0	0.0028576	0	0	0	0	0	0.251984	0	0	0	0	0.00991805	0	0	0	0	0	0	0	0	0	0	0	0	0.00783025	0	0	0.0266101	0	0
ENSG00000006576	0.999062	0	0	0	0	0	0	0	0	0	0	0	0	0	0	0	0	0	0	0	0.0676564	0	0	0.0129284	0	0	0	0	0	0	0	0	0	0	0	0	0	0	0	0	0	0	0	0	0
ENSG00000006611	0.0544727	0	0	0	0	0	0	0	0.0232987	0.00119367	0	0	0	0	0	0	0	0	0	0	0.0595522	0	0	0.0977899	0	0	0	0	0	0	0	0	0	0.00428137	0	0	0	0	0	0	0	0	0	0	0.146517
ENSG00000006625	0.513111	0	0	0	0	0	0	0	0	0	0	0	0	0	0	0	0	0	0	0	0.0612791	0	0	0.0364695	0	0	0	0	0	0	0	0	0	0	0	0	0	0	0	0	0	0	0	0	0.0304502
ENSG00000006634	0.755662	0	0	0	0	0	0	0	0	0	0	0	0.00214967	0	0	0	0.0110884	0	0	0	0	0.279998	0	0.0970582	0	0	0	0	0	0	0.13659	0	0	0	0	0	0	0	0	0	0.00643166	0.00306002	0.375188	0	0
ENSG00000006652	1	0	0	0	0	0	0	0	0	0	0	0	0	0	0	0	0	0	0	0	0	0	0	0	0	0	0	0	0	0	0	0	0	0	0	0	0	0	0	0	0	0	0	0	0
ENSG00000006712	0.000138753	0	0	0	0.00513259	0	0	0	0	0	0	0.00785516	0	0	0.00641077	0	0	0	0	0	0	0	0	0	0	0	0	0	0	0	0	0	0	0.00200098	0	0	0	0	0	0	0	0	0	0	0
ENSG00000006715	0.843645	0	0	0	0	0	0	0	0	0	0	0	0	0	0	0	0.031234	0	0	0.0113337	0	0	0	0	0	0	0	0	0	0	0	0	0	0	0	0	0	0.00151472	0	0	0	0	0	0	0
ENSG00000006740	1.98737e-06	0	0	0	0	0	0.011651	0	0.00155306	0	0	0	0	0.0033754	0	0	0.0093314	0	0.00664849	0	0.00747476	0	0	0	0	0	0.00157728	0	0	0	0	0	0	0	0	0	0	0	0.0420387	0	0	0.00269066	0	0	0
ENSG00000006747	0.980524	0	0	0	0	0	0	0	0	0	0	0	0	0.0327645	0	0	0	0	0	0	0.0782085	0	0.00771875	0	0	0	0	0	0	0	0	0	0	0.0396027	0	0	0	0	0	0	0	0	0.156971	0.00172412	0
ENSG00000006831	0.0659606	0	0	0	0	0	0	0	0	0	0	0	0	0	0	0	0	0	0	0.00312851	0	0	0	0	0	0	0.00399819	0	0	0	0	0.00428534	0	0	0	0	0	0	0	0	0	0	0	0	0
ENSG00000006837	0.982042	0	0	0	0	0	0	0	0	0	0	0	0	0	0	0	0	0	0	0.00527592	0	0	0	0.260892	0	0	0	0	0	0	0	0	0.0100696	0	0	0	0	0	0	0	0	0	0.247237	0	0
ENSG00000007038	0.0195382	0	0	0	0	0	0	0	0	0	0	0	0	0	0	0.0481024	0	0.0169079	0	0	0	0.314522	0	0	0	0	0	0	0	0	0	0	0	0	0	0	0	0	0	0.022867	0	0.0252196	0	0	0.0287309
ENSG00000007047	0.981897	0	0	0	0	0	0	0	0	0	0	0	0	0	0	0	0	0	0	0	0	0	0	0	0	0	0	0	0	0	0	0	0	0	0	0	0	0	0	0	0	0	0	0	0
ENSG00000007168	1	0	0	0	0	0	0	0	0	0	0	0	0	0	0	0	0	0	0	0	0	0	0	0	0	0	0	0	0	0	0	0	0	0	0	0	0	0	0	0	0	0	0.00690496	0	0
ENSG00000007171	2.80731e-08	0	0	0	0	0	0.0277159	0	0	0	0	0	0	0	0	0	0	0	0	0.0564018	0	0.012695	0	0	0.0208886	0	0.00135773	0	0	0.00121072	0	0	0.0012697	0	0	0	0.0156378	0	0.00693624	0.00316079	0	0	0	0	0
ENSG00000007202	0.143572	0	0	0	0	0	0	0	0.0319295	0	0	0	0	0	0.0296648	0	0	0	0	0	0	0	0	0	0	0	0	0.0264449	0	0	0	0	0	0	0	0	0	0	0	0	0	0	0	0	0
ENSG00000007314	1.09837e-07	0	0	0	0	0	0.00361076	0	0	0.011367	0	0	0	0.000838957	0	0.00363483	0.00258579	0	0	0	0.00418953	0.00321731	0	0.00691582	0	0	0	0	0	0	0.00471516	0.0100406	0	0	0	0	0	0	0.00235109	0	0.002176	0	0.0119669	0	0
ENSG00000007341	1	0	0	0	0	0	0	0	0	0	0	0	0	0	0	0	0	0	0	0	0	0	0	0	0	0.0782128	0	0	0	0	0	0	0	0	0	0	0	0	0	0	0	0	0	0	0
ENSG00000007384	0.203567	0	0	0	0	0	0	0	0	0	0	0	0	0	0	0	0	0.00244687	0	0	0	0.00261564	0	0	0	0.00173441	0	0	0	0	0	0	0	0	0	0	0	0	0	0	0	0	0.00307448	0	0
ENSG00000007545	2.38383e-08	0	0	0	0	0	0	0	0	0	0.00205416	0	0	0	0	0.0118107	0	0	0.00248443	0	0.0104631	0	0	0	0	0	0	0	0.00117807	0	0	0	0	0.00117532	0	0	0	0	0.00331525	0.00287882	0	0	0	0	0.00714951
ENSG00000007908	0.357666	0	0	0	0	0	0	0	0	0	0	0	0	0	0	0	0	0	0	0	0.0181508	0.104423	0	0	0	0.278254	0	0	0	0	0.0145471	0	0	0	0	0.0472575	0	0.0684331	0.218334	0	0	0	0	0.0535337	0.0517879
ENSG00000007923	0.00204391	0	0	0	0	0	0	0	0	0	0	0	0	0	0	0	0	0	0	0	0	0	0	0	0	0	0	0	0	0.00255574	0	0	0	0	0	0	0	0	0	0	0	0	0	0	0
ENSG00000007944	0.0279331	0	0	0	0	0	0	0	0	0	0	0	0	0	0	0	0	0	0	0	0	0	0	0.00289892	0	0	0	0	0	0	0	0.00279717	0	0	0	0	0	0	0	0	0	0	0	0	0
ENSG00000008018	1	0	0	0	0	0	0	0	0	0	0	0	0	0	0	0	0	0	0	0	0	0	0	0	0	0	0	0	0	0	0	0	0	0	0	0	0	0	0	0	0	0	0	0	0
ENSG00000008056	0.0390488	0	0.00745388	0	0	0	0	0	0	0	0	0	0	0	0	0	0.00735263	0	0	0	0.0216172	0.00790087	0	0	0	0.00251308	0.00481032	0	0	0	0	0	0	0	0	0	0	0	0	0	0	0	0	0	0
ENSG00000008083	0.00440643	0	0	0	0	0	0	0	0	0	0	0.00112689	0	0	0	0	0	0	0	0	0	0.00270404	0	0	0	0	0	0	0	0.00598091	0	0	0.0145783	0	0	0	0	0	0	0	0.0321074	0	0.00273299	0	0
ENSG00000008118	1	0	0	0	0	0	0	0	0	0	0	0	0	0	0	0	0	0	0.00489797	0	0	0	0	0	0.00492093	0	0	0	0	0	0	0	0	0	0	0	0	0	0	0	0	0	0	0	0
ENSG00000008196	0.931339	0	0	0	0	0	0	0	0	0	0	0	0	0	0	0	0	0	0	0	0	0	0	0	0	0	0	0	0	0	0	0	0	0	0	0	0	0	0	0	0	0	0	0	0
ENSG00000008197	1	0	0	0	0	0	0	0	0	0	0	0	0	0	0	0	0	0	0	0	0	0	0	0	0	0	0	0	0	0	0	0	0	0	0	0	0	0	0	0	0	0	0	0	0
ENSG00000008277	0.601294	0	0	0	0	0	0	0	0	0	0	0	0	0	0	0	0	0	0.0617225	0	0	0	0	0.0318226	0.00921347	0	0	0	0	0	0	0	0	0	0	0	0	0	0.0274281	0	0	0	0	0	0.00951991
ENSG00000008282	4.16564e-05	0	0	0	0	0	0	0	0	0.0236551	0	0	0	0	0.0309678	0	0	0	0	0	0	0.0467764	0	0.0991709	0	0	0	0	0	0	0	0	0	0	0.00868719	0	0	0.0122412	0	0	0	0	0	0	0
ENSG00000008283	0.570794	0	0	0	0	0	0	0	0	0	0	0	0.0044036	0	0.0275277	0	0	0	0	0	0	0	0	0	0	0	0	0	0	0	0	0.0151825	0	0	0	0	0	0	0	0	0	0	0	0	0.0371987
ENSG00000008311	0.00451017	0	0	0	0	0	0	0	0	0	0	0	0.0110911	0	0	0.0071051	0	0	0.00558382	0	0	0	0	0	0	0.00776443	0	0	0	0	0	0	0.0445345	0	0	0	0	0.0284826	0	0	0.00380612	0	0	0	0
ENSG00000008323	0.0100179	0	0	0	0	0	0	0	0	0	0	0	0	0	0	0	0	0	0	0.0052297	0	0	0	0	0	0.12022	0	0	0.0755385	0	0	0	0.0743081	0	0	0	0.00239732	0	0.00413692	0.0350698	0	0	0.00748356	0	0
ENSG00000008405	0.987838	0	0	0	0	0	0	0	0	0	0	0	0	0	0	0	0.0828058	0	0.00990987	0	0	0	0	0	0	0	0	0	0	0	0	0	0	0	0	0	0	0	0.011275	0	0	0	0	0	0.0725759
ENSG00000008438	9.42093e-05	0	0	0	0	0	0	0	0	0	0	0	0	0	0	0	0.0270134	0	0.0448524	0	0.0437395	0.0520726	0	0	0	0	0	0	0	0.0262098	0.0515381	0	0	0	0	0.0171836	0	0.0262467	0	0	0	0	0	0	0.0189529
ENSG00000008441	1	0	0	0	0	0	0	0	0	0	0	0	0	0	0	0	0	0	0	0	0	0	0	0	0	0	0	0	0	0	0	0	0	0	0	0	0	0	0	0	0	0	0	0	0
ENSG00000008513	0.932284	0	0	0	0	0	0	0	0.035882	0	0	0	0	0	0	0	0	0	0	0	0	0	0	0	0	0	0	0	0	0	0	0	0	0	0	0	0	0	0	0	0	0.00918242	0	0	0.0545829
ENSG00000008710	1.4877e-14	0	0	0	0	0.0291714	0.0872149	0	0	0	0	0	0.126753	0	0	0.145332	0.0234235	0	0	0	0.0601508	0	0	0.0034207	0.0014194	0	0	0.0591448	0	0.104527	0.00904364	0.00426143	0	0.00590112	0.0183853	0	0.00253387	0.00312984	0.0107079	0.0924034	0.0166093	0	0.00901028	0.149074	0.0354661
ENSG00000008838	0.000606951	0	0	0	0	0	0	0	0	0	0	0	0	0	0.00133751	0	0	0	0	0	0	0	0	0	0.00326737	0.0349738	0	0	0	0	0	0	0.0101341	0	0	0	0	0	0	0.0181124	0.00154108	0	0	0	0
ENSG00000008869	0.955033	0	0	0	0	0	0.00855145	0	0	0	0	0	0	0	0	0	0	0	0	0	0	0	0	0.0124035	0	0	0	0	0	0	0	0	0	0	0	0	0	0	0	0	0	0	0	0	0
ENSG00000008952	1	0	0	0	0	0	0	0	0	0	0	0	0	0	0	0	0	0	0	0	0	0	0	0	0	0	0	0	0	0	0	0	0	0	0	0	0	0	0	0	0	0	0.0404793	0	0
ENSG00000009335	0.00018014	0	0	0	0	0	0.00421612	0	0	0	0	0	0	0	0	0	0	0	0	0.0312031	0	0	0	0	0	0	0	0	0	0	0	0.0680428	0	0	0	0	0	0	0.00138199	0	0.0794492	0	0	0	0
ENSG00000009694	0.0241332	0	0.00374905	0	0	0	0	0	0	0	0	0	0	0	0	0	0	0	0	0	0	0	0	0	0	0	0	0	0	0	0	0	0	0	0	0	0	0	0	0	0	0	0	0	0
ENSG00000009765	0.159722	0	0	0	0	0	0	0	0	0	0	0	0.0331989	0	0	0	0	0	0	0	0.0106055	0	0	0	0	0	0	0	0	0	0	0.00598043	0	0	0	0	0	0	0	0	0	0	0	0	0
ENSG00000009780	0.0604087	0	0	0	0.0417931	0	0	0	0	0	0	0	0	0	0	0	0	0	0	0	0	0	0	0	0	0	0	0	0	0	0	0	0	0	0	0	0	0	0	0	0	0	0	0	0
ENSG00000009790	0.0234587	0	0.0166061	0	0	0	0	0	0	0	0	0	0	0	0	0.00474686	0.00960485	0	0	0	0.0151769	0	0	0	0	0	0	0	0	0.0221153	0	0	0	0	0	0	0	0	0	0.068437	0	0	0	0	0
ENSG00000009830	0.967826	0	0	0	0	0	0	0	0	0	0	0	0	0.00494681	0	0	0	0	0	0	0.127379	0	0	0	0	0	0.0251514	0	0	0	0	0	0	0.00180097	0	0	0	0	0	0	0	0	0	0	0
ENSG00000009844	0.976046	0	0	0	0	0	0	0	0	0	0	0	0	0	0	0	0	0	0	0	0	0	0	0	0	0	0	0	0	0	0	0	0	0	0	0	0	0	0	0	0.0777537	0	0	0	0
ENSG00000010017	0.447057	0	0	0	0	0	0	0	0	0	0	0	0	0	0	0	0	0	0	0	0	0.046624	0	0	0	0	0	0	0	0	0	0	0	0.00219408	0	0	0	0	0.0044468	0	0	0	0	0	0
ENSG00000010072	0.853148	0	0	0	0	0	0	0	0	0	0	0	0	0	0	0	0.0198786	0	0.0408201	0	0	0	0	0	0	0.254081	0	0	0	0	0	0.180943	0	0	0	0	0	0	0.163015	0	0	0	0	0	0
ENSG00000010219	0.759371	0	0	0	0	0	0	0	0	0	0	0	0	0	0	0	0.01688	0	0	0	0	0	0	0.0164733	0	0	0	0	0.0416967	0	0	0	0	0	0	0	0	0	0	0	0	0	0	0	0
ENSG00000010244	0.00029623	0	0	0	0	0	0.0695228	0	0	0	0	0	0	0	0.00250673	0	0	0	0	0	0	0	0	0	0	0	0	0	0	0	0	0	0	0	0	0	0	0	0	0.00926815	0	0	0	0	0
ENSG00000010256	0.0876303	0	0	0	0	0	0	0	0	0	0	0	0	0	0.00358911	0.0385877	0	0	0	0	0	0	0	0	0.0054244	0	0	0	0.00466316	0	0	0	0	0	0	0	0	0	0.00782073	0	0	0	0	0	0.0136075
ENSG00000010270	1	0	0	0	0	0	0	0	0	0	0	0	0	0	0	0	0	0	0	0	0	0	0	0	0	0	0	0	0	0	0	0	0	0	0	0	0	0	0	0	0	0	0	0	0
ENSG00000010278	0.738297	0	0	0	0	0	0	0	0	0	0	0	0	0	0	0	0	0	0	0	0	0	0	0	0.017113	0	0	0	0.0490686	0	0	0.0701496	0	0.0240814	0	0	0	0	0	0	0	0	0.0957426	0.00728548	0.0421887
ENSG00000010282	0.270596	0	0	0	0	0	0	0	0	0	0	0	0	0	0	0	0.00585719	0	0	0	0.0110688	0	0	0	0	0	0	0	0	0	0	0	0	0.0751192	0	0	0	0	0	0	0	0	0	0	0
ENSG00000010292	2.65016e-05	0	0	0	0	0	0.00301755	0	0	0	0	0	0	0	0	0	0.141657	0	0	0	0.00274445	0	0	0	0	0	0	0	0	0	0	0.00480404	0	0	0	0	0	0.0409824	0	0	0	0	0.00481408	0	0
ENSG00000010295	0.00979647	0	0.00220585	0	0	0	0	0	0	0	0	0	0	0	0	0	0	0	0	0	0	0	0	0	0	0	0	0	0	0	0	0	0	0	0	0	0	0	0	0	0.00659805	0	0	0	0
ENSG00000010318	0.585054	0	0	0	0	0	0	0	0.0473018	0	0	0	0	0	0	0.00386482	0.123055	0	0	0	0	0.030515	0	0	0	0	0	0	0	0	0	0	0.00818242	0	0	0	0	0	0	0	0	0	0	0	0
ENSG00000010319	0.0305114	0	0	0	0	0	0	0	0	0	0	0	0	0	0	0	0	0	0	0	0	0	0	0.00526165	0.00290511	0	0	0	0	0	0.0034224	0	0.00601275	0	0	0	0	0	0	0	0	0	0	0	0.0197816
ENSG00000010322	0.706185	0	0	0	0	0	0.00362887	0	0	0	0	0	0	0	0	0	0.0685738	0	0	0	0	0	0	0	0	0	0	0.00172581	0.0529897	0	0	0	0	0	0	0	0	0	0.0468691	0	0	0	0	0	0
ENSG00000010327	1.83259e-05	0	0.00137623	0	0.00791162	0	0.0472377	0	0	0	0	0	0	0	0.0175575	0.00525558	0	0.047132	0.110236	0.00453695	0.171046	0	0.0147672	0	0	0	0	0.0520492	0	0	0.0180005	0.00992581	0	0	0.00225186	0	0.00351799	0.0305421	0	0	0	0	0	0	0.0111917
ENSG00000010379	0.0697158	0	0	0	0	0	0.0113038	0	0	0	0	0	0	0	0.00651163	0.00473203	0	0	0	0.00635307	0.00473834	0	0	0.0462957	0	0	0	0	0	0	0	0	0	0	0	0	0	0	0	0	0.266455	0	0	0	0
ENSG00000010626	0.593201	0	0	0	0	0	0	0	0	0	0	0	0	0	0	0	0.10026	0	0	0	0.0227645	0	0	0.203132	0	0	0	0	0	0	0	0	0.0375999	0.00532468	0	0	0	0	0	0	0	0	0	0	0
ENSG00000010671	0.351588	0	0	0	0	0	0	0	0	0	0	0	0	0	0.00433599	0	0	0	0	0	0	0	0	0	0	0.00239874	0	0	0.0260922	0	0	0	0	0	0	0	0	0	0	0	0	0	0	0	0
ENSG00000010803	0.672728	0	0	0	0	0	0	0	0	0	0	0	0	0	0	0	0	0	0	0	0	0	0	0	0	0	0	0	0	0	0	0	0	0	0	0	0	0	0	0	0	0	0.0828803	0	0.00212441
ENSG00000010810	1	0	0	0	0	0	0	0	0	0	0	0	0	0	0	0	0	0	0	0	0	0	0	0	0	0	0	0	0	0	0	0	0	0	0	0	0	0	0	0	0	0	0	0	0
ENSG00000010818	0.0205295	0	0	0	0	0	0	0	0	0	0	0	0	0	0	0	0.00165283	0.0121432	0.00214588	0	0	0	0	0	0	0	0	0	0	0	0	0	0	0.0012022	0	0	0	0	0	0	0	0	0	0	0
ENSG00000010932	0.138079	0	0	0	0	0	0	0	0	0	0	0.00985864	0	0	0	0.081099	0	0	0	0	0.16136	0	0	0	0	0	0	0	0	0	0.102177	0	0.0590818	0	0	0	0	0.0209361	0.00866163	0	0	0	0	0	0
ENSG00000011007	0.165169	0	0	0	0	0	0	0	0	0	0	0	0	0	0	0	0.119913	0	0	0.0835621	0	0	0	0	0.00417681	0.00666344	0	0	0	0	0	0	0	0	0	0	0.0116086	0	0	0	0	0	0	0.00521613	0
ENSG00000011009	0.00538614	0	0	0	0	0	0	0	0.00490539	0	0	0	0	0	0	0	0	0	0	0	0	0	0	0	0.00487096	0	0	0	0	0	0	0	0	0	0	0	0	0	0	0	0	0	0	0	0
ENSG00000011021	1	0	0	0	0	0	0	0	0	0	0	0	0	0	0	0	0	0	0	0	0	0	0	0.0179582	0	0.00396004	0	0	0	0	0	0	0	0	0	0	0	0	0	0	0	0	0.037798	0	0
ENSG00000011028	0.000680483	0.00279573	0	0	0	0	0	0	0	0	0	0	0	0	0	0.0484513	0	0	0.0651973	0	0	0.0854758	0	0	0.00247946	0	0.00332781	0.00378797	0	0	0.00859187	0	0.0030537	0	0	0	0	0.00121967	0	0	0	0	0.0331588	0	0
ENSG00000011083	0.0482502	0	0	0	0	0	0	0	0	0	0	0	0	0	0	0	0.0456694	0	0	0	0	0	0	0	0	0	0	0	0	0	0	0	0	0.0214879	0	0	0	0	0	0	0	0	0	0	0
ENSG00000011105	0.268803	0	0.0100215	0	0	0	0	0	0	0	0	0	0	0	0.0148363	0	0	0	0	0	0.0139652	0	0	0	0	0.0155516	0	0	0.0188754	0	0.0739106	0	0	0.0479513	0	0	0	0	0	0	0	0	0	0	0
ENSG00000011114	1	0	0	0	0	0	0	0	0	0	0	0	0	0	0	0	0	0	0	0	0	0	0	0	0	0	0	0	0	0	0	0	0	0	0	0	0	0	0	0	0	0	0	0	0
ENSG00000011143	0.379978	0	0	0	0	0	0	0	0	0	0	0	0	0	0	0	0	0	0	0	0	0	0	0	0	0	0	0	0	0.00706006	0.0108276	0	0	0	0	0	0	0.0018936	0.0403836	0	0	0	0.101413	0	0
ENSG00000011198	0.455145	0	0	0	0	0	0	0	0	0	0	0	0	0	0.03011	0	0	0	0	0	0	0	0	0	0	0	0	0	0	0	0	0	0	0	0	0	0	0	0	0	0	0	0	0	0
ENSG00000011258	1	0	0	0	0	0	0	0	0	0	0	0	0	0	0	0	0	0	0	0	0.00234527	0	0	0	0	0	0	0	0	0	0	0	0	0	0	0	0	0	0	0	0	0	0	0	0
ENSG00000011260	1	0	0	0	0	0	0	0	0	0	0	0	0	0	0	0	0	0	0	0	0	0	0	0	0	0	0	0	0	0	0	0.011173	0	0	0	0	0	0	0	0	0	0	0	0	0
ENSG00000011275	4.20078e-05	0	0	0	0	0	0	0	0	0	0	0	0	0	0.00149796	0.00303671	0	0	0	0	0.191584	0	0	0	0	0	0	0	0	0	0	0	0	0	0.0322581	0	0	0.00142941	0	0	0	0	0.175277	0.0013965	0
ENSG00000011295	0.72448	0	0	0	0	0	0	0	0	0	0	0	0	0	0	0	0	0	0	0	0	0.0203157	0	0.00592876	0	0	0	0	0	0	0.200361	0	0	0.049967	0	0	0	0	0	0	0	0	0.00491489	0.0225901	0
ENSG00000011332	0.00443764	0	0	0	0	0	0	0	0	0	0	0	0	0	0	0	0	0	0	0	0	0	0	0	0	0	0	0	0.0131775	0	0	0	0	0	0	0	0.0151998	0	0	0	0	0	0	0	0
ENSG00000011347	0.0114636	0	0.00397293	0	0	0	0	0	0	0	0	0	0	0	0	0	0	0	0	0	0	0	0	0	0	0	0	0	0	0	0	0	0	0	0	0	0.0039608	0	0	0	0	0	0	0	0
ENSG00000011376	1	0	0	0	0	0	0	0	0	0	0	0	0	0	0	0	0	0	0	0	0	0	0.0311353	0.100227	0	0.166417	0	0.00767557	0	0	0	0	0	0	0	0	0	0	0	0	0	0	0	0	0
ENSG00000011405	0.00232975	0	0	0	0	0	0	0	0	0	0	0	0.0190594	0	0	0	0	0	0	0	0	0	0	0.00429237	0	0	0.00459962	0	0	0.00120429	0	0	0	0	0	0	0.0631517	0	0	0	0	0	0	0	0
ENSG00000011426	0.55263	0	0	0	0	0	0.0412343	0	0	0	0	0	0.00213997	0	0	0	0.0134984	0	0	0	0.253471	0	0.00646807	0	0	0.219769	0	0	0	0	0.00225045	0	0	0	0.0504169	0	0.112715	0	0	0	0.00214092	0	0.0299513	0	0.0206823
ENSG00000011451	0.00402277	0	0	0	0	0	0	0	0	0	0	0	0.0477969	0	0.00328573	0.00310682	0	0	0	0	0.00328485	0.00861758	0	0	0	0	0	0	0	0	0	0	0	0	0	0	0	0	0	0	0	0	0	0	0
ENSG00000011454	0.722836	0	0	0	0	0	0.00279282	0	0	0	0	0	0	0	0	0	0.0169912	0	0	0	0	0	0	0	0	0	0	0	0	0	0	0.00681532	0	0	0	0	0	0	0	0	0	0	0	0	0
ENSG00000011465	1	0	0	0	0	0	0	0	0	0	0	0	0	0	0.0462189	0	0	0	0	0.0149096	0.1193	0.00666453	0	0.0996619	0	0	0	0	0	0	0	0	0	0	0	0	0	0	0	0	0	0	0	0	0
ENSG00000011478	0.0091685	0	0	0	0	0	0	0	0	0	0	0	0	0	0	0.0174611	0	0	0	0	0	0	0	0	0	0.0182447	0	0.020507	0.00760152	0	0	0	0	0	0	0.0086137	0.0389014	0	0	0.0151915	0	0	0	0	0
ENSG00000011485	0.112316	0	0	0	0	0	0	0	0	0	0	0	0	0	0	0	0	0	0	0	0	0	0	0	0	0	0	0	0	0.00260564	0	0.0090221	0	0	0	0	0	0	0	0	0	0	0	0	0
ENSG00000011523	0.00188945	0	0	0	0	0	0	0	0	0	0	0	0	0	0	0	0.0074779	0	0	0.125911	0	0.00862157	0	0.0168006	0.00381364	0	0	0	0	0	0	0	0	0	0.0100889	0	0	0	0	0	0	0.00187716	0	0	0.0113631
ENSG00000011590	1.45087e-05	0	0	0	0	0	0.0344533	0	0	0	0	0	0	0	0	0.01462	0	0.024917	0	0	0.0259204	0.0548137	0	0	0	0	0.0382149	0	0	0	0.154556	0.00850547	0	0.00362306	0	0.00408314	0.02334	0	0	0	0	0	0	0	0.22273
ENSG00000011600	0.507056	0	0	0	0	0	0	0	0	0	0	0	0	0	0	0	0	0	0	0	0	0	0	0	0	0	0	0	0	0	0	0	0	0	0	0	0	0	0.0504069	0	0	0	0.0292573	0	0
ENSG00000012061	1	0	0	0	0	0	0	0	0	0	0	0	0	0	0	0	0	0	0	0	0	0.0121191	0	0	0	0.19108	0	0	0	0	0	0	0	0	0	0	0	0	0	0	0	0	0	0	0.146056
ENSG00000012174	0.993933	0	0	0	0	0	0	0	0	0	0	0	0	0	0	0	0	0	0	0	0.0377329	0	0	0	0	0	0	0	0	0	0.00419054	0	0	0	0	0	0	0	0	0	0	0	0	0	0
ENSG00000012223	7.77156e-16	0	0	0	0	0	0	0	0	0	0.0451809	0	0.0155331	0	0.138417	0.0199442	0.0292895	0.00217916	0	0	0.0372319	0	0	0.0394804	0	0.0858524	0.00351095	0.00661863	0	0	0.0647117	0.0715271	0.00844431	0.129094	0.0046059	0.0152606	0.00757405	0	0.0150377	0.00997255	0.278368	0.00585492	0.0284617	0	0.0361314
ENSG00000012232	0.025725
ENSG00000012504	1	0	0	0	0	0	0	0	0	0	0	0	0	0	0	0	0	0	0	0	0	0	0	0	0.0149023	0	0	0	0	0	0	0	0	0	0	0	0.011743	0	0	0	0	0	0	0	0
ENSG00000012660	1	0	0	0	0	0	0	0	0	0	0	0	0.0256965	0	0	0	0	0	0.00988612	0	0	0	0	0	0	0	0	0	0	0	0	0	0	0	0	0	0	0	0	0	0	0	0	0	0
ENSG00000012822	0.0418508	0	0	0	0	0	0.00336308	0	0	0	0	0	0	0	0	0	0	0	0	0	0	0.114857	0	0	0	0	0	0	0.00401545	0	0	0	0	0	0	0	0.0050982	0	0	0	0	0	0	0	0
ENSG00000012963	0.786422	0	0	0	0	0	0	0	0	0	0	0.00251216	0	0	0	0	0.089928	0	0.0669327	0	0	0.00468196	0	0	0	0	0	0	0	0	0	0	0	0	0	0	0	0	0	0	0.0368245	0	0	0	0
ENSG00000013016	0.808232	0	0	0	0	0	0	0	0	0	0	0	0	0	0	0	0	0	0	0	0	0	0	0.0351868	0	0	0	0	0	0.00473135	0	0	0	0	0	0	0	0	0	0	0	0	0.0442016	0	0
ENSG00000013293	0.365134	0	0	0	0	0	0	0	0	0	0	0	0	0	0	0	0	0	0	0	0	0	0.00559548	0	0	0	0	0	0	0	0	0	0	0	0	0	0	0	0	0	0	0	0	0	0
ENSG00000013297	0.0495582	0	0	0	0	0	0	0	0	0	0	0	0	0	0	0	0	0	0	0	0	0	0	0	0	0	0	0	0.0211034	0	0	0	0	0	0	0	0	0	0	0	0	0	0	0	0
ENSG00000013306	0.207751	0	0	0	0	0	0	0	0	0	0	0	0.0401089	0	0	0	0	0	0	0.0442655	0	0	0	0	0	0	0	0	0	0	0	0	0	0.00326431	0	0	0	0	0	0	0	0	0	0	0
ENSG00000013364	0.2413	0	0	0	0	0	0	0	0	0	0	0	0	0	0	0	0	0	0.0176637	0.00416027	0.0757039	0	0	0.0180677	0	0	0	0.00225078	0	0	0.00308578	0.00410732	0	0	0.0049731	0	0	0	0.0435955	0	0	0	0	0	0.00862243
ENSG00000013374	0.687143	0	0	0	0	0	0	0	0	0	0	0	0	0	0	0.111555	0	0	0	0	0	0	0	0.0194879	0	0	0	0	0	0.0168243	0	0	0	0	0	0	0	0	0	0	0.036929	0	0	0	0
ENSG00000013375	0.152158	0.00250415	0	0	0	0	0	0	0	0	0	0	0	0	0	0	0	0.0297276	0	0	0.08811	0	0	0.0173272	0.0117134	0.155455	0	0.00515273	0	0	0	0	0	0	0	0	0	0	0	0	0	0	0	0	0
ENSG00000013392	1	0	0	0	0	0	0	0	0	0	0	0	0	0	0	0	0	0	0	0	0	0	0	0	0	0	0	0	0	0	0	0	0	0	0	0	0	0	0	0	0	0	0	0	0
ENSG00000013441	0.484548	0	0	0	0	0	0	0	0	0	0	0	0	0	0	0	0	0	0.00673752	0	0.0921945	0	0	0	0	0	0	0	0	0	0	0	0	0	0	0	0	0	0	0	0	0	0	0	0
ENSG00000013523	0.00417222	0	0	0	0	0	0	0.00160871	0	0	0	0	0	0	0	0	0	0	0	0	0.0950022	0	0	0.0252285	0.00777891	0	0	0	0.0061699	0	0.00114593	0.00399527	0	0	0.0343223	0	0	0	0	0.00947471	0.175528	0	0	0	0
ENSG00000013561	1	0	0	0	0	0	0	0	0	0	0	0	0	0	0	0	0	0	0	0	0	0	0	0	0	0	0	0	0	0	0	0	0	0	0	0	0	0	0	0	0	0	0	0	0
ENSG00000013563	0.966274	0	0.0101318	0	0	0	0	0	0	0	0	0	0	0	0.00631479	0	0	0	0	0.0288299	0	0.194409	0	0	0.0076695	0	0.0430072	0	0	0	0.115832	0	0	0	0	0	0	0.044796	0	0	0	0	0	0	0
ENSG00000013573	0.000179884	0	0	0	0	0	0	0	0	0	0	0	0	0	0	0	0	0	0	0	0.00887101	0	0	0	0.0100608	0	0	0	0	0	0.0162361	0	0	0	0	0	0	0.00207009	0	0	0	0	0	0	0
ENSG00000013583	0.628019	0	0	0	0	0	0	0	0	0	0	0	0	0	0	0	0	0	0	0	0	0	0	0	0	0	0	0	0	0	0	0	0	0	0	0	0	0	0	0	0	0	0.0115314	0	0.015628
ENSG00000013588	0.121004	0	0	0	0	0	0.0112068	0	0	0	0	0	0	0	0	0.0127945	0	0	0	0	0	0.214991	0	0.0320822	0	0	0	0	0	0	0	0	0	0	0.0504158	0	0	0	0	0	0.080049	0	0.00588873	0	0.052055
ENSG00000013725	0.0296071	0	0	0	0	0	0	0	0	0.00255846	0	0	0	0	0	0.127952	0	0	0.0603747	0	0.0531375	0.288344	0	0	0	0.209428	0	0	0	0	0	0.0278916	0	0	0	0.0153725	0.247004	0	0	0	0.0625131	0	0	0.0109465	0.00808425
ENSG00000014123	0.99831	0	0	0	0	0	0	0	0	0	0	0	0	0	0	0	0	0	0.0647922	0	0	0	0	0	0	0	0	0	0	0	0	0	0	0	0	0	0	0	0	0	0	0	0	0	0
ENSG00000014138	0.987124	0	0	0	0	0	0	0	0	0	0	0	0	0	0	0	0	0	0	0	0	0	0	0	0	0	0	0	0	0	0	0	0	0	0	0	0	0	0.132837	0	0.00994787	0	0	0	0
ENSG00000014216	0.0394362	0	0	0	0	0	0	0	0	0	0	0	0	0.00310993	0	0	0.0370701	0	0	0	0	0	0	0.0499436	0	0	0	0	0	0	0	0.00765631	0.00671313	0	0	0	0	0	0	0	0	0	0	0	0
ENSG00000014257	4.00703e-05	0	0	0	0	0	0	0	0	0	0	0	0	0.00401879	0.0212674	0	0	0	0	0	0.011397	0.0460746	0	0.0248663	0	0.00967104	0	0	0	0.00491235	0.15773	0	0	0	0.121988	0	0.00549736	0	0	0	0.121468	0	0.0930768	0	0.0724109
ENSG00000014641	0.0232	0	0	0	0	0	0	0	0	0	0	0	0	0	0	0	0	0	0	0	0.0056454	0	0	0	0	0	0.00806234	0	0	0	0	0	0	0	0	0	0	0	0	0	0	0	0	0.0314714	0
ENSG00000014824	0.180077	0	0	0	0	0	0	0	0	0	0	0	0.0222367	0	0	0	0	0	0	0	0	0	0	0	0	0	0	0	0.0143737	0	0	0	0	0	0	0	0.0371422	0	0	0	0	0	0.107695	0	0
ENSG00000014919	0.132663	0	0	0	0	0	0	0	0	0.0102866	0	0	0.00296605	0	0	0	0	0	0	0	0	0	0	0	0	0	0	0	0	0	0	0	0	0	0	0	0	0	0	0	0	0	0.00395198	0	0
ENSG00000015133	0.00219307	0	0	0	0	0	0	0	0	0	0	0	0	0	0	0	0	0.00238305	0	0	0	0	0	0.00487257	0.043034	0.0139122	0	0	0.0421298	0	0.0835816	0	0	0.0793455	0	0	0	0	0.00235748	0.127755	0.0046576	0	0.019623	0.00317635	0
ENSG00000015153	1	0	0	0	0	0	0	0	0	0	0	0	0	0	0	0	0	0	0.0084703	0	0	0	0	0	0	0	0	0	0	0	0	0	0	0	0	0	0	0	0	0	0	0	0	0	0
ENSG00000015413	0.00077754	0	0	0	0	0	0	0	0	0	0	0	0	0.077949	0	0	0	0	0	0	0.0692918	0.0988234	0	0.139014	0	0	0	0	0	0	0.111883	0.106447	0.00530839	0	0	0.0042482	0.0921953	0	0.134601	0	0.0509327	0	0.0393515	0.0171913	0.0477035
ENSG00000015479	1	0	0	0	0	0	0	0	0	0	0	0	0	0	0	0	0	0	0	0	0	0	0	0	0	0	0	0	0	0	0	0	0	0	0	0	0	0	0	0	0	0	0	0	0
ENSG00000015520	1.02109e-05	0	0	0	0	0	0	0	0	0	0	0	0	0	0.10274	0	0	0.0051411	0	0.105194	0.0148728	0.0771867	0	0.0680988	0.119648	0.0223605	0	0	0.0122007	0.0506827	0.114937	0.158353	0.0140331	0	0.00247716	0.0106001	0.343092	0	0	0.0662398	0.200274	0	0.0198178	0.00541667	0.0274535
ENSG00000015532	0.108432	0	0	0	0	0	0	0	0	0	0	0	0.0128705	0	0.00183251	0	0	0	0	0	0	0.00604183	0	0	0	0.010186	0	0	0	0.00277516	0	0.00681591	0	0	0.00496192	0	0	0	0	0	0	0	0	0	0.0741419
ENSG00000015592	0.000129183	0	0	0	0	0	0	0	0	0	0	0	0	0.0132454	0	0	0	0	0	0.0054596	0	0	0	0	0	0	0	0	0.00492992	0	0.00562946	0	0	0	0	0	0	0	0	0	0	0.00744664	0	0	0
ENSG00000015676	1	0	0	0	0	0	0	0	0	0	0	0	0	0	0	0	0	0	0	0	0	0	0	0	0	0	0	0	0	0	0	0	0	0	0	0	0	0	0.0119843	0	0	0	0	0	0
ENSG00000016082	0.74969	0	0	0	0	0	0	0	0	0	0	0	0	0	0	0	0	0	0	0	0	0	0	0	0	0	0	0	0	0	0	0	0	0	0	0	0	0	0	0	0	0	0	0	0
ENSG00000016391	0.124438	0	0	0	0	0	0	0	0	0	0	0	0	0	0	0.0204296	0	0	0	0	0.0241796	0.113821	0	0	0	0	0	0	0.0168764	0	0.0653165	0.00655307	0.0523615	0.0102071	0	0.0232703	0.0166165	0	0	0	0	0	0	0.00692955	0
ENSG00000016402	0.677818	0	0	0	0	0	0	0	0	0	0	0	0	0	0	0	0	0	0	0	0	0	0	0	0	0	0	0	0	0	0	0	0	0	0	0	0	0	0	0	0.00865245	0	0	0.00779704	0.021328
ENSG00000016490	3.37235e-08	0	0	0	0	0	0	0	0	0.00137918	0	0	0.0177221	0	0.0268968	0.0108654	0.00998101	0	0.0109181	0.148076	0.140116	0.0439905	0	0.0222916	0	0	0	0	0	0	0.192109	0.15163	0.120747	0	0.00248875	0	0	0	0	0	0.187959	0	0	0	0.0820386
ENSG00000016602	3.36183e-06	0	0	0	0	0	0	0	0	0	0	0	0	0	0	0	0.0270798	0	0.160093	0	0.0628928	0.309569	0	0	0	0.0210821	0	0	0	0.0189234	0.0259611	0.302674	0	0	0	0	0	0	0	0.0213564	0.0154045	0	0.023382	0	0.0322991
ENSG00000016864	0.999189	0	0	0	0	0	0	0	0	0	0	0	0	0	0	0	0	0	0	0	0	0	0	0	0	0	0	0	0	0	0	0	0	0	0	0	0	0	0	0	0	0	0.08085	0	0
ENSG00000017260	1	0	0	0	0	0	0	0	0	0	0	0	0	0	0	0	0.0262622	0	0	0.030755	0	0	0	0	0	0.0504292	0	0	0	0.00591167	0	0	0	0	0	0	0	0	0	0	0	0	0	0	0
ENSG00000017483	0.0520151	0	0	0	0	0	0	0	0	0	0	0	0	0	0.0101315	0	0	0	0	0	0.0141621	0	0	0.158362	0	0.225438	0	0	0	0	0	0	0	0	0	0	0	0	0	0.0195473	0	0	0.0179729	0.00482678	0
ENSG00000017797	0.506102	0	0	0	0	0	0	0	0	0	0	0	0	0	0	0	0	0	0	0	0.0580205	0	0	0	0	0	0	0	0	0	0	0	0.0111953	0	0	0	0.0354356	0	0.0274145	0	0.00389428	0	0	0	0
ENSG00000018189	0.136524	0	0	0	0	0	0	0	0	0	0	0	0	0	0	0	0	0	0.0292904	0	0	0.0223895	0	0	0	0.0514552	0	0	0	0	0.00529792	0.073079	0	0	0	0	0	0	0	0	0.00191222	0	0	0	0
ENSG00000018236	0.614374	0	0	0	0	0	0	0	0	0	0	0	0	0	0	0.0205967	0	0	0	0	0	0	0	0	0	0	0	0	0	0	0	0	0	0	0	0	0	0	0	0	0	0	0	0	0
ENSG00000018408	0.999565	0	0	0	0	0	0	0	0	0	0	0	0	0	0	0	0	0	0	0	0	0	0	0	0	0	0	0	0	0	0	0	0	0	0	0	0	0	0	0	0	0	0.0696274	0	0
ENSG00000018510	0.000697595	0	0	0	0	0	0	0	0	0	0	0	0	0	0	0.0187214	0	0	0	0	0	0	0	0.00215783	0.0388472	0	0	0	0	0	0.00219369	0	0	0	0	0	0	0	0.0193015	0	0	0	0	0	0.00383316
ENSG00000018610	0.909521	0	0	0	0	0	0	0	0	0	0	0	0	0	0	0	0	0	0	0	0	0	0	0	0	0.0134685	0	0	0	0	0	0	0	0	0	0	0	0	0	0	0	0	0	0	0
ENSG00000018625	0.00208735	0	0	0	0	0	0	0	0	0	0.00112318	0	0	0	0	0	0.00622034	0	0	0	0	0	0	0	0	0	0	0	0	0	0	0	0	0	0	0	0	0	0.00191328	0	0	0	0.0158039	0	0
ENSG00000019144	0.237138	0	0	0	0	0	0	0	0	0	0	0	0	0	0	0	0	0	0	0	0	0.00265827	0	0	0	0	0	0	0	0	0	0	0	0	0	0	0	0	0	0	0.049434	0	0	0	0
ENSG00000019169	3.55923e-10	0	0	0	0	0	0	0	0	0	0.0147808	0	0	0	0	0	0.317194	0	0.0948843	0	0.0397197	0.0725151	0.0374638	0.0265021	0	0.0477692	0	0	0	0	0	0	0.0345462	0	0	0	0.242524	0	0.0273223	0.0428234	0.0250821	0	0	0	0.0262664
ENSG00000019186	0.155438	0	0	0	0.00219186	0	0	0	0	0	0	0	0.03843	0	0	0	0.00334299	0	0	0	0	0	0	0.0221922	0	0.0153098	0	0	0	0	0	0	0	0	0	0	0	0	0.0220066	0	0	0	0	0	0
ENSG00000019485	0.00526775	0	0	0	0	0	0	0	0	0	0	0	0	0	0	0	0	0	0	0	0	0	0	0	0	0	0	0	0	0	0	0	0.0032328	0	0.0517595	0	0	0	0	0.00397291	0	0	0	0	0
ENSG00000019505	1	0	0	0	0	0	0	0	0	0	0	0	0	0	0	0	0	0	0	0	0	0	0	0	0	0	0	0	0	0	0	0	0	0	0	0	0	0	0	0.0463008	0	0	0	0	0
ENSG00000019549	1	0	0	0	0	0	0	0	0	0	0	0	0	0	0	0	0	0	0	0	0	0	0	0	0	0	0	0	0	0	0	0	0	0	0	0	0	0	0	0	0	0	0	0	0
ENSG00000019991	0.876103	0	0	0	0	0	0	0	0	0	0	0	0	0	0	0	0	0	0	0	0	0	0	0	0	0	0	0	0	0	0	0	0	0	0	0	0.050562	0	0	0	0	0	0	0	0
ENSG00000019995	0.0325207	0	0	0	0	0	0	0	0	0	0	0.00866151	0	0	0	0	0	0	0	0	0	0	0	0	0	0	0	0	0	0	0	0	0	0	0	0	0	0	0	0	0	0	0	0	0
ENSG00000020181	0.000289587	0	0	0	0	0	0	0	0	0.0181719	0	0	0	0	0.0995038	0	0	0	0	0	0	0.0146164	0	0	0	0.00419598	0	0	0	0	0	0.0136066	0	0.00668407	0	0.00140958	0	0	0	0	0.00510138	0	0.117184	0	0.00509593
ENSG00000020256	0.205678	0	0	0	0	0	0	0	0	0	0	0	0	0	0	0	0	0	0	0	0	0	0	0	0	0	0	0	0	0	0.108455	0	0	0	0.0490048	0.00169536	0	0	0	0	0	0	0	0	0
ENSG00000020426	0.717904	0	0	0	0	0	0	0	0	0	0	0	0	0	0	0	0	0	0.010952	0	0	0	0	0	0	0	0	0	0	0	0	0	0	0	0	0	0	0	0	0	0	0	0	0	0
ENSG00000020633	0.71632	0	0	0	0	0	0	0	0	0	0	0	0	0	0	0	0.00854063	0	0	0	0	0	0	0	0	0	0	0	0	0	0.0201826	0	0	0	0	0	0.00548421	0	0	0	0.00763451	0	0	0	0
ENSG00000020922	0.00103352	0	0	0	0	0	0	0	0.0139274	0	0	0	0	0	0	0.0533879	0	0	0	0.00715102	0	0	0	0	0	0.00253157	0	0	0	0.00774879	0	0	0.0355521	0	0	0	0	0	0	0.0363272	0	0	0.00937433	0	0
ENSG00000021300	0.0167042	0	0	0	0	0	0	0	0	0	0	0	0	0	0	0.00965611	0	0	0	0	0.0398252	0.0092627	0	0	0	0.0140316	0	0	0	0	0	0	0	0	0	0	0	0	0	0	0.00633169	0	0	0	0
ENSG00000021355	0.100746	0	0	0	0	0	0	0	0	0	0	0	0	0	0	0	0	0.0031231	0	0.0108928	0.0417863	0.433221	0	0	0	0	0	0	0.0726407	0	0.0162291	0	0	0	0	0	0.126192	0	0	0	0	0	0	0.042455	0.00986408
ENSG00000021488	0.693696	0	0	0	0	0	0	0	0	0	0	0	0	0	0	0	0	0	0	0.00349773	0	0.0987258	0	0	0	0	0	0	0	0	0	0	0.0522745	0	0.0447575	0	0	0	0	0	0	0	0	0	0
ENSG00000021574	0.260741	0	0	0	0	0	0	0	0	0	0	0	0	0	0.0593472	0	0	0	0	0	0	0	0	0	0	0	0	0	0	0	0	0	0	0	0	0	0	0	0	0	0	0	0	0	0.00274176
ENSG00000021776	0.0224192	0	0	0	0	0	0	0	0	0	0	0	0	0	0	0	0	0	0	0	0	0.0759949	0	0	0	0	0	0	0	0.0054516	0	0	0	0.00318252	0	0	0.0268231	0	0	0.0146352	0	0	0.00255273	0	0.00159698
ENSG00000021826	1	0	0	0	0	0	0	0	0	0	0	0	0	0	0	0	0	0	0	0	0	0	0	0	0	0	0	0	0	0	0.0764748	0.0017893	0	0	0.0444386	0	0	0	0	0	0	0	0	0.00520414	0
ENSG00000021852	0.0145456	0	0	0	0.00244837	0.0261631	0	0	0	0	0	0	0	0	0	0	0	0	0	0.0331291	0	0.21038	0	0.13349	0	0	0	0	0	0	0.0212156	0	0	0	0	0	0	0.0264448	0	0.00226252	0	0	0.0299423	0	0.330307
ENSG00000022267	3.85697e-05	0	0	0	0	0	0	0	0	0	0	0	0	0	0	0	0	0	0	0	0	0	0	0	0	0	0	0	0	0	0.00751794	0	0	0.00808715	0	0	0	0	0.012929	0.00957646	0.00551753	0	0	0	0
ENSG00000022277	0.721756	0	0	0	0	0.010238	0	0	0	0	0	0	0	0	0	0	0.0106633	0	0	0.0117344	0	0	0	0	0	0	0	0	0	0	0	0	0	0	0	0	0	0	0	0	0	0	0.164598	0	0
ENSG00000022355	0.997479	0	0	0	0	0	0	0	0	0	0	0	0	0	0	0	0	0	0	0	0	0.0136556	0	0	0	0	0	0	0	0	0	0	0	0	0	0	0	0	0	0	0.0283958	0	0.0201017	0	0
ENSG00000022567	0.978532	0	0	0	0	0	0	0	0	0	0	0	0	0	0.191723	0	0	0	0	0	0.0324061	0	0	0	0	0	0	0.0252058	0	0	0.00386829	0	0	0	0	0	0	0	0	0	0	0	0	0.00340811	0
ENSG00000022840	0.684696	0	0	0	0	0	0	0	0	0	0	0	0	0	0	0.0188509	0	0	0	0	0	0	0	0	0	0.00174553	0	0	0	0	0	0	0	0.0151063	0	0	0	0	0	0.0118889	0	0	0.144136	0	0.083707
ENSG00000023041	1	0	0	0	0	0	0	0	0	0	0	0	0	0	0	0	0	0	0	0	0	0	0	0	0	0	0	0	0	0	0	0.0540133	0	0	0	0	0	0	0.0431655	0	0	0	0	0	0
ENSG00000023171	0.147281	0	0	0	0	0	0.0068445	0	0	0	0	0	0	0	0	0	0	0	0	0	0	0	0	0	0	0	0	0	0	0	0.00284657	0	0	0	0	0	0	0	0	0	0	0	0	0	0
ENSG00000023228	0.817319	0	0	0	0	0	0	0	0.0160658	0	0	0	0	0	0	0	0	0	0	0	0	0	0	0	0	0.024821	0	0	0	0	0	0	0	0	0.0322441	0	0	0	0	0	0	0	0	0	0
ENSG00000023287	0.000222947	0	0	0	0	0	0.00698461	0	0	0	0	0	0	0	0	0	0	0	0	0.0174839	0	0	0	0	0.0158178	0	0	0	0	0.00186801	0	0	0	0	0	0	0	0	0	0	0	0	0	0.015688	0
ENSG00000023318	1	0	0	0	0	0	0	0	0	0	0	0	0	0	0	0	0	0	0	0	0	0	0	0	0	0	0	0	0	0	0	0.006173	0	0	0	0	0	0	0	0	0	0	0	0	0
ENSG00000023330	0.993372	0	0	0	0	0	0.015667	0	0	0	0	0	0	0	0	0	0	0	0	0.0136987	0	0	0	0	0	0	0	0	0	0	0	0	0	0	0	0	0	0	0	0	0.0355426	0	0	0	0
ENSG00000023516	0.000254738	0	0	0	0	0.0116721	0	0	0	0	0	0	0	0	0	0.00470944	0.00567846	0	0.00426489	0.00243744	0	0.00782684	0	0	0	0.0346547	0	0.000703695	0	0	0	0	0.0033291	0	0	0	0.000775357	0	0	0	0.321759	0	0.00262593	0	0.00811162
ENSG00000023608	0.0283577	0	0	0	0	0	0.0131046	0	0.0148384	0	0	0	0	0	0	0	0	0	0	0	0	0	0	0	0	0	0	0	0	0.0112028	0	0	0.0487729	0	0	0	0	0	0.0226497	0	0	0	0.00629725	0	0
ENSG00000023697	0.11873	0	0	0	0	0	0	0	0.0132125	0	0	0	0	0	0.0313335	0	0	0	0	0	0	0	0	0	0	0	0	0.0139744	0	0	0	0	0	0	0	0	0	0	0	0	0	0	0	0	0
ENSG00000023734	0.0379231	0	0	0	0	0	0	0	0	0	0	0	0	0	0.0358043	0	0	0	0	0	0	0	0	0	0	0	0	0.0030994	0	0	0	0	0	0	0	0	0	0	0	0	0	0	0	0	0
ENSG00000023892	0.168726	0	0	0	0	0	0	0	0	0	0	0	0	0	0	0	0	0	0	0	0.0253793	0	0	0	0	0	0	0.022554	0	0	0	0	0	0	0	0	0	0	0	0	0	0	0	0	0.04565
ENSG00000023909	1	0	0	0	0	0	0	0	0	0	0	0	0	0	0	0	0	0	0	0	0	0	0	0	0	0	0	0	0	0	0	0	0	0	0	0	0	0	0	0	0	0	0	0	0
ENSG00000024862	0.000994269	0	0	0	0	0	0.00531768	0	0	0	0.00410399	0	0	0	0	0	0	0	0	0	0	0.00949455	0	0	0	0.181296	0	0	0	0.01169	0	0	0	0	0	0	0	0	0	0	0	0	0	0	0
ENSG00000025039	0.0437588	0	0	0	0	0	0	0	0	0	0	0	0	0	0.00488529	0	0	0	0	0.00284104	0	0	0	0	0	0	0	0	0	0	0	0	0	0	0	0	0.0101812	0	0.00936309	0.0082886	0	0	0	0	0
ENSG00000025156	0.822485	0	0	0	0	0	0	0	0	0	0	0	0	0	0	0	0	0	0	0	0	0	0	0	0	0	0	0	0	0	0	0	0	0	0	0	0	0	0	0	0.0324602	0	0	0	0
ENSG00000025293	1	0	0	0	0	0	0	0	0	0	0	0	0	0	0	0.0472175	0	0	0	0	0	0	0	0	0	0	0	0	0	0	0	0	0	0	0	0	0	0	0	0	0	0	0	0	0
ENSG00000025434	0.345242	0	0	0	0	0	0	0	0	0	0	0	0.0025245	0	0	0	0	0	0	0	0.0112724	0.0628118	0	0	0	0.0449398	0	0	0	0	0	0	0.00306832	0	0	0	0	0	0	0	0.0130771	0	0	0	0
ENSG00000025770	7.21444e-05	0	0	0	0	0	0	0	0	0	0	0	0	0	0	0.00434937	0	0	0	0	0	0.0245085	0	0.00969906	0	0.013205	0	0.00427496	0	0	0	0.0208259	0	0.00955377	0.0637492	0.0160262	0	0	0.0672903	0	0	0	0.20474	0	0
ENSG00000025772	0.995854
ENSG00000025796	0.101928	0	0	0	0	0	0	0	0	0	0	0	0	0	0.0436009	0	0.0183331	0	0	0	0	0	0	0.0191264	0	0	0	0	0	0.00236483	0	0	0	0.00189729	0	0	0	0	0	0	0	0	0	0	0
ENSG00000025800	0.983333	0	0	0	0	0	0	0	0	0	0	0	0	0	0	0	0	0	0	0	0	0	0	0	0	0	0	0	0	0	0	0.00265367	0	0	0	0	0	0	0	0	0	0	0	0	0
ENSG00000026025	0.999815	0	0	0	0	0	0	0	0	0	0	0	0	0	0	0	0	0	0	0	0.00674721	0	0	0	0	0	0	0	0	0	0	0	0	0	0	0	0	0.00237979	0	0	0	0	0	0	0
ENSG00000026508	0.000530219	0	0	0	0	0	0	0	0	0	0	0	0	0	0	0	0.030357	0	0	0	0	0	0.0163915	0.0758688	0.117704	0	0	0	0	0	0	0.0062867	0.00298699	0.00352609	0.130905	0	0	0.00444495	0	0.0659272	0.00997915	0	0	0.0431251	0.345016
ENSG00000026559	0.384416	0	0	0	0	0	0	0	0	0	0	0	0	0	0	0	0	0	0	0	0	0.0438169	0	0.0254704	0	0.0105769	0	0	0	0	0	0	0	0	0	0	0	0	0	0	0	0	0	0	0
ENSG00000026652	0.991838	0	0	0	0	0	0	0	0	0	0	0	0	0	0	0	0	0.00886661	0	0	0.052099	0	0	0.00898654	0	0	0	0	0	0	0	0	0	0.0349832	0	0	0	0	0	0	0	0	0	0.0243884	0.0814054
ENSG00000027001	0.00883326	0	0	0	0	0	0.0185931	0	0	0	0	0	0	0	0	0	0	0.00565452	0	0	0.0223307	0	0.00852423	0	0	0.0888849	0	0	0	0	0	0	0	0	0	0	0	0	0.175879	0	0	0	0.0100644	0	0
ENSG00000027075	0.00014117	0	0	0	0	0	0.00166109	0	0	0	0	0	0	0	0	0	0	0	0	0	0	0	0	0	0	0	0	0	0	0	0	0.00244396	0	0	0	0	0	0	0	0	0	0	0	0	0
ENSG00000027644	1	0	0	0	0	0	0	0	0.0453099	0	0	0	0	0	0	0	0.14618	0	0	0	0	0	0	0	0	0	0	0	0	0	0	0	0.018933	0	0	0	0	0	0	0	0	0	0	0	0.00294018
ENSG00000027869	9.59686e-06	0	0	0	0	0	0	0	0	0	0	0	0	0.0179261	0	0.0102789	0	0.0072118	0	0	0.0188043	0.0258169	0	0.35621	0	0	0	0	0	0	0	0	0.0428728	0	0.0137491	0	0	0	0.143177	0.00571092	0	0	0	0	0
ENSG00000028116	0.100934	0	0	0	0	0	0	0	0	0	0	0	0	0	0	0	0	0.00298395	0	0	0	0	0	0	0	0	0	0	0	0	0	0	0	0	0	0	0	0	0	0	0	0	0	0.00525277	0
ENSG00000028203	1	0	0	0	0	0	0	0	0	0	0	0	0	0	0	0	0.0957095	0	0	0	0	0	0.0303389	0	0	0	0	0	0	0	0	0	0	0	0	0	0	0	0	0	0	0	0	0	0
ENSG00000028528	0.00746311	0	0	0	0	0	0	0	0	0	0	0	0	0	0	0	0	0	0	0	0	0	0	0	0	0	0.00272697	0	0	0	0	0	0	0	0	0	0.00753293	0	0	0.0230896	0	0	0	0	0.00791255
ENSG00000028839	1	0	0	0	0	0	0	0	0	0	0	0	0	0	0	0	0	0	0	0	0	0	0	0	0	0	0	0	0	0	0	0	0	0	0	0	0	0	0	0	0	0	0	0	0
ENSG00000029363	0.94238	0	0	0	0	0	0	0	0	0	0	0	0	0	0	0	0	0	0	0	0	0	0	0	0	0	0	0	0	0	0	0	0	0	0	0	0	0	0	0	0	0	0.00872311	0	0
ENSG00000029364	1	0	0	0	0	0	0	0	0	0	0	0	0	0	0	0	0	0	0.0203275	0	0	0	0	0	0	0	0	0	0	0	0	0	0	0	0	0	0	0	0	0	0	0	0	0	0
ENSG00000029534	0.000537269	0	0	0	0	0	0	0	0	0	0.00271353	0	0.0236539	0	0.0101268	0	0.00154908	0	0	0	0	0	0	0.0480037	0	0.0141062	0	0	0.000876204	0	0	0	0	0.0492689	0.044192	0	0	0.0100336	0	0	0.150205	0	0	0.0225304	0
ENSG00000029559	0.994879	0	0	0	0	0	0	0	0	0	0	0	0	0	0.103684	0	0	0	0	0	0.169262	0	0	0	0	0	0	0	0	0	0	0	0	0	0	0	0	0	0	0	0	0	0	0	0
ENSG00000029639	0.341111	0	0	0	0	0	0	0	0	0	0	0	0	0	0	0	0	0	0	0	0	0	0.0160995	0	0	0	0	0	0	0	0.0737112	0	0	0	0	0	0	0.0340041	0	0	0	0	0	0	0.0125198
ENSG00000029725	0.98554	0	0	0	0	0	0	0	0.00144934	0	0	0	0	0	0	0	0	0	0	0	0	0	0	0	0	0	0	0	0	0	0	0	0	0	0	0	0	0	0	0	0	0	0	0	0.0623393
ENSG00000029993	1	0	0	0	0	0	0	0	0	0	0	0	0	0	0	0	0	0	0	0	0	0	0	0	0	0	0	0	0	0	0	0	0	0	0	0	0	0	0	0	0	0	0	0	0
ENSG00000030066	0.00162304	0	0	0	0	0	0	0	0	0	0	0	0	0	0	0.00321523	0	0	0.00190069	0	0.0718083	0.00987179	0	0	0	0.0137762	0	0	0	0.00218229	0.055035	0.0755219	0	0	0.00385631	0	0	0	0	0	0	0	0	0	0
ENSG00000030304	0.105422	0	0	0	0	0	0	0	0	0	0	0	0	0	0	0	0.00466225	0	0	0	0	0	0	0.0309374	0	0	0	0	0	0	0	0	0	0	0	0	0.0290671	0.00491143	0	0	0	0	0	0	0
ENSG00000030419	1	0	0	0	0	0	0	0	0	0	0	0	0	0	0	0	0	0	0	0	0	0	0	0	0	0	0	0	0	0	0	0	0	0	0	0	0	0	0	0	0	0	0	0	0
ENSG00000030582	0.994167	0	0	0	0	0	0	0	0	0	0	0	0	0	0.00514196	0.0249193	0	0	0	0	0.0558063	0	0	0.202466	0	0.0370809	0	0	0	0	0.118126	0.416535	0	0	0	0	0	0	0	0	0	0	0.339634	0	0
ENSG00000031003	1	0	0	0	0	0	0	0	0	0	0	0	0	0	0	0	0.0999334	0	0	0	0	0	0	0	0	0.151584	0	0	0	0	0	0	0	0	0	0	0	0	0	0	0	0.00450986	0.144213	0	0
ENSG00000031081	0.000338331	0	0	0	0	0.0119155	0	0	0	0	0	0	0	0.0361724	0.256131	0	0	0	0.00255897	0.190629	0.249498	0	0	0.0782703	0.0464441	0.0208103	0	0	0.0767889	0	0.008284	0	0	0	0.00202818	0	0	0	0	0	0	0	0	0	0
ENSG00000031698	0.872847	0	0	0	0.0107582	0	0	0	0	0	0	0	0	0	0.0053204	0	0	0	0.00496808	0.00267151	0.0540166	0.0396614	0	0	0	0	0	0	0.0465903	0	0	0	0	0	0	0	0	0	0	0	0	0	0	0	0.165917
ENSG00000031823	0.0269732	0	0	0	0	0	0	0	0.013009	0	0	0	0	0	0.0440916	0.0678241	0	0	0	0	0	0	0.0141751	0	0	0	0	0	0	0	0.00839276	0	0	0	0	0	0	0	0	0	0	0	0	0	0
ENSG00000032219	0.0553914	0	0	0	0	0	0	0	0	0	0.000971792	0	0	0	0	0	0	0	0	0.00450939	0	0	0	0.00238152	0	0	0	0	0.00253582	0.0298667	0	0	0	0	0	0	0	0	0	0	0	0	0	0	0
ENSG00000032444	0.00209067	0	0	0	0	0	0	0	0	0	0	0	0	0	0.0193906	0	0	0	0	0	0	0	0	0	0	0	0	0	0	0	0.00424808	0	0.0172765	0	0	0	0	0	0.00132492	0.00864299	0	0	0	0	0
ENSG00000032742	0.143755	0	0	0	0	0	0	0	0	0	0	0	0	0	0	0	0	0	0	0	0	0	0	0	0	0	0	0	0	0.00143268	0	0	0	0	0	0	0	0	0	0	0	0	0	0	0
ENSG00000033011	0.0045976	0	0	0	0	0	0.0470289	0	0	0	0	0	0	0	0	0.00955158	0	0	0	0	0.035549	0	0.00294274	0	0	0	0	0	0.00834036	0.0102258	0	0	0.0313174	0	0	0	0	0	0	0.0177567	0.0939368	0	0.0209411	0.0208095	0.0997432
ENSG00000033030	0.00552582	0	0	0	0	0	0.0273792	0	0	0	0	0	0	0	0.0738809	0	0.0125821	0	0	0.00347612	0	0	0	0.00971893	0	0	0	0	0	0	0.0120934	0.00927009	0	0	0	0	0	0	0.0681516	0	0	0	0	0	0
ENSG00000033050	0.958847	0	0	0	0	0	0	0	0	0	0	0	0	0	0	0	0	0	0	0	0	0	0	0	0	0	0	0	0	0	0	0	0	0	0	0	0	0	0	0	0	0	0	0	0
ENSG00000033100	0.376109	0	0	0	0	0	0	0	0	0	0	0	0	0	0	0	0	0.00172975	0	0.0462462	0.00737166	0	0	0	0	0	0	0	0.0167799	0	0	0	0	0	0.0636545	0	0	0	0	0	0	0	0.0727106	0	0
ENSG00000033122	0.568953	0	0	0	0	0	0	0	0	0	0	0	0	0	0	0	0	0	0	0	0	0	0	0	0	0	0	0	0	0	0	0	0	0	0	0	0	0	0	0	0	0	0	0.00140636	0
ENSG00000033170	1	0	0	0	0	0	0	0	0	0	0	0	0	0	0	0	0	0	0	0	0	0	0	0.0106881	0	0	0	0	0	0	0	0	0	0	0	0	0	0	0	0	0	0	0	0	0
ENSG00000033178	0.000265338	0	0	0	0	0	0	0	0	0	0.0013017	0	0	0	0	0	0	0	0	0	0	0	0	0	0	0	0.00577721	0	0	0	0	0.00441542	0	0	0	0	0	0	0	0	0	0	0.144271	0	0
ENSG00000033627	0.161281	0	0	0	0.00467653	0	0	0	0	0	0	0	0	0	0	0	0.0347568	0	0	0	0	0.00492587	0	0	0	0	0	0	0	0	0.032319	0	0	0	0	0	0	0	0	0	0.0013525	0	0.0461664	0.00146505	0
ENSG00000033800	1	0	0	0	0	0	0	0	0	0	0	0	0	0	0	0	0	0	0	0	0	0	0	0	0	0.00239336	0	0	0	0	0	0	0	0	0	0	0	0	0	0	0	0	0	0	0
ENSG00000033867	1	0.0023211	0	0	0	0	0	0	0	0	0	0	0	0	0.0372763	0	0	0	0	0	0	0	0	0	0	0	0	0	0	0	0	0	0	0	0	0	0	0	0.0465763	0	0	0	0	0	0
ENSG00000034053	1.05461e-06	0	0	0	0	0	0	0	0	0	0.00480504	0	0	0.00177186	0	0	0	0	0	0	0	0	0	0	0.0238035	0	0	0	0	0	0.0155896	0	0	0	0	0	0	0	0	0	0	0	0	0	0
ENSG00000034239	0.999804	0	0	0	0	0	0	0	0	0	0	0	0	0	0	0	0	0	0	0	0	0	0	0.177066	0	0	0	0	0	0	0	0	0	0	0	0	0	0	0	0	0	0	0	0	0
ENSG00000034533	0.167736	0	0	0	0	0	0	0	0	0	0	0	0	0	0	0.00581007	0	0	0	0	0.0733309	0	0	0	0	0.00828108	0	0.0313589	0	0	0	0	0.00849664	0	0	0	0	0	0	0	0.00330755	0	0	0	0
ENSG00000034677	0.720165	0	0	0	0	0	0	0	0	0	0	0	0	0	0	0	0.00365129	0	0	0.0413225	0	0	0	0	0	0	0	0	0	0	0	0	0	0	0	0	0.00780031	0	0	0	0	0	0	0	0
ENSG00000034693	1	0	0	0	0	0	0	0	0	0	0	0	0	0	0	0.0120587	0	0	0	0	0	0.0132367	0	0	0	0	0	0	0	0	0	0	0	0	0	0	0	0	0	0	0	0	0	0	0
ENSG00000034713	0.985967	0	0	0	0	0	0	0	0	0	0	0	0	0	0	0	0	0	0	0	0	0	0	0	0	0	0	0	0	0	0	0	0	0	0	0	0	0	0	0	0	0	0	0	0
ENSG00000035115	0.0978268	0	0	0	0	0	0	0	0	0	0	0	0	0	0.0885867	0	0	0	0	0	0.0125428	0	0	0	0	0.00850081	0	0	0	0	0	0	0	0	0	0	0	0	0	0	0	0	0	0	0
ENSG00000035141	0.917067	0	0	0	0	0	0	0	0	0	0	0	0	0	0	0	0.0286214	0	0	0	0	0	0	0	0	0	0	0	0	0	0	0	0	0	0	0	0	0	0	0	0	0	0	0	0.0140934
ENSG00000035403	0.587277	0	0	0	0	0	0	0	0	0	0	0	0	0	0	0	0.0116277	0	0	0	0	0	0	0	0	0	0	0	0	0	0	0	0	0	0	0	0	0	0	0	0	0	0	0	0.00135952
ENSG00000035499	0.999569	0	0	0	0	0	0	0	0	0	0	0	0	0	0	0	0	0	0	0	0	0	0	0	0	0	0	0	0	0	0	0	0	0.0672849	0	0	0	0	0	0	0	0	0	0	0
ENSG00000035664	0.000804402	0	0	0	0	0	0	0	0	0	0	0	0	0.00565809	0	0	0	0	0	0.0030867	0	0	0	0	0.0144124	0.0106443	0	0.0061041	0	0	0	0	0	0.037632	0	0	0	0	0	0	0	0	0	0	0.00606252
ENSG00000035681	0.308954	0	0	0	0	0	0.0168327	0	0	0	0	0	0	0	0	0	0	0	0	0	0	0	0	0	0	0.00400554	0	0	0.00322473	0	0	0	0	0	0	0	0	0	0	0	0	0	0.168917	0.0428805	0
ENSG00000035687	0.768726	0	0	0	0	0	0	0	0	0	0	0	0	0	0	0	0.0278658	0	0	0	0	0	0	0	0	0	0	0	0	0	0	0	0	0	0	0	0.0419778	0	0	0	0.0042005	0	0	0	0
ENSG00000035720	0.171909	0	0	0	0	0	0.0301195	0	0	0	0	0	0	0	0	0	0.221189	0	0	0	0	0	0	0	0	0	0	0	0	0	0	0	0	0	0	0	0	0	0.00670787	0	0	0	0	0	0
ENSG00000035862	0.492865	0	0	0	0	0	0	0	0	0	0	0	0	0	0	0	0	0	0	0	0	0.0070721	0	0	0	0	0	0	0	0	0	0	0	0	0	0	0	0	0	0	0.0601372	0	0	0	0
ENSG00000035928	3.43011e-05	0	0.00682828	0	0	0	0.00151174	0	0	0	0	0	0	0	0	0.087551	0	0	0.00849184	0.00294985	0	0.149757	0	0	0	0	0	0	0	0	0	0	0	0	0	0	0.00235288	0	0	0	0	0	0	0	0
ENSG00000036054	1	0	0.00234213	0	0.0177746	0	0	0	0	0	0	0	0	0	0	0	0	0	0	0	0	0	0	0	0	0	0	0	0	0	0	0	0	0	0	0	0	0	0	0	0	0	0	0	0
ENSG00000036257	0.0267298	0	0	0	0	0	0	0	0	0	0	0	0	0	0	0	0	0	0	0	0	0	0	0	0	0	0	0	0	0	0	0	0	0	0	0	0	0	0	0	0	0	0	0	0
ENSG00000036473	1	0	0	0	0	0	0	0	0	0	0.00384161	0	0	0	0	0	0	0	0	0	0.0958932	0.142749	0	0	0	0	0	0	0	0	0.00379072	0	0	0	0	0	0	0	0	0	0	0	0	0	0.0588599
ENSG00000036530	0.00133886	0	0	0	0	0	0.00495794	0	0	0	0	0	0	0	0	0	0	0	0	0	0	0	0	0	0	0	0	0	0	0	0	0	0	0	0	0	0.0036988	0	0	0	0	0	0	0	0.0693304
ENSG00000036549	0.27148	0	0	0	0	0	0	0	0	0	0	0	0	0	0	0	0	0	0.00463492	0	0.213604	0	0	0	0	0	0	0	0	0.0102369	0	0	0	0	0	0	0	0	0	0	0	0	0	0	0
ENSG00000036565	1	0.0070726	0	0	0	0	0	0	0	0	0	0	0	0	0	0	0	0	0	0	0	0	0	0	0	0	0	0	0	0	0.107665	0	0	0	0	0	0	0	0	0	0	0	0	0	0
ENSG00000036828	0.958329	0	0	0	0	0	0	0	0	0	0	0	0	0	0	0	0	0	0	0.019849	0.0426513	0	0	0.00716861	0	0.00332373	0	0	0	0	0	0	0	0	0	0	0.0414296	0	0.0239457	0	0	0	0.0474823	0.0174389	0
ENSG00000037280	0.000313439	0	0	0	0	0	0	0	0	0	0	0	0	0.00394847	0.170755	0	0.0189202	0	0.00156806	0	0	0	0.0072425	0	0.0108081	0	0	0	0.00306115	0.00159153	0	0	0	0	0	0	0	0	0	0	0	0	0	0	0
ENSG00000037474	0.000375298	0	0	0	0	0	0	0	0.0140163	0	0	0	0	0	0	0.00453987	0.0014867	0	0	0	0	0.0021358	0	0.021351	0	0	0	0	0	0	0.00505125	0.00432757	0	0	0	0	0	0	0	0	0	0.00225603	0.00631389	0	0
ENSG00000037637	1	0	0	0	0	0	0	0	0	0	0	0	0	0	0	0	0	0	0	0	0	0.0071041	0	0.00192099	0	0	0	0	0	0	0	0	0	0	0	0	0	0	0	0	0	0	0	0	0
ENSG00000037749	1	0	0	0	0	0	0	0	0	0	0	0	0	0	0	0	0	0	0	0	0	0.016232	0	0	0	0.205228	0	0	0	0	0	0	0	0	0	0	0	0	0	0	0	0	0	0	0
ENSG00000037757	1	0	0	0	0	0	0	0	0.00401773	0	0	0	0	0	0	0	0	0	0	0	0	0.0200021	0	0	0	0	0	0	0	0	0	0	0	0	0	0	0	0	0	0	0	0	0	0.00778159	0
ENSG00000037897	0.85838	0	0	0	0	0	0	0	0	0	0	0	0	0	0	0.0422221	0	0	0	0	0.0443461	0	0	0	0	0	0	0	0	0	0	0	0	0	0	0	0	0	0	0	0	0	0.0360078	0	0
ENSG00000037965	1	0	0	0	0	0	0	0	0	0	0	0	0	0	0	0	0	0	0	0	0	0	0	0	0	0	0	0	0	0	0	0.203514	0	0	0	0	0	0	0	0	0	0	0	0	0
ENSG00000038002	0.0202148	0	0	0	0	0	0	0	0	0	0	0	0	0	0	0.00910546	0	0	0	0	0	0	0.0117273	0.223951	0	0.0120867	0	0	0	0	0	0	0	0	0	0	0.0181592	0	0	0.0147787	0.205178	0	0	0	0
ENSG00000038210	0.0787616	0	0	0	0	0	0	0	0	0	0	0	0	0	0	0	0	0	0	0	0	0.00716319	0	0	0	0	0	0	0.0101092	0	0	0	0	0	0	0	0	0	0.0339889	0	0.0928465	0	0	0	0
ENSG00000038219	4.73173e-08	0	0.0258892	0	0	0	0	0	0	0	0	0	0	0	0	0	0	0	0	0	0.0149053	0.00830859	0	0	0	0	0.00207701	0	0	0	0.00876256	0	0.0118805	0.0224016	0.24914	0	0.246757	0	0.0456733	0.0520087	0.0116082	0	0.0126224	0	0.0219071
ENSG00000038274	0.0120738	0	0	0	0	0	0	0	0	0	0	0	0	0	0	0.00966313	0	0	0	0	0	0.00947009	0.00822704	0	0	0.004277	0	0	0	0	0	0	0	0	0	0	0	0	0	0.0193973	0	0	0	0	0
ENSG00000038295	0.988407	0	0	0	0	0	0.0125882	0	0	0	0	0	0	0	0	0	0	0	0	0	0	0	0	0	0	0	0	0	0	0	0	0	0	0	0	0	0	0	0	0	0	0	0	0	0
ENSG00000038358	0.015956	0	0	0	0	0	0	0	0	0	0	0	0	0	0	0	0	0	0	0	0	0	0	0	0	0.00454501	0	0	0	0	0.0324333	0	0	0.00103098	0	0	0	0	0	0.019919	0	0	0	0.0018544	0
ENSG00000038427	4.58552e-07	0	0	0	0	0	0.080026	0	0	0	0	0	0	0	0	0.254271	0.483494	0	0.00575662	0.269002	0.0099721	0	0	0.00474444	0	0	0	0.0036583	0	0	0	0.00975797	0	0	0.227885	0	0.010323	0.0118416	0	0	0	0.00980744	0	0	0
ENSG00000038945	0.235871	0	0	0	0	0	0	0	0	0	0	0	0	0	0	0	0.215828	0	0	0	0.0729612	0.0263368	0	0.0433396	0	0	0	0	0	0	0	0	0	0	0	0	0	0.0258557	0	0	0.0625275	0	0.0518352	0	0
ENSG00000039068	1.46514e-07	0	0	0	0	0	0	0	0	0	0	0	0	0	0.0755371	0	0.158872	0	0.0775547	0	0.0917173	0.0162713	0	0.0891881	0	0.0233696	0	0.0179103	0	0	0.0189988	0	0	0.030293	0	0	0.00498502	0	0	0.0805623	0.110241	0	0	0.0348171	0.00995274
ENSG00000039123	0.287349	0	0	0	0	0	0	0	0	0	0	0	0	0	0	0	0.0133588	0	0	0	0	0	0	0	0	0	0	0	0	0	0	0	0	0	0.00138869	0	0	0	0	0	0	0	0	0	0.0211144
ENSG00000039139	0.00229266	0	0	0	0	0	0	0	0	0	0	0	0	0	0	0.00337045	0	0	0	0	0.0179696	0	0	0.00326631	0.0195601	0.0105766	0	0	0	0.0195296	0	0	0	0	0	0	0	0.0274541	0	0.00085583	0.00161273	0.00603689	0	0	0
ENSG00000039319	0.0252078	0	0	0	0	0	0.000886831	0	0	0	0	0.0191583	0	0	0	0.119473	0	0	0.0116412	0.0137851	0.219812	0	0	0.00530202	0	0	0	0	0	0.0534903	0	0	0	0	0	0.0141221	0	0	0	0	0	0	0	0	0.272143
ENSG00000039523	0.000663742	0	0	0	0	0	0	0	0	0	0	0	0	0.0334486	0	0.0995981	0	0	0	0	0.00451031	0	0	0	0.00160312	0.0128811	0	0	0.0199897	0	0	0	0	0	0.0350056	0	0.00589892	0	0.0786841	0	0	0	0.015108	0	0
ENSG00000039560	0.575968	0	0	0	0	0	0	0	0	0	0	0	0	0	0	0	0	0	0	0	0.00987335	0	0	0	0	0	0	0	0	0	0.00628185	0.00765086	0	0	0	0	0	0	0.00292333	0	0	0	0	0	0
ENSG00000039600	0.822816	0	0	0	0.0430983	0	0	0	0	0	0	0	0	0	0	0.0252119	0.0163371	0	0	0	0.241357	0	0	0.00600644	0	0.250243	0	0	0	0	0	0	0	0	0	0	0.100655	0	0	0	0	0	0	0	0
ENSG00000040199	0.0169417	0	0	0	0	0	0	0	0	0	0	0	0	0	0	0	0	0	0	0	0.00473546	0.117242	0	0	0	0	0.00114554	0	0	0	0	0	0	0	0.0431411	0	0	0	0	0.0030094	0	0	0	0.0114769	0
ENSG00000040341	0.121796	0	0	0	0	0	0.00262484	0	0	0	0	0	0	0	0	0	0	0	0	0	0	0	0	0	0	0	0	0	0	0	0	0	0	0	0	0	0	0	0	0	0	0	0	0	0
ENSG00000040487	0.105714	0	0	0	0	0	0	0	0	0	0	0	0	0	0	0	0.0171068	0	0	0	0	0	0.0235288	0	0	0.0834706	0	0.0101961	0	0	0	0	0.024355	0	0	0	0.0144264	0.0195032	0	0	0	0	0	0	0.0256561
ENSG00000040531	0.994942	0	0	0	0	0	0	0	0	0	0	0	0	0	0	0	0	0	0	0	0	0	0	0.00415948	0	0	0	0	0	0	0.0843358	0	0	0	0	0	0	0	0	0	0	0	0	0	0.227048
ENSG00000040731	0.178998	0	0	0	0	0	0	0	0	0	0	0	0	0	0	0	0	0	0	0	0	0	0	0	0.00484412	0	0	0	0	0	0	0	0	0	0	0	0	0	0	0	0	0	0	0	0
ENSG00000040933	1	0	0	0	0	0	0	0	0	0	0	0	0	0	0	0	0	0	0	0	0	0.018009	0	0.0183043	0	0	0	0	0	0	0	0.0359977	0	0	0	0	0	0	0	0	0	0	0	0	0
ENSG00000041353	1	0	0	0	0	0	0	0	0	0	0	0	0	0	0	0	0	0	0	0	0	0.00568358	0	0	0	0	0	0	0	0	0	0	0	0	0	0	0	0	0	0	0	0	0	0	0
ENSG00000041357	1	0	0	0	0	0	0	0	0	0	0	0	0	0	0	0	0	0	0	0	0	0	0	0	0	0	0	0	0	0	0	0	0	0	0	0	0	0	0	0	0	0	0	0	0
ENSG00000041515	0.00327098	0	0	0	0	0	0	0	0	0	0	0	0.0514006	0	0	0	0	0	0	0	0.0754978	0	0	0	0	0	0	0	0	0	0.016791	0	0	0	0	0	0	0.0367247	0	0	0	0.0117903	0	0	0
ENSG00000041802	0.372985	0	0	0	0	0	0	0	0	0	0	0	0	0	0	0	0.192314	0	0.0665585	0	0	0	0	0	0	0.00540009	0	0	0	0	0.137543	0	0.0626127	0.00648098	0	0	0	0	0	0	0	0	0.140786	0	0.195562
ENSG00000041880	2.66247e-05	0	0	0	0	0	0	0	0	0	0	0	0.0107281	0.0348666	0	0.00755554	0.208862	0	0.0076259	0	0.0206846	0	0	0	0	0.186461	0	0.00945449	0	0	0	0	0	0	0	0	0	0.00570772	0	0	0	0.0140699	0	0	0
ENSG00000041982	0.000590829	0.0306394	0	0	0	0	0.000958256	0	0	0.0118529	0	0	0	0	0	0.116815	0.168835	0.0211718	0	0	0	0	0	0	0	0	0	0	0	0	0	0	0.115918	0.0921419	0	0	0.104475	0	0	0.00203529	0	0	0	0.0832568	0
ENSG00000042062	0.175497	0	0	0	0	0	0	0	0	0	0	0	0	0	0	0	0	0	0.00397086	0.00507044	0.00663762	0.182439	0.00666129	0	0	0.0442822	0	0	0	0	0	0.00495806	0	0	0	0	0.00139152	0	0	0	0	0	0	0	0
ENSG00000042088	7.76855e-06	0	0	0	0	0	0	0	0	0	0	0	0	0	0	0	0	0	0	0	0	0.0309341	0	0.00432769	0	0.0868337	0.0427786	0	0	0	0.136323	0	0.0696253	0	0.00405465	0	0	0.00827586	0	0	0	0	0	0	0
ENSG00000042286	0.993716	0	0	0	0	0	0	0	0	0	0	0	0	0	0	0	0	0	0	0	0.00537927	0	0	0	0	0	0	0	0	0	0.0194322	0	0	0	0	0	0	0.00351017	0.00588109	0	0.0197744	0	0.140338	0	0
ENSG00000042317	0.174103	0	0	0	0	0	0	0	0	0	0	0	0	0	0	0	0	0	0	0	0.0110276	0.0101387	0	0	0	0	0	0	0	0	0	0	0	0	0	0	0	0	0	0	0.304002	0	0.0208133	0	0
ENSG00000042429	0.999935	0	0	0	0	0	0	0	0	0	0	0	0	0	0	0	0	0	0	0	0	0	0	0	0	0	0	0	0	0	0	0	0	0	0	0	0	0	0	0.00160983	0	0	0	0	0
ENSG00000042445	0.0003658	0	0	0	0	0	0	0	0	0	0	0	0.0514477	0.00574115	0	0	0	0	0	0	0	0	0.0103229	0.0112485	0.0106585	0	0	0.0119987	0.0387129	0	0	0	0	0	0	0	0.0806768	0.0248852	0	0	0.2364	0	0.185837	0	0
ENSG00000042832	3.44214e-12	0	0	0	0	0	0	0	0.0841955	0	0	0.0165938	0.0631495	0	0.00139865	0.245557	0.00785834	0.0573758	0.00386717	0.00548061	0.173316	0.109802	0	0.254973	0.0831298	0.00360309	0	0	0.0690147	0	0.172953	0.00901194	0.131664	0	0.00240222	0	0.0381446	0	0	0.0151678	0	0	0	0.00339625	0.041084
ENSG00000042980	0.422926	0	0	0	0	0	0	0	0	0	0	0.00592797	0.124436	0	0	0.0199889	0.378717	0	0.00392396	0	0.10459	0.0788645	0	0.318474	0	0	0	0	0	0	0	0	0	0	0	0	0	0	0	0	0	0	0.0111132	0	0
ENSG00000043039	0.0866068	0	0	0	0	0	0	0	0	0	0	0	0	0	0	0	0	0	0	0.00690613	0.0263318	0.021349	0	0.0809331	0	0	0	0	0	0	0	0	0	0	0	0	0	0	0	0.0104055	0.0094031	0	0	0	0
ENSG00000043093	1	0	0	0	0	0	0	0	0	0	0	0	0	0	0	0	0	0	0	0	0	0	0	0	0	0	0	0	0	0	0	0	0	0	0	0	0	0	0	0	0	0	0	0	0
ENSG00000043143	0.226055	0	0	0	0	0	0	0	0	0	0	0	0	0	0	0.0622472	0	0	0.0131641	0	0	0.099673	0	0.012901	0	0	0	0	0	0	0	0.0515731	0.00217927	0	0.00201228	0	0	0	0	0	0.00883543	0	0	0	0
ENSG00000043462	0.712881	0	0	0	0	0	0	0	0	0	0	0	0	0	0	0	0	0.0101473	0	0	0.00571872	0	0	0	0	0	0	0	0.00534675	0	0.0136768	0	0.00737488	0	0	0	0	0	0	0	0	0	0	0	0
ENSG00000043514	1	0	0	0	0	0	0	0	0	0	0	0	0	0	0	0	0	0	0	0	0	0.183779	0	0	0	0	0.00783727	0	0	0	0	0	0	0	0	0	0	0	0	0	0	0	0.208975	0	0
ENSG00000044012	0.0201754	0	0	0	0	0	0	0	0	0	0	0	0	0	0	0	0	0	0	0	0	0	0	0	0	0.0297021	0	0	0	0	0	0.0127394	0	0	0	0	0	0	0.155697	0	0	0	0	0	0.0378018
ENSG00000044090	0.000632603	0	0	0	0	0	0	0	0	0	0	0	0	0	0	0	0	0	0.00638944	0.0285145	0.0102855	0	0	0	0.0530215	0	0	0	0.00180023	0	0	0.0031989	0	0	0	0	0.0973872	0	0	0	0	0	0	0	0.00764037
ENSG00000044115	0.0439296	0	0	0	0	0	0	0	0	0	0	0.00120651	0	0	0	0	0	0	0	0	0	0	0	0	0	0	0	0	0	0	0	0	0	0	0	0	0	0	0	0	0	0	0	0	0
ENSG00000044446	0.913356	0	0	0	0	0	0	0	0	0	0	0	0	0	0	0	0	0	0	0	0.121763	0	0	0.0124283	0	0	0	0	0	0	0	0	0.00601386	0	0	0	0	0	0	0	0	0	0	0	0
ENSG00000044524	0.964133	0	0	0	0	0	0	0	0	0	0	0	0	0	0	0	0	0	0	0	0	0	0	0	0	0	0	0	0	0	0	0	0	0	0	0	0	0	0	0	0	0	0	0	0
ENSG00000044574	1	0	0	0	0	0	0	0	0	0	0	0	0	0	0	0	0	0	0	0	0	0	0	0	0	0	0	0	0	0.00208501	0	0	0	0	0	0	0	0	0	0	0.00362673	0	0	0	0
ENSG00000046604	0.0899836	0	0	0	0	0	0	0	0.0334915	0	0	0	0	0	0	0.0912013	0	0	0	0.00741094	0.0368864	0.318295	0.00176233	0	0	0.0778286	0	0	0	0	0	0	0.126283	0	0.0108675	0	0.147571	0	0	0.123848	0	0	0.040825	0	0.40372
ENSG00000046647	0.978609	0	0	0	0	0	0	0	0	0	0	0	0	0	0	0.0672475	0.0495062	0	0	0	0	0.260076	0	0	0	0	0	0	0	0	0	0.0415604	0	0	0	0	0	0	0	0	0	0	0	0	0.0260071
ENSG00000047056	1	0	0	0	0	0	0	0	0	0	0	0	0	0	0	0	0.00333741	0	0	0	0	0	0	0	0	0	0	0	0	0	0	0.00307225	0	0	0	0	0	0	0	0	0	0	0	0	0
ENSG00000047188	0.718084	0	0	0	0	0	0	0	0	0	0	0	0	0	0	0	0	0	0	0	0	0	0	0	0	0	0	0	0	0	0	0	0	0	0	0	0	0	0	0	0.0517633	0	0	0	0
ENSG00000047230	0.051896	0	0	0	0	0	0	0	0	0	0	0	0	0	0.0214489	0.00878799	0	0	0	0	0.0162292	0.0390855	0	0	0	0	0	0	0	0.00485102	0	0	0	0	0	0	0	0	0	0	0.05	0	0	0	0
ENSG00000047249	0.374699	0	0.0117029	0	0	0	0	0	0	0	0	0	0	0	0	0	0	0	0	0	0	0	0	0	0	0	0	0	0	0.00694036	0	0	0	0	0	0	0	0	0	0	0	0	0	0	0
ENSG00000047315	0.371546	0	0	0	0	0	0	0	0	0	0	0	0	0	0	0	0	0	0	0	0	0	0	0	0	0	0	0	0	0	0	0	0	0	0	0	0	0	0	0	0	0	0	0	0
ENSG00000047346	0.0168339	0	0	0	0	0	0	0	0	0	0	0	0	0	0	0	0	0	0.0305486	0	0.115619	0	0	0	0	0	0	0	0.00110585	0.00232076	0	0	0	0.00280299	0	0	0	0	0	0	0	0	0.0117969	0	0.0248067
ENSG00000047410	0.393848	0	0	0	0	0	0	0	0	0	0	0	0	0	0	0	0	0	0	0	0.00862792	0	0	0	0	0	0	0	0	0	0	0	0	0	0	0	0	0	0	0	0	0	0	0.000645053	0
ENSG00000047457	0.00826129	0	0	0	0.00155479	0	0	0	0	0	0	0	0	0	0	0	0	0	0.122449	0	0	0.285389	0.0413106	0.0215529	0.0279733	0.134309	0	0	0	0	0.00846646	0.146909	0	0.0520323	0.0921573	0	0.02354	0	0	0.057588	0.184584	0	0.213841	0.00332663	0.0186825
ENSG00000047597	0.482886	0	0	0	0	0	0	0	0	0	0	0	0	0	0.00721042	0	0	0	0.00674937	0.00693837	0	0.105109	0	0	0	0.0345375	0	0	0	0	0	0	0	0	0	0	0	0	0	0.0164478	0	0	0	0	0
ENSG00000047621	0.315726	0	0	0	0	0	0	0	0	0	0	0	0	0	0	0	0	0	0.0251146	0.040696	0	0.0104565	0	0	0	0	0	0	0	0.00203908	0	0	0	0	0	0	0	0	0	0	0.00638674	0	0	0	0
ENSG00000047932	0.983187	0	0	0	0	0	0	0	0	0	0	0	0	0	0	0	0	0	0	0.0132898	0	0	0	0	0	0	0	0	0	0	0	0	0	0	0	0	0	0	0	0	0	0	0.00327477	0	0
ENSG00000047936	0.00476651	0	0	0	0	0	0	0	0	0	0.0172694	0	0.107847	0.0569972	0	0.120786	0.0199706	0	0.1154	0	0.03976	0	0	0	0	0	0	0	0	0	0.00358792	0.00843792	0	0	0.00708063	0	0.12667	0	0.267533	0	0	0	0.0490436	0	0
ENSG00000048028	0.0550505	0	0	0	0	0	0	0	0	0	0	0	0	0	0	0	0	0	0.00591726	0	0	0	0	0	0	0	0	0	0	0	0	0.00284663	0.00254266	0.0333824	0	0	0	0	0	0	0	0	0	0	0
ENSG00000048052	1	0	0	0	0	0	0	0	0	0	0	0	0	0	0	0	0	0	0	0	0	0	0	0	0	0	0	0	0	0	0	0	0	0	0	0	0	0	0	0.0010229	0	0	0	0	0
ENSG00000048140	1	0	0	0	0	0	0	0	0	0	0	0	0	0	0	0	0	0	0	0	0	0	0	0	0	0	0	0	0	0	0	0	0	0	0	0	0	0	0	0	0	0	0	0	0
ENSG00000048162	0.137983	0	0	0	0	0	0	0	0.0416643	0	0	0	0	0	0	0	0	0	0	0	0.0553288	0	0	0	0	0	0	0	0	0	0	0	0	0.020384	0	0	0	0	0	0	0	0	0	0	0.0176474
ENSG00000048405	0.997736	0	0	0	0	0	0	0	0	0	0	0	0	0	0	0.00845879	0	0	0	0	0	0	0	0	0	0	0	0	0	0	0	0	0	0	0	0	0	0	0	0	0	0	0	0	0
ENSG00000048462	1	0	0	0	0	0	0	0	0	0	0	0	0	0	0	0	0	0.006424	0	0	0	0.0879215	0	0	0	0.0536581	0	0	0	0	0	0	0	0	0	0	0	0	0	0	0	0	0	0	0
ENSG00000048540	0.0324449	0	0	0	0	0	0	0	0	0	0	0	0	0	0	0	0	0	0	0	0	0	0	0	0	0	0	0	0	0	0	0	0	0	0	0	0	0	0	0	0	0	0	0	0
ENSG00000048544	0.627567	0	0	0	0	0	0	0	0	0	0	0	0	0	0	0	0	0	0	0	0	0	0	0	0	0	0	0	0	0	0	0.0268732	0	0	0.0139297	0	0	0	0	0	0	0	0	0	0
ENSG00000048545	1	0	0	0	0	0	0	0	0	0	0	0	0	0	0	0	0	0	0	0	0	0	0	0.0698444	0	0	0	0	0	0	0	0	0	0	0	0	0	0	0	0	0	0	0	0	0.03043
ENSG00000048649	0.381323	0	0	0	0.00458986	0	0	0	0	0	0	0	0	0	0	0	0.14687	0.0170354	0	0	0	0.1014	0	0.0154632	0	0.215128	0	0	0.0329884	0	0	0.0120094	0	0	0	0	0	0	0	0	0	0	0	0	0
ENSG00000048707	6.28956e-11	0	0	0	0	0	0.000412854	0	0.000273961	0	0	0	0	0	0.000773416	0	0	0	0.00171233	0.0697293	0.00214108	0	0	0	0	0.00158223	0.000658558	0	0	0	0.0514297	0	0	0	0	0	0	0	0	0.0546193	0	0	0	0.0190381	0
ENSG00000048740	1	0	0	0	0	0	0	0	0	0	0	0	0	0	0	0	0	0	0	0	0	0	0	0	0	0	0	0	0	0	0	0	0	0	0	0	0	0	0	0	0	0	0	0	0
ENSG00000048828	1	0	0	0	0	0	0	0	0	0	0	0	0	0	0	0	0	0.0122843	0	0	0	0	0	0	0	0	0	0	0	0	0	0	0	0	0	0	0	0	0	0	0.00176924	0	0	0	0
ENSG00000048991	0.0366174
ENSG00000049089	0.974721	0	0	0	0	0	0	0	0	0	0	0	0	0	0	0	0	0	0	0	0	0	0	0	0	0	0	0	0	0	0.038279	0	0	0	0	0.00425485	0	0	0	0	0.00269245	0.00512879	0	0	0
ENSG00000049130	0.623611	0	0	0	0	0	0	0	0	0	0	0	0	0	0	0	0	0	0.0177199	0	0	0.0641139	0.00515721	0	0	0	0	0	0	0	0.0453869	0	0	0	0	0	0	0	0	0	0	0	0	0	0
ENSG00000049167	0.965625	0	0	0	0.00287771	0	0	0	0	0	0	0	0	0	0	0	0	0	0	0.0575197	0	0	0	0	0	0	0	0	0	0	0	0	0	0	0.0150504	0	0	0	0	0	0	0	0	0	0
ENSG00000049192	0.977501	0	0	0	0	0	0	0	0	0	0	0	0	0	0	0	0	0	0	0	0.0577065	0	0	0	0	0	0	0	0	0	0.0135266	0	0	0	0	0	0	0	0	0	0	0	0.0382677	0	0
ENSG00000049245	0.0509307	0	0	0	0	0	0	0	0	0	0	0	0	0	0	0.0334802	0	0	0	0	0	0	0	0	0	0	0	0	0	0	0	0	0	0	0	0	0	0	0	0	0	0	0	0	0
ENSG00000049283	0.000124674	0	0	0	0	0	0	0	0.00911564	0	0	0	0	0	0	0	0	0.0220537	0	0	0	0	0	0	0	0	0	0	0.00243437	0	0.00394704	0	0	0.00973432	0	0	0	0	0	0	0	0	0.00302321	0	0
ENSG00000049323	0.987819	0	0	0	0	0	0	0	0	0	0	0	0	0	0	0.0883884	0	0	0	0	0	0	0	0	0	0.123652	0	0	0	0	0	0	0	0	0	0	0	0.00414381	0	0	0	0	0	0	0
ENSG00000049449	0.995092	0	0	0	0	0	0	0	0	0	0	0	0	0	0	0	0	0	0	0	0	0.0406086	0.0143325	0	0	0.0126516	0	0	0	0	0	0	0	0	0	0	0	0	0	0	0	0	0	0	0
ENSG00000049656	0.0730344	0	0.0261443	0	0	0	0.00436284	0	0	0	0	0	0	0	0	0	0	0	0	0	0	0	0	0	0	0	0	0	0	0	0	0	0	0	0	0	0	0	0	0	0	0	0	0	0
ENSG00000049768	0.00586679	0	0	0	0	0.00519151	0	0	0	0	0	0	0	0	0	0	0	0	0.0062374	0	0	0	0	0.113976	0	0.0199317	0	0	0	0	0	0	0	0	0	0	0	0	0	0	0.00738016	0	0	0	0
ENSG00000049860	0.000247175	0	0	0	0	0	0	0	0	0	0	0	0	0	0	0	0	0	0	0	0	0.190689	0	0.059688	0	0.308401	0	0.0489924	0	0	0.111054	0.172014	0	0	0	0	0.197989	0	0	0.00869315	0.0309733	0	0.169355	0	0.262898
ENSG00000049883	0.0087965	0	0	0	0	0	0	0	0	0	0	0	0.0110794	0	0.018942	0	0	0	0	0	0.24192	0	0	0	0	0	0	0	0	0	0	0	0	0	0	0	0	0	0.00380584	0	0	0	0	0	0
ENSG00000050165	0.110348	0	0	0	0	0	0	0	0	0	0	0	0	0	0	0	0	0	0.0430526	0	0	0	0	0	0	0	0	0	0	0	0	0	0	0	0	0.00428217	0.0416824	0	0	0	0	0	0	0	0.0322645
ENSG00000050344	0.000190426	0	0	0	0.00236449	0	0	0	0	0	0	0	0	0.0268339	0	0	0	0	0.00294584	0	0.0125144	0.246108	0	0	0	0	0	0	0	0	0.233621	0	0	0	0.0183494	0.00734326	0	0	0.0141072	0	0	0	0	0	0
ENSG00000050405	0.885769	0	0	0	0	0	0	0	0	0	0	0	0	0	0	0	0	0	0	0	0	0	0	0	0	0	0	0	0	0.00254557	0	0.00717375	0	0	0	0	0	0	0.00241063	0	0	0	0.257355	0	0
ENSG00000050426	0.957455	0	0	0	0	0	0	0	0	0	0	0	0	0	0	0	0	0	0	0.00915212	0	0	0	0	0.0226152	0	0	0	0	0	0	0	0	0	0	0	0	0	0	0	0	0	0	0	0
ENSG00000050438	0.995487	0	0	0	0	0	0	0	0	0	0	0	0	0	0	0	0	0	0	0	0	0	0	0	0	0	0	0	0	0	0.0201519	0	0	0	0	0	0	0	0	0	0	0	0	0	0
ENSG00000050555	0.00777262	0	0	0	0	0	0	0	0	0	0	0	0.111245	0	0.156838	0.0391551	0.224333	0	0	0	0	0	0	0.0135523	0.0351002	0.127062	0	0.0315045	0.00261545	0	0	0.0182833	0	0.00519677	0	0	0.00483547	0	0	0.0285236	0.208458	0	0	0	0
ENSG00000050748	0.876822	0	0	0	0	0	0	0	0	0	0	0	0	0	0	0	0	0	0	0	0	0	0	0	0	0	0	0	0	0	0	0	0	0	0	0	0	0	0.01809	0	0	0	0	0	0
ENSG00000050767	0.143089	0	0	0	0	0	0	0	0	0	0	0.00977371	0	0	0	0	0	0	0	0	0.063145	0	0	0	0	0	0	0	0	0	0.0136663	0.0946218	0	0	0.0365924	0	0	0	0	0	0	0	0	0	0
ENSG00000050820	2.52297e-08	0	0	0	0	0	0.00374342	0	0	0	0	0	0	0.0115621	0	0	0	0	0	0.00158945	0	0	0	0	0	0.00570088	0	0	0	0.00847495	0	0	0	0	0.00708029	0	0	0	0	0	0.0016438	0	0	0	0
ENSG00000051009	1	0	0	0	0	0	0	0	0	0	0	0	0	0	0	0	0	0	0	0	0.0865797	0	0	0	0	0	0	0	0	0	0	0	0	0	0	0	0	0	0	0	0	0	0	0	0
ENSG00000051108	0.0847052	0	0	0	0	0	0	0	0	0	0	0	0	0	0	0	0	0	0.00407996	0	0	0.0114146	0	0.077545	0	0	0	0	0	0	0.00641559	0	0	0.00888226	0	0	0	0	0	0	0	0	0	0	0
ENSG00000051180	0.414802	0	0	0	0	0	0	0	0	0	0	0	0	0	0	0	0	0	0	0	0	0	0	0	0	0	0	0	0	0	0	0	0	0	0	0	0	0	0	0	0	0	0	0	0
ENSG00000051382	0.904872	0	0	0	0	0	0	0	0	0	0	0	0	0	0	0	0	0	0.0204411	0	0	0	0	0.0304805	0	0	0	0	0	0	0	0.021468	0	0	0	0	0	0	0	0	0.0531935	0	0	0	0
ENSG00000051596	0.0966292	0	0	0	0	0	0	0	0	0	0	0	0	0	0	0	0	0	0	0	0	0	0	0	0	0	0	0	0	0	0	0	0	0	0	0	0	0	0	0	0	0	0	0	0
ENSG00000051825	1.5438e-06	0	0	0	0	0.00113011	0	0	0	0.0232063	0	0	0.0046528	0.0360932	0.00820273	0	0	0	0	0.0659255	0	0	0	0	0	0	0	0	0	0.00250741	0	0	0.0543673	0	0	0	0	0	0	0	0	0	0	0	0
ENSG00000052723	1	0	0	0	0	0	0	0	0	0	0	0	0	0	0	0	0	0	0	0	0	0.0930717	0	0	0	0	0	0	0	0	0	0	0	0	0	0	0	0	0	0	0	0	0	0	0
ENSG00000052749	0.0465145	0	0	0	0	0	0	0	0	0	0	0	0	0	0.0989542	0.0680131	0	0	0	0	0	0	0	0	0	0	0	0	0.0611229	0	0	0	0	0.00102864	0	0.0190791	0.00130234	0	0	0.0393126	0.000980089	0	0	0	0
ENSG00000052841	0.669909	0	0	0	0	0	0	0	0	0	0	0	0	0	0	0	0	0	0.0204051	0	0	0	0	0	0	0	0	0	0	0	0	0	0	0	0	0	0.0207485	0	0	0	0	0	0	0	0
ENSG00000053108	0.127325	0	0	0	0	0	0	0	0.0529817	0	0	0	0	0	0.0681587	0	0	0	0	0	0	0.0121169	0	0	0.00734975	0	0	0	0	0	0.0910461	0	0.0580867	0	0	0	0	0	0	0.0832812	0	0	0	0	0.0192023
ENSG00000053254	0.310872	0	0	0	0	0	0	0	0	0	0	0	0	0	0	0	0	0	0	0	0	0	0	0	0	0	0	0	0	0	0.00321867	0.0107587	0	0	0	0	0	0	0	0	0	0	0	0	0
ENSG00000053328	1	0	0	0	0	0	0	0	0	0	0	0	0	0	0.0648301	0	0	0	0	0	0	0.105885	0	0.0161476	0	0.211616	0	0	0	0	0	0	0	0	0	0	0	0	0	0	0	0	0	0	0
ENSG00000053372	0.048409	0	0	0	0	0	0	0	0	0	0	0	0	0	0.0539559	0	0.00785997	0	0	0	0	0	0	0	0	0	0	0.00554144	0	0	0	0.00792062	0	0	0	0	0	0	0	0	0	0	0	0	0.0734352
ENSG00000053747	0.000178546	0	0	0	0	0	0	0	0	0	0	0	0	0.00310054	0	0.274931	0	0	0	0.00371624	0.0428263	0.316935	0	0	0.0745493	0	0.0424838	0	0	0.0027387	0	0.0298952	0	0	0	0.064094	0.249466	0	0	0	0.0158345	0	0.00959944	0.0460438	0.00386208
ENSG00000053770	0.231173	0	0	0	0	0	0	0	0	0	0	0	0	0	0	0.0547997	0	0	0	0	0	0.121054	0	0	0	0.0163878	0	0	0.0365259	0.00310234	0	0	0	0	0	0	0	0	0	0.0632135	0	0	0	0	0
ENSG00000053900	0.221696	0	0	0	0	0	0	0	0	0	0	0	0	0	0	0	0	0	0	0	0	0	0	0	0	0	0	0	0	0.0136031	0.0351209	0.00148701	0	0	0	0	0	0	0	0	0	0	0.00329617	0	0
ENSG00000054116	1	0	0	0	0	0	0	0	0	0	0	0	0	0	0	0	0	0	0	0	0	0	0	0	0	0	0	0	0	0	0	0	0	0	0	0	0	0	0	0	0	0	0	0	0
ENSG00000054118	1	0	0	0	0	0	0	0	0	0	0	0	0	0	0	0	0	0	0	0	0	0	0	0	0	0.0580076	0	0	0	0	0	0	0	0	0	0	0	0	0	0	0	0	0	0	0
ENSG00000054282	0.0183033	0	0.00845035	0	0	0	0	0	0.0173124	0	0	0	0	0	0	0	0	0	0	0.0257717	0	0	0	0.00219337	0	0	0	0	0	0.0375348	0.0569149	0	0	0	0	0	0	0	0.18631	0	0	0	0	0	0.136494
ENSG00000054356	0.778175	0	0	0	0	0	0	0	0	0	0	0	0	0	0	0	0	0	0	0	0	0	0	0	0	0	0	0	0	0	0	0.00400823	0.0205021	0	0	0	0	0	0	0	0	0	0.156904	0	0
ENSG00000054392	0.000137886	0	0	0	0	0	0	0	0	0	0	0	0	0	0	0	0	0	0.0306456	0	0	0	0	0	0	0	0	0	0.0075316	0	0	0	0	0	0	0	0	0	0	0	0	0	0	0.0610493	0.0079396
ENSG00000054523	0.653931	0	0	0	0	0	0	0	0	0	0	0	0	0	0.0180072	0	0	0	0	0	0	0	0	0	0	0	0	0	0	0	0	0	0	0	0	0	0	0	0	0	0	0	0.0461581	0	0
ENSG00000054690	0.234387	0	0	0	0	0	0	0	0	0	0	0	0	0	0.128701	0	0	0	0	0	0.00291251	0.0370089	0	0	0	0	0	0	0	0	0.0035808	0	0	0	0	0	0	0	0	0	0	0	0	0	0.217796
ENSG00000054796	1	0	0	0	0	0	0.00674512	0	0	0	0	0	0	0	0	0	0	0	0	0	0	0.116205	0	0	0	0	0	0	0	0	0	0	0	0	0	0	0	0	0	0	0	0	0	0	0
ENSG00000054938	0.127996	0	0	0	0	0	0	0	0	0.00316721	0	0	0	0	0	0	0	0	0	0	0	0	0	0	0	0	0	0	0	0	0	0.00310444	0	0	0	0	0	0	0.00604436	0	0	0	0	0	0
ENSG00000054965	0.0443693	0	0	0	0.00546851	0	0	0	0	0	0	0	0	0	0	0	0	0	0	0	0	0	0	0	0	0	0	0	0	0	0	0	0	0	0	0	0	0	0	0	0	0	0	0	0
ENSG00000054967	0.417478	0	0	0	0	0	0	0	0	0	0	0	0	0	0	0	0	0	0	0	0.137585	0	0	0	0	0	0	0	0	0	0	0	0	0	0	0	0	0	0	0	0.00988016	0	0.0199787	0	0
ENSG00000054983	0.0358341	0	0	0	0	0	0	0	0	0	0	0	0	0	0	0	0	0	0	0	0	0.0116639	0	0.0266054	0.0429857	0	0	0	0.00196525	0	0	0	0	0	0.0922948	0.00607269	0.00407155	0	0	0	0	0	0	0	0
ENSG00000055070	0.998641	0	0	0	0	0	0	0	0	0	0	0	0	0	0	0	0	0	0	0	0	0	0	0	0	0	0	0	0	0	0	0	0	0	0	0	0	0	0	0	0	0	0	0	0
ENSG00000055130	1	0	0	0	0	0	0	0	0	0	0	0	0	0	0	0	0	0	0	0	0	0	0	0	0	0	0	0	0	0	0	0	0	0	0	0	0	0	0	0	0	0	0	0	0
ENSG00000055147	0.515998	0	0	0	0	0	0	0	0	0	0	0	0	0	0	0	0.240282	0	0	0	0.0309468	0	0	0	0	0	0	0.00395363	0	0	0	0	0	0	0	0	0	0	0	0	0	0	0	0	0
ENSG00000055163	0.128782	0.000850607	0	0	0	0	0	0	0	0	0	0	0	0	0	0	0	0	0	0	0	0	0	0	0	0	0	0	0	0	0	0	0	0	0	0	0	0	0	0	0	0	0	0	0
ENSG00000055208	0.0113611	0	0	0	0	0	0	0	0	0	0	0	0	0	0	0	0	0	0	0	0	0	0	0	0	0	0	0	0	0	0	0.00601638	0	0	0	0	0	0	0	0	0	0	0	0	0
ENSG00000055211	0.625604	0	0	0	0	0	0	0	0	0	0	0	0	0	0	0.0060685	0	0	0	0	0	0	0	0	0.022278	0	0	0	0	0	0	0	0	0.0433992	0	0	0	0	0	0	0	0	0.183367	0	0.00402289
ENSG00000055332	0	0	0	0	0	0	0	0	0	0	0.0718766	0	0.0815071	0	0.0460886	0.0208069	0.0342904	0.0440316	0	0	0.134912	0.285553	0	0.217249	0	0.141287	0	0.0232835	0.0250486	0.0596124	0	0.0191442	0	0.0937606	0.010794	0	0	0	0	0.0105343	0.28583	0	0.215028	0	0.220199
ENSG00000055483	3.05415e-08	0	0	0	0	0	0	0	0	0	0	0	0	0	0	0	0	0	0	0	0.0288521	0.0150632	0	0.00646591	0.0573306	0	0	0.00497641	0	0	0	0	0.0166542	0.00488504	0.00803729	0	0	0	0	0.0085377	0.0111055	0	0	0	0.0242802
ENSG00000055609	6.30631e-06	0	0	0	0	0	0	0	0	0	0	0	0	0	0.15405	0	0	0	0.157356	0	0.00174786	0	0	0.00191125	0.000513021	0	0	0	0	0.0627242	0.00478962	0	0	0.140046	0	0	0	0.000904661	0	0.000794216	0	0	0	0.159133	0.00658675
ENSG00000055732	0.58547	0	0	0	0	0	0	0	0	0	0	0	0	0	0	0.0485924	0	0	0	0	0	0	0	0	0	0	0	0	0	0	0	0	0.00510772	0	0.0284717	0	0	0	0	0	0.21637	0	0.301578	0	0.103303
ENSG00000055813	0.000145134	0	0	0	0	0	0	0	0	0	0	0	0	0	0	0	0	0	0.00272518	0.0108965	0	0	0	0	0	0	0	0	0	0	0	0.00265428	0	0	0	0	0	0	0.00446688	0	0	0	0	0	0
ENSG00000055917	1	0	0	0	0	0	0	0	0	0	0	0	0	0	0	0	0	0	0	0	0	0	0	0	0	0	0	0	0	0	0	0	0	0	0	0	0	0	0	0	0	0	0	0	0
ENSG00000055950	1	0	0	0	0	0	0	0	0	0	0	0	0	0	0	0	0	0	0	0	0	0	0	0	0	0	0	0	0	0	0	0	0.0137525	0	0	0	0	0	0.102052	0	0	0	0	0	0
ENSG00000055955	0.0550945	0	0	0	0	0	0	0	0	0	0	0	0	0	0.297361	0.150298	0.0368586	0	0	0.174609	0.22258	0.0400699	0.00562334	0.169412	0.0673963	0.016871	0	0	0	0	0	0	0.0103634	0	0	0	0	0	0.176288	0	0	0	0.281962	0.0105225	0
ENSG00000055957	7.07854e-05	0	0	0	0	0	0	0	0	0	0	0	0	0.0520933	0	0	0.0306802	0	0.168295	0	0.0374781	0	0	0.0119554	0	0	0	0	0.00821154	0	0.0317029	0.132853	0.00957743	0	0	0	0	0	0.0811349	0	0	0	0.00795566	0.0138884	0.198388
ENSG00000056097	0.622835	0	0	0	0	0	0	0	0	0	0	0	0	0	0	0	0	0	0	0	0	0	0	0.0069211	0	0	0	0	0	0	0	0	0	0	0	0	0	0	0	0	0	0	0	0	0
ENSG00000056487	1	0	0	0	0	0	0	0	0	0	0	0	0	0	0	0	0.00391114	0	0	0	0.0990987	0	0	0	0	0	0	0	0	0	0	0	0	0	0	0	0	0	0	0	0	0	0	0	0
ENSG00000056558	0.0381994	0	0	0	0	0	0	0	0	0	0	0	0	0	0	0	0	0	0	0	0	0	0	0	0	0	0	0	0	0	0.00334652	0	0	0	0.00297635	0	0.0194459	0	0	0	0	0	0	0	0
ENSG00000056586	1	0	0	0	0	0	0	0	0	0	0	0	0	0	0	0	0	0	0	0	0	0	0	0	0	0	0	0	0	0	0	0	0	0	0	0	0	0	0	0	0	0	0	0	0
ENSG00000056661	0.0692267	0	0	0	0	0	0	0	0	0	0	0	0	0	0	0	0	0	0.0164689	0.00372349	0	0	0	0	0	0	0	0	0	0	0.0109651	0	0	0	0	0	0	0	0	0	0	0	0	0	0
ENSG00000056736	0.00175337	0	0	0	0	0	0	0	0	0	0	0	0	0	0.00610012	0	0	0	0.0502894	0	0	0.0348458	0	0.0773866	0	0	0	0	0.0344798	0	0.115004	0.01738	0	0	0	0	0	0.00715708	0.00281995	0	0	0	0.013564	0.00644711	0
ENSG00000056972	0.000991047	0	0	0	0	0	0	0	0.00224491	0	0	0	0	0	0.109684	0	0	0	0.00283488	0	0	0.00816633	0.0229501	0	0	0.0451861	0	0	0	0	0.201705	0	0	0	0.00338273	0	0	0	0	0	0	0	0	0.00251534	0.26896
ENSG00000057252	0.973566	0	0	0	0	0	0	0	0	0	0	0	0	0	0	0	0	0	0	0	0.0349034	0.189213	0	0	0	0	0	0	0	0	0	0	0.00266937	0.00302194	0	0	0	0	0	0	0	0	0	0	0
ENSG00000057294	0.864417	0	0	0	0.0016559	0	0	0	0	0	0	0	0.00148079	0	0	0	0.00553763	0	0.0336416	0.00956034	0	0.0191671	0	0	0	0	0	0	0	0	0	0	0	0	0	0	0	0	0	0	0.108498	0	0.0639962	0	0
ENSG00000057468	0.269785	0.00758041	0	0	0	0	0	0	0	0	0	0	0	0	0.00333813	0	0	0	0	0.010806	0	0	0	0	0	0.00766854	0	0	0	0	0	0	0	0	0	0	0	0	0	0	0	0	0	0	0
ENSG00000057593	0.00172583	0.00408985	0	0	0	0	0	0	0	0.027551	0	0	0	0	0.174449	0.134752	0	0	0	0	0	0	0	0	0	0	0.0108133	0.01251	0.0256481	0	0.0945669	0	0.0288809	0	0	0	0.114377	0	0	0	0	0	0	0	0.0134471
ENSG00000057608	0.982155	0	0	0	0	0	0	0	0	0	0	0	0	0	0.0070009	0	0	0	0	0	0	0.0167142	0	0	0	0	0	0	0	0	0	0	0	0	0	0	0	0	0	0	0	0	0	0	0
ENSG00000057657	0.225993	0	0	0	0	0	0	0	0	0	0	0	0	0	0	0.0598985	0	0	0	0	0.00516647	0	0	0	0	0	0	0	0	0	0	0	0.00241199	0	0	0	0	0	0	0	0	0	0	0	0.0027012
ENSG00000057663	0.64026	0	0	0	0	0	0	0	0	0	0	0	0	0	0	0	0	0	0	0.00589466	0	0	0	0	0	0	0	0	0	0	0	0	0	0	0	0	0	0	0	0	0	0	0	0	0
ENSG00000057757	1	0	0	0	0	0	0	0	0	0	0	0	0	0	0	0	0	0	0	0	0	0	0	0	0	0	0	0	0	0	0	0	0	0	0	0	0	0	0	0	0	0	0	0	0
ENSG00000057935	1	0	0	0	0	0	0	0	0	0	0	0	0	0	0	0	0	0	0	0	0	0	0	0	0	0	0	0	0	0	0	0	0	0	0	0	0	0	0	0	0	0	0	0	0
ENSG00000058056	0.500994	0	0	0	0	0	0	0	0	0	0	0	0	0	0	0	0	0	0	0	0	0	0	0	0	0	0	0	0	0	0	0	0	0	0	0	0	0	0	0	0	0	0.00384413	0	0
ENSG00000058063	0.621778	0	0.00219584	0	0	0	0	0	0	0	0	0	0	0	0	0	0	0	0	0	0	0	0	0	0	0.063804	0	0	0	0	0	0	0	0	0	0	0	0	0	0	0	0	0	0	0
ENSG00000058262	0.241963	0	0	0	0	0	0	0	0	0	0	0	0	0	0	0	0	0	0	0	0	0	0	0	0	0	0	0	0	0	0	0	0	0	0	0	0.00453281	0	0	0	0	0	0	0	0
ENSG00000058272	0.998196	0	0	0	0	0	0	0	0	0	0	0	0	0	0	0	0.0711122	0	0	0	0	0	0	0	0	0.0503154	0	0	0	0	0.0132478	0	0	0	0	0	0	0	0	0	0	0	0	0	0.0444812
ENSG00000058453	0.263801	0	0	0	0	0	0	0	0	0	0	0	0.0325168	0	0	0	0	0	0	0	0	0.00390659	0	0.00471735	0	0	0.00186073	0	0	0	0	0	0	0.010196	0	0	0	0	0	0	0	0	0	0	0
ENSG00000058600	0.00491929	0	0.0097252	0	0.0196055	0	0	0	0	0	0	0	0	0	0	0	0	0.00318278	0	0	0	0	0	0	0	0	0	0	0	0	0	0	0	0	0	0	0	0	0	0	0	0	0	0	0
ENSG00000058673	0.319705	0	0	0	0	0	0	0	0	0	0	0	0.0160037	0.0247267	0	0	0	0	0	0.101747	0	0	0	0	0	0	0	0	0	0	0.00644111	0	0	0	0	0	0	0	0	0	0	0	0.00592274	0	0
ENSG00000058729	0.121365	0	0	0	0	0	0	0	0	0	0	0	0	0	0	0	0	0	0	0	0.024769	0	0	0.0144099	0	0	0	0	0	0	0.00338613	0.166167	0	0	0	0	0	0	0.00390442	0	0	0	0	0	0
ENSG00000058799	1	0	0	0	0	0	0	0	0	0	0	0	0	0	0	0	0	0	0	0	0	0	0	0	0	0	0	0	0	0	0	0	0	0	0	0	0	0	0	0	0	0	0	0	0
ENSG00000058804	1	0	0	0	0	0	0	0	0	0	0	0	0	0	0	0	0	0	0	0.00280402	0	0	0	0	0	0	0	0	0	0	0	0	0	0	0	0	0	0	0	0.00277865	0	0	0	0	0
ENSG00000058866	0.655761	0	0	0	0	0	0	0	0	0	0	0.00813673	0	0	0	0	0	0	0.0390298	0	0	0.0795834	0	0	0	0	0	0.00388764	0	0	0	0.00562288	0	0	0.00393276	0	0.0146327	0	0	0	0	0	0	0	0
ENSG00000059122	0.00339653	0	0	0	0	0	0	0	0.0378221	0	0	0	0	0	0	0	0	0	0	0	0.0122447	0	0.00621613	0.179626	0	0	0	0	0	0	0.159277	0.107626	0	0	0.00503814	0	0	0	0.00572306	0	0	0	0	0	0
ENSG00000059377	0.0445694	0	0	0	0.0402699	0	0	0	0	0	0	0	0	0.00611147	0	0	0	0	0	0	0	0	0	0.226311	0	0.00742798	0	0	0	0	0.0535962	0	0	0	0	0	0	0	0	0.00742504	0.110233	0	0	0	0
ENSG00000059378	0.0228508	0	0	0	0.00189084	0	0	0	0	0	0	0	0	0	0.035454	0	0.167027	0	0	0	0	0.0459817	0	0	0	0.307276	0	0	0	0	0	0.0346613	0.00881538	0	0	0	0	0	0	0	0.0336288	0	0.148596	0	0.0132857
ENSG00000059573	0.000264085	0	0	0	0	0	0	0	0.00149936	0	0	0	0	0	0	0	0	0	0	0.00603747	0	0.00170818	0	0	0	0	0	0	0	0	0	0	0	0	0	0	0	0	0	0	0	0.00462302	0	0	0
ENSG00000059691	0.702363	0	0	0	0	0	0	0	0	0	0	0	0	0	0	0	0	0	0	0	0.111648	0	0	0	0.0191709	0.0248981	0	0.0461495	0	0.0201067	0	0.00875608	0	0	0	0	0	0	0	0	0	0	0	0	0.196358
ENSG00000059728	1	0	0	0	0	0	0	0	0	0	0	0	0	0	0	0	0	0	0.0131245	0	0	0	0	0	0	0	0	0	0	0	0	0	0	0	0	0	0	0	0	0	0	0	0	0	0
ENSG00000059758	1	0	0	0	0	0	0	0	0	0	0	0	0	0	0	0	0	0	0	0	0	0	0	0	0	0	0	0	0	0	0	0	0	0	0	0	0	0	0	0	0	0	0	0	0
ENSG00000059769	1	0	0	0	0	0	0	0	0	0	0	0	0.0462383	0	0	0	0	0	0	0	0	0	0	0	0	0	0	0	0	0	0.0507628	0	0	0	0	0	0	0	0	0	0	0	0	0	0
ENSG00000059915	1	0	0	0	0	0	0	0	0	0	0	0	0	0	0	0	0	0	0	0	0.0763385	0	0	0	0	0	0	0	0	0	0	0.0314439	0	0	0	0	0	0	0	0.0332761	0	0	0.0906772	0	0
ENSG00000060069	0.00463785	0	0	0	0	0	0.00124692	0	0	0	0	0	0	0.0380804	0	0	0.0190919	0	0.00248804	0	0	0	0	0	0	0	0	0	0.00405641	0	0	0	0.00974711	0.0119091	0.100864	0	0	0.00284648	0	0	0	0	0.00824446	0.0523069	0
ENSG00000060138	0.997108	0	0	0	0	0	0	0	0	0	0	0	0	0	0	0	0	0	0	0	0	0	0	0	0	0	0	0	0	0	0	0	0	0	0.00685043	0	0.00814401	0	0	0	0	0	0	0	0
ENSG00000060140	1	0	0	0	0	0	0	0	0	0	0	0	0	0	0	0	0	0	0	0	0	0	0	0	0	0	0	0	0	0	0.283557	0.114186	0	0	0	0	0	0	0	0	0	0	0.201424	0	0
ENSG00000060237	0.349053	0	0	0	0	0	0.0478558	0	0	0	0	0.00940642	0	0	0	0.00360619	0.219078	0	0.0675164	0	0	0.0115064	0	0	0.0188708	0	0	0	0	0	0	0	0	0.00155261	0	0	0	0	0	0	0	0	0	0	0.229657
ENSG00000060339	0.734502	0	0	0	0	0	0	0	0	0	0	0	0	0	0	0	0	0	0	0	0	0	0	0	0	0	0	0	0	0	0	0	0	0	0	0	0	0	0	0	0.0129448	0	0	0	0.0191791
ENSG00000060656	0.295409	0	0	0	0	0	0	0	0.016408	0	0	0	0	0	0	0	0	0	0	0	0	0	0	0	0	0.00234796	0	0	0	0	0	0	0	0.0197975	0	0	0	0	0	0	0.00123486	0	0	0	0
ENSG00000060688	0.866548	0	0	0	0	0	0	0	0	0	0	0	0	0	0	0	0	0	0	0	0	0.00824181	0	0	0	0	0	0	0	0	0	0	0	0	0	0	0	0	0	0	0	0	0	0	0
ENSG00000060718	3.81769e-08	0	0	0	0	0	0	0	0.000637112	0	0.00158115	0	0	0	0.0307196	0	0	0	0	0	0	0	0	0.00986891	0	0.000822199	0	0	0.00922933	0	0.0427337	0	0	0	0	0	0	0	0.019448	0	0	0	0	0	0
ENSG00000060749	0.00020164	0	0	0	0	0	0.0190509	0	0	0	0	0	0	0	0	0	0	0	0.00146109	0.00474501	0	0	0	0	0	0	0	0	0	0.0166935	0	0	0	0	0	0	0	0	0.00268255	0.0675656	0	0	0	0	0
ENSG00000060971	0.994857	0	0	0	0	0	0	0	0	0	0	0	0	0	0	0	0	0	0.0888661	0	0	0	0	0	0	0	0.0615527	0.00301175	0	0	0	0	0.0244831	0	0	0	0	0	0	0	0.006612	0	0	0	0
ENSG00000061337	0.602921	0	0	0	0	0	0	0	0.0172009	0	0	0	0	0	0.0192025	0	0	0	0	0	0	0.00886357	0	0	0	0.0197346	0	0	0	0.0039473	0	0	0	0	0	0	0	0	0	0	0	0	0.00287355	0	0
ENSG00000061492	0.733456	0	0	0	0	0	0	0	0	0	0	0	0	0	0	0	0	0	0	0	0	0	0	0.0641968	0	0	0	0	0	0	0.0394714	0	0.0276031	0	0	0	0	0	0	0	0.00435016	0	0	0	0
ENSG00000061656	0.911449	0	0	0	0	0	0	0	0	0	0	0	0	0	0	0	0	0	0	0	0	0	0	0	0	0	0	0	0	0	0	0	0	0.012498	0	0	0	0	0	0	0.127571	0	0	0	0
ENSG00000061676	1	0	0	0	0	0	0	0	0	0	0	0	0	0	0	0	0	0	0	0	0	0	0	0	0	0	0	0	0	0	0	0	0	0	0	0	0	0	0	0	0	0	0	0	0
ENSG00000061918	1	0	0	0	0.0019707	0	0	0	0	0	0	0	0	0	0	0	0	0	0	0	0	0.00350086	0	0	0	0	0	0	0	0	0	0	0	0	0	0	0	0	0	0	0	0	0	0	0
ENSG00000061936	0.210054	0	0	0	0	0	0	0	0	0	0	0	0	0	0	0	0	0	0	0	0.0123983	0.00563255	0	0	0	0	0	0	0	0	0	0.0553454	0	0	0	0	0.00149524	0	0	0	0.0773609	0	0	0.0832881	0
ENSG00000061938	0.0826896	0	0.00168258	0	0	0	0	0	0	0	0	0	0.0123427	0	0	0	0	0	0	0	0	0	0	0	0	0	0	0	0	0	0	0	0	0	0.0107509	0	0	0	0.0278462	0	0	0.0021188	0	0	0.0029228
ENSG00000062038	0.812611	0	0	0	0	0.00175496	0	0	0	0.00158944	0	0	0	0	0.117395	0	0	0	0	0	0	0	0	0	0	0	0	0.0237988	0	0	0	0	0	0	0	0	0	0	0	0	0	0	0	0	0.0536537
ENSG00000062194	1	0	0	0	0	0	0	0	0	0	0	0	0	0	0	0	0	0	0	0	0	0	0	0	0	0	0	0	0	0	0	0	0	0	0	0	0	0	0	0	0	0	0	0	0
ENSG00000062485	0.17352	0	0	0	0	0	0	0	0	0.00854368	0	0	0	0	0	0	0	0	0	0	0	0	0	0	0	0	0	0	0	0	0	0	0	0	0	0	0	0	0	0	0	0	0	0	0
ENSG00000062582	0.311732	0	0	0	0	0	0	0	0	0	0	0	0.0282705	0	0	0	0	0	0	0	0	0	0	0	0	0	0	0	0	0	0	0	0	0	0	0	0	0	0	0	0	0	0.0544042	0	0
ENSG00000062598	0.56671	0	0	0	0	0	0	0	0.00299685	0	0	0	0	0	0	0	0	0	0	0	0	0	0	0	0	0	0	0	0	0	0	0.00435168	0	0	0	0	0	0	0	0	0	0	0	0	0.00815095
ENSG00000062650	1.82915e-05	0	0	0	0	0	0.00199033	0	0.017056	0	0	0	0	0	0	0	0	0.00947492	0	0	0.0753269	0	0	0	0	0	0	0	0	0	0	0.00101159	0	0	0	0	0.0199359	0	0	0	0	0	0	0	0
ENSG00000062716	0.991364	0	0	0	0	0	0	0	0	0	0	0	0	0	0	0	0	0	0	0	0	0	0	0	0	0.0515523	0	0	0	0	0	0	0	0	0	0	0.0449193	0	0	0	0	0	0	0	0
ENSG00000062725	0.856357	0	0	0	0	0	0	0	0	0	0	0	0	0	0	0	0	0	0	0	0	0	0	0	0	0	0	0	0	0	0	0	0	0	0	0	0	0	0	0	0	0	0	0	0.0200129
ENSG00000063015	2.51548e-05	0	0	0	0	0	0	0	0	0	0	0	0	0.00311838	0	0	0	0	0	0	0	0	0	0.0396505	0.0130756	0.00443492	0	0	0	0	0	0	0	0	0	0	0	0	0.0324554	0.00146229	0.00388866	0	0.00737525	0	0
ENSG00000063046	0.0219158	0	0.00412544	0	0	0	0	0	0	0	0	0	0	0	0	0	0.0343644	0	0	0.0180085	0	0	0.00501249	0	0	0	0	0	0	0	0	0	0	0	0	0	0	0	0	0	0	0	0	0	0
ENSG00000063587	1	0	0	0	0	0	0	0	0	0	0	0	0	0	0	0	0	0	0	0	0	0	0	0.169963	0	0	0	0.0193147	0	0	0	0	0	0	0	0	0	0	0	0	0.0805529	0	0	0	0
ENSG00000063761	0.735182	0	0	0	0	0	0	0	0	0	0	0	0	0	0.00417008	0.00372935	0	0	0	0	0	0	0	0	0	0	0	0	0	0	0	0	0	0	0	0	0	0	0	0	0	0	0	0	0
ENSG00000063854	0.386721	0	0	0	0	0	0	0	0.0107432	0	0	0	0	0	0	0	0	0	0	0	0	0	0	0	0	0	0	0	0	0	0	0	0	0	0	0	0	0	0	0	0	0	0.00491161	0	0
ENSG00000063978	1	0	0	0	0	0	0	0	0	0	0	0	0	0	0	0	0	0	0	0	0	0	0	0	0	0	0	0	0	0	0	0	0	0	0	0	0	0	0	0	0	0	0	0	0
ENSG00000064012	0.000394127	0	0	0	0	0	0	0	0	0	0	0	0	0	0	0.0493482	0.145035	0	0	0	0.118224	0.0210439	0	0	0	0	0.00381517	0	0	0.083588	0.135781	0.0432283	0	0	0	0	0	0	0	0	0	0	0.23747	0.0408518	0.0524614
ENSG00000064042	0.0466486	0	0	0	0	0	0	0	0	0	0	0	0	0	0	0	0	0	0	0	0.00405251	0.00710548	0	0	0	0	0	0	0	0	0	0.175106	0.0772021	0	0	0	0	0	0	0	0	0	0	0	0
ENSG00000064195	1	0	0	0	0	0	0	0	0	0	0	0	0	0	0	0	0	0	0	0	0	0	0	0	0	0	0	0	0	0	0	0	0	0	0	0	0	0	0	0	0	0	0	0	0
ENSG00000064199	0.00180627	0	0	0	0	0	0	0	0	0	0	0	0	0	0	0	0	0	0	0	0	0	0	0	0	0.0292941	0	0	0	0	0.0275809	0	0	0	0	0	0	0	0	0	0	0	0.0346526	0.0334666	0
ENSG00000064205	0.258746	0	0	0	0	0	0	0	0	0	0	0	0	0	0	0	0.0174173	0	0	0	0	0.0107692	0	0	0	0.174999	0	0	0	0	0.00492608	0	0	0	0	0	0	0	0	0	0.0173885	0	0	0.0176631	0
ENSG00000064225	1	0	0	0	0	0	0	0	0	0	0	0	0	0	0	0	0	0	0	0	0.200797	0.0105849	0	0	0	0	0	0	0	0	0	0	0	0	0	0	0	0	0	0	0.197343	0	0	0	0
ENSG00000064300	1	0	0	0	0	0	0	0	0	0	0	0	0	0	0.0521668	0	0	0	0	0	0	0	0	0	0	0	0	0	0	0	0	0.00819889	0	0	0	0	0	0	0	0	0	0	0	0	0
ENSG00000064313	1	0	0	0	0	0	0	0	0	0	0	0	0	0	0	0	0	0	0	0	0	0	0	0	0	0	0	0	0	0	0	0	0	0	0.0208821	0	0	0	0	0	0	0	0.0362756	0	0
ENSG00000064393	0.0684622	0	0	0	0	0	0	0	0	0	0	0	0	0	0	0	0	0	0	0	0	0	0	0	0	0	0	0	0	0	0.00182345	0	0	0	0	0	0	0	0	0	0	0	0	0	0
ENSG00000064419	0.0327773	0	0	0	0	0	0	0	0	0	0	0	0	0	0	0.00291085	0	0	0	0	0.0170632	0	0	0	0	0.0445095	0	0	0	0	0.0269032	0	0.0013513	0.00111903	0	0	0	0	0.00181114	0	0	0	0	0	0
ENSG00000064547	0.893124	0	0	0	0	0	0	0	0	0	0	0	0	0	0.0538527	0.00723438	0	0	0	0	0	0	0	0	0	0	0	0	0	0	0	0.0503509	0	0	0	0	0	0	0	0	0	0	0	0	0
ENSG00000064601	0.285572	0	0	0	0	0	0	0	0	0	0	0	0	0	0	0	0.153025	0	0	0	0.0289867	0	0	0	0	0	0	0	0	0.00286531	0	0.0998947	0	0	0	0	0.0233762	0	0	0	0.0104023	0	0.183045	0	0
ENSG00000064607	0.827267	0	0	0	0	0	0	0	0	0	0	0	0	0	0	0	0.00728199	0.0329417	0	0	0.188208	0	0.0071417	0	0	0	0	0	0	0	0	0	0	0	0	0	0	0	0	0	0	0	0	0	0
ENSG00000064651	1	0	0	0	0	0	0	0	0	0	0	0	0	0	0	0	0	0	0	0	0.0520884	0	0	0	0.00391482	0.0383251	0	0	0	0	0.0302599	0	0	0	0	0	0	0	0	0	0	0	0	0	0
ENSG00000064652	1	0	0	0	0	0	0	0	0	0	0	0	0	0	0	0	0	0	0	0	0	0	0	0	0	0	0	0	0	0	0	0	0	0	0	0	0	0	0	0	0	0	0	0	0
ENSG00000064655	0.150939	0	0	0	0	0	0	0	0	0	0	0	0	0	0	0.0203488	0	0	0	0	0	0	0	0	0.0116009	0	0	0.00207789	0	0	0	0	0	0	0.00976213	0	0	0	0	0	0	0	0.0457856	0	0
ENSG00000064692	0.00689145	0	0	0	0	0	0	0	0	0	0	0	0	0	0	0	0	0	0	0.0988899	0	0	0	0	0	0	0	0	0	0.014325	0	0	0	0.00547767	0	0	0.100045	0.00144672	0	0	0.00257543	0	0	0	0
ENSG00000064703	0.770401	0	0	0	0	0	0	0	0	0	0	0	0	0	0.158183	0	0	0	0	0	0	0	0	0	0.0013738	0	0	0	0	0	0	0	0	0	0.00304071	0	0.0082463	0	0	0	0	0	0	0	0
ENSG00000064726	0.999046	0	0	0	0	0	0	0	0	0	0	0	0	0	0	0	0	0	0	0	0	0.00575258	0	0	0	0	0	0	0	0	0	0.00791954	0	0	0	0	0	0	0.00317961	0	0	0	0	0	0
ENSG00000064787	0.0263156	0	0	0	0	0	0	0	0.00845701	0	0	0	0	0	0	0	0.0185947	0	0	0	0.308677	0.0301706	0	0.0132986	0	0.222415	0	0	0	0	0.0155856	0.0300779	0	0	0.0459688	0	0.0173721	0	0	0	0.262652	0	0	0	0
ENSG00000064835	0.423075	0	0	0	0	0	0	0	0	0	0	0	0	0	0	0	0	0	0	0.0045015	0	0	0	0	0	0	0	0	0	0	0	0	0	0	0	0	0	0	0	0	0	0	0	0	0
ENSG00000064989	0.207289	0	0	0	0	0	0	0	0	0	0	0	0	0	0	0	0	0	0	0	0	0.0434802	0	0	0	0.0392171	0	0	0	0	0	0.00961453	0	0	0	0	0	0	0.0170536	0	0	0	0	0	0
ENSG00000064995	1	0	0	0	0	0	0	0	0	0	0	0	0	0	0	0	0	0	0	0	0	0	0	0	0	0	0	0	0	0	0	0	0	0	0	0	0	0	0	0	0	0	0.015384	0	0
ENSG00000064999	1.73061e-09	0	0	0	0	0	0.00129723	0	0.00201182	0.00107469	0	0	0	0	0	0	0	0	0	0	0.00851165	0.00505811	0	0	0	0	0	0	0	0	0.00451939	0.00522935	0	0.00244709	0	0	0	0	0	0.00138972	0	0	0	0.012381	0
ENSG00000065029	0.0289804	0	0	0	0	0	0	0	0	0	0	0	0	0	0	0	0	0	0	0	0	0	0	0	0	0	0	0	0	0	0	0	0	0.00794279	0	0	0.0317329	0	0	0	0	0	0.00357904	0	0
ENSG00000065060	0.94339	0	0	0	0	0	0	0	0	0	0	0	0	0	0	0	0.0177798	0	0.00632099	0.00245208	0	0	0	0	0	0	0	0	0	0	0	0	0	0	0	0	0	0	0	0	0	0	0.353318	0.00329486	0
ENSG00000065135	1	0	0	0	0	0	0	0	0	0	0	0	0	0	0	0	0	0	0	0	0	0	0	0	0	0	0	0	0	0	0	0	0	0	0	0	0	0	0	0	0	0	0	0	0
ENSG00000065154	0.947497	0	0	0	0	0	0	0	0	0	0.00344974	0	0	0	0	0	0	0	0	0	0.0948147	0	0	0	0	0	0	0	0	0	0	0	0	0	0	0.00255584	0	0.0041231	0	0	0	0	0	0	0
ENSG00000065183	1	0	0	0	0	0	0	0	0	0	0	0	0	0	0	0	0	0	0.00223461	0	0	0	0	0	0	0.042263	0	0	0	0	0	0	0	0	0	0	0	0.00258105	0	0.044978	0.128091	0	0	0.0203808	0
ENSG00000065243	0.0519446	0	0	0	0	0	0	0	0.00349686	0	0.00107099	0	0	0	0	0	0	0	0	0	0	0	0	0	0	0	0	0	0	0	0	0	0	0	0	0	0	0	0	0	0	0	0	0	0.00968645
ENSG00000065308	1	0	0	0	0	0	0	0	0	0	0	0	0	0	0	0	0	0	0	0	0.138795	0	0	0	0	0	0	0	0	0	0	0	0	0	0	0	0	0	0	0	0	0	0	0	0
ENSG00000065325	0.217341	0	0	0	0	0	0	0	0	0	0	0	0	0	0	0	0	0	0.137629	0	0	0	0	0	0.0321698	0.0471815	0	0	0	0	0	0	0	0	0.0743575	0	0	0	0	0	0	0	0	0	0.00785191
ENSG00000065328	0.0482837	0	0.0114002	0	0	0	0	0	0	0	0	0	0	0	0	0	0	0	0.0062643	0	0.204818	0	0	0	0	0	0.00343285	0	0	0	0	0	0	0	0	0	0	0	0	0	0.115085	0	0.232273	0	0.0136867
ENSG00000065357	1	0	0	0	0	0	0	0	0	0	0	0	0	0	0	0	0	0	0	0	0.0290151	0	0	0	0.0311874	0.051314	0.00182141	0.0274947	0	0	0	0.0304196	0	0	0	0	0	0	0.0665649	0	0	0	0	0	0.174898
ENSG00000065427	0.297621	0	0	0	0	0	0	0	0	0	0	0	0.00441911	0	0	0	0.0730487	0	0	0	0	0	0	0	0	0.00324165	0	0	0	0	0	0	0	0	0	0	0	0	0	0.0565466	0.041224	0	0	0	0
ENSG00000065457	0.376692	0	0	0	0	0	0	0	0	0	0	0	0	0	0	0.119223	0.178976	0	0.00710576	0.0126804	0.134396	0.0104957	0	0	0	0	0	0	0	0	0	0.209891	0	0	0	0	0.0226914	0	0	0	0	0	0	0	0
ENSG00000065485	1	0	0	0	0	0	0	0	0	0	0	0	0	0	0	0	0	0	0	0	0	0	0	0	0.00982237	0	0	0	0	0	0	0	0.00247451	0	0	0	0	0	0	0	0.0159528	0	0.0154588	0	0
ENSG00000065491	1	0	0	0	0	0	0	0	0	0	0	0	0	0	0	0	0	0	0	0	0	0	0	0	0	0	0	0	0	0	0	0	0	0	0	0	0	0	0	0	0	0	0	0	0
ENSG00000065518	0.0605152	0	0	0	0	0	0	0.0260265	0	0	0	0	0	0	0	0	0.0927861	0	0	0	0.100556	0	0	0	0	0	0	0	0	0	0	0	0	0	0	0	0.0380147	0	0	0	0	0	0	0	0.203693
ENSG00000065548	1	0	0	0	0	0	0	0	0	0	0	0	0	0	0	0	0	0	0	0	0	0	0	0	0	0	0	0	0	0	0	0	0	0	0	0	0	0	0	0	0	0	0	0	0
ENSG00000065559	1	0	0	0	0	0	0	0	0	0	0	0	0	0	0	0	0	0	0	0	0	0	0	0	0	0	0	0	0	0	0	0	0	0	0	0	0	0	0	0	0	0	0	0	0
ENSG00000065600	0.806091	0	0	0	0	0	0	0	0	0	0	0	0	0	0	0	0	0	0	0	0	0	0	0	0	0	0	0	0	0	0	0	0	0	0	0	0	0	0	0	0	0	0	0	0
ENSG00000065609	0.000213647	0.00285223	0	0	0	0	0	0	0	0	0	0.0012094	0	0	0	0	0.0203327	0	0	0	0	0	0	0.0526571	0.00451417	0	0	0	0	0	0	0	0	0	0	0	0	0	0	0	0	0	0.0710303	0	0
ENSG00000065613	0.778206	0	0	0	0	0	0	0	0	0	0	0	0.0515412	0	0.121532	0	0	0	0	0	0	0.00654879	0	0	0	0.0185599	0	0	0	0	0	0.0985398	0	0	0	0	0	0	0	0	0.0916523	0	0	0	0.290547
ENSG00000065615	0.822405	0	0	0	0	0	0	0	0	0	0	0	0	0	0	0	0	0	0	0	0.0191341	0	0	0	0	0	0	0	0	0	0	0	0	0	0	0	0	0	0.00888619	0	0	0	0.158544	0	0
ENSG00000065618	0.00550984	0	0	0	0	0	0	0	0	0	0	0	0	0	0.217966	0	0.182407	0	0.0162754	0	0	0	0	0	0	0	0	0	0	0	0.0927537	0.149674	0	0	0	0	0	0	0.0102223	0.0200978	0.165703	0	0	0.00329615	0
ENSG00000065621	5.62356e-07	0	0	0	0	0	0	0	0	0.0150352	0	0	0	0	0	0.0281438	0.0204852	0	0.00595532	0	0	0	0	0	0	0.0376378	0	0	0.011122	0	0	0	0.00589571	0	0	0	0	0	0.019424	0	0	0	0	0.0674169	0
ENSG00000065665	1	0	0	0	0	0	0	0	0	0	0	0	0	0	0	0	0	0	0	0	0	0	0	0	0	0	0	0	0	0	0	0	0	0	0	0	0	0	0	0	0	0	0	0	0
ENSG00000065675	1	0	0	0	0	0	0	0	0	0	0	0	0	0	0	0	0	0	0	0	0.010652	0	0	0	0	0	0	0	0	0	0	0	0	0	0	0	0	0	0	0	0	0	0	0	0
ENSG00000065809	0.152584	0	0	0	0	0	0.00556809	0	0	0	0	0	0	0	0.00583257	0	0	0	0	0	0	0	0	0	0	0	0	0	0	0	0.117595	0	0	0	0	0	0.0384687	0	0	0.0692647	0	0	0	0	0
ENSG00000065833	0.840082	0	0	0	0	0	0	0	0	0	0	0	0	0	0	0	0.0144387	0	0	0	0.082155	0	0	0	0	0	0	0	0	0	0	0.0378828	0	0	0	0	0	0	0	0	0	0	0	0	0
ENSG00000065882	0.0642012	0	0	0	0	0	0.00118832	0	0	0	0	0	0.0010635	0	0	0	0	0	0	0.0207382	0	0.0116097	0	0	0	0	0	0.0145902	0	0	0	0	0	0	0	0	0	0	0	0	0	0	0	0	0
ENSG00000065883	0.0836259	0	0	0	0	0	0	0	0	0	0	0	0	0	0	0	0	0	0	0	0.0635387	0	0	0	0	0	0	0	0	0.00353128	0.0466427	0.00380883	0	0	0.0342479	0	0	0	0	0	0.0504706	0	0	0	0
ENSG00000065911	1	0	0	0	0	0	0	0	0	0	0	0	0	0	0	0.0468413	0	0	0	0	0.045273	0	0	0	0	0	0	0	0	0	0	0	0.0152383	0	0	0	0	0	0	0	0	0	0	0	0
ENSG00000065923	0.00792679	0	0	0	0.0137552	0	0	0	0	0	0	0	0	0	0	0	0	0	0	0	0	0	0	0	0	0	0	0	0	0	0	0	0	0	0	0	0	0	0	0.00223273	0	0	0	0	0
ENSG00000065989	3.29452e-07	0	0	0	0	0	0.00665617	0	0	0	0	0	0	0	0.00437408	0	0	0	0.00338299	0.00357547	0.00302833	0	0	0.00292298	0	0.0849359	0	0.0123834	0	0	0	0.022419	0	0	0	0	0	0	0	0	0	0	0	0	0
ENSG00000066027	1	0	0	0	0	0	0	0	0	0	0	0	0	0	0	0	0	0	0	0	0	0	0	0	0	0.0332678	0	0	0	0	0	0	0	0	0	0	0	0	0	0	0	0	0	0	0
ENSG00000066044	0.572444	0	0	0	0	0	0	0	0	0	0	0	0.0166676	0	0	0	0	0	0	0	0	0	0	0	0	0	0	0	0	0	0	0	0	0	0	0	0	0	0	0	0	0	0	0	0
ENSG00000066056	0.00274817	0	0	0	0	0	0	0	0	0	0	0	0	0	0.092307	0	0	0	0	0	0.00374808	0	0	0	0	0.00472443	0	0	0	0	0	0.0950127	0	0	0.00245398	0	0.0405524	0	0.0578582	0.00246954	0.0866291	0	0	0	0
ENSG00000066135	0.455998	0	0.0061441	0	0	0	0	0	0	0	0	0	0	0	0	0	0	0	0	0.0144684	0	0	0	0	0	0	0	0	0	0	0	0	0	0	0.0332483	0	0.00985786	0	0	0	0	0	0	0	0
ENSG00000066136	1	0	0	0	0	0	0	0	0	0	0	0	0	0	0.00916646	0	0	0	0	0	0	0	0	0	0	0	0	0	0	0	0	0.0698531	0	0.0102944	0	0	0	0	0	0	0	0	0	0	0
ENSG00000066185	0.885409	0	0	0	0	0	0	0	0	0	0	0	0	0	0	0	0.276174	0	0	0	0.215959	0	0	0.0152926	0	0	0.0219137	0	0	0	0	0	0.0903512	0	0	0	0	0	0	0	0	0	0	0	0.0241064
ENSG00000066230	0.0251509	0	0	0	0	0	0	0	0	0	0	0	0	0	0.00391239	0.0941894	0	0	0.026403	0	0	0	0	0	0	0	0	0	0	0	0.0191567	0	0	0	0.00756304	0	0.0122748	0	0	0	0.0315725	0	0	0.00413592	0.00828477
ENSG00000066248	0.02693	0	0	0	0	0	0	0	0	0	0	0	0	0	0	0	0	0.019187	0	0	0	0	0	0	0	0	0	0	0	0	0	0.00447283	0	0	0	0	0	0	0	0.00512636	0	0	0	0.00296634	0
ENSG00000066322	0.995574	0	0	0	0	0	0	0	0	0	0	0	0	0	0	0	0	0	0	0.0310128	0	0	0.00448687	0	0	0	0	0	0	0.0241386	0	0	0	0	0	0	0	0	0	0	0	0	0	0	0
ENSG00000066382	0.969365	0	0	0	0	0	0	0	0	0	0	0	0	0	0	0	0	0	0	0	0	0	0	0	0	0	0	0	0	0	0	0	0	0	0	0	0	0	0	0	0	0	0	0	0
ENSG00000066405	1	0	0	0	0	0	0	0	0	0	0	0	0	0	0	0	0	0	0	0	0	0.0676285	0	0	0	0.111064	0	0	0	0	0	0	0	0	0	0	0	0	0	0	0	0	0	0	0
ENSG00000066427	0.00521686	0	0	0	0	0	0.00724623	0	0	0	0	0	0	0	0	0.0155411	0	0	0	0	0.126109	0.141537	0	0.00923296	0	0	0	0	0	0	0	0	0	0	0	0	0	0	0.0263442	0	0	0	0	0	0
ENSG00000066455	0.0015079	0	0	0	0.00183726	0	0	0	0	0	0	0	0	0	0	0	0.170147	0	0	0	0	0.0215667	0	0.00253997	0	0	0	0	0	0	0.00668485	0	0	0	0	0	0	0	0	0	0	0	0.0169227	0	0.0104171
ENSG00000066557	1	0	0	0	0	0	0	0	0	0	0	0	0	0	0	0	0	0	0	0	0.199662	0	0	0	0	0	0	0	0	0	0	0	0	0	0	0	0	0	0	0	0.0801704	0	0	0	0
ENSG00000066583	0.0466605	0	0	0	0	0	0	0	0	0	0	0	0	0	0	0	0	0	0	0	0	0	0	0.0305574	0	0	0	0	0	0	0.00906863	0	0	0	0	0	0.00419619	0	0	0	0	0	0	0	0
ENSG00000066651	0.908615	0	0	0	0	0	0	0	0	0	0	0	0	0	0.0303356	0	0	0	0	0	0	0	0	0.0613014	0	0	0	0	0	0	0.0277874	0	0	0	0	0	0	0	0	0	0	0	0	0	0
ENSG00000066739	0.0802647	0	0	0	0	0	0	0	0	0	0	0	0	0	0	0	0	0	0	0	0	0	0	0	0	0.00423994	0	0	0	0	0	0	0	0	0	0	0	0	0	0.00141169	0.13627	0	0	0	0
ENSG00000066777	0.932774	0	0	0	0	0	0	0	0	0	0	0	0	0	0	0	0	0	0.0180507	0.0286517	0	0.0385035	0	0	0	0	0	0	0.00121293	0	0	0	0	0	0	0	0	0	0	0	0	0	0	0	0
ENSG00000066827	0.128843	0	0	0	0	0	0	0	0	0	0	0	0	0	0	0	0	0	0	0	0	0	0	0	0	0	0	0	0	0	0.00904911	0	0	0	0	0	0	0.00104691	0	0.00296979	0	0	0	0	0
ENSG00000066855	0.0202501	0	0	0	0	0	0	0	0	0	0	0	0	0	0	0	0	0	0	0	0.0115922	0	0	0	0	0	0	0	0	0.0243317	0	0	0	0	0	0	0	0	0	0	0.0483262	0	0.00482705	0.0119445	0
ENSG00000066923	0.173153	0	0	0	0	0	0	0	0	0	0	0	0	0	0	0	0	0	0.0101519	0	0.209556	0.0266598	0	0	0	0	0	0.00966758	0	0.00275775	0	0	0	0	0	0	0	0	0.112388	0	0.0172766	0	0	0	0.00929607
ENSG00000066926	0.0270342	0	0	0	0	0	0	0	0	0	0	0	0.00789591	0	0.0607221	0	0.0183107	0	0	0	0.00391611	0	0	0	0	0	0	0	0.00283358	0	0	0.0042334	0	0.024602	0	0	0	0	0	0	0	0.0163716	0	0	0.103493
ENSG00000066933	0.396403	0	0	0	0	0	0	0	0	0	0	0	0	0	0	0.0622943	0	0	0	0	0	0	0	0	0.019337	0.0270042	0	0	0	0	0.168809	0	0	0	0.00168497	0	0	0	0.157291	0.0192599	0	0	0.154875	0	0
ENSG00000067082	1	0	0	0	0	0	0	0	0	0	0	0	0	0	0	0	0	0	0	0	0	0	0	0	0	0	0	0	0	0	0	0	0	0	0	0	0	0	0	0	0	0	0	0	0
ENSG00000067141	0.393565	0	0	0	0	0	0	0	0.0175889	0	0	0	0	0	0	0.0426605	0	0	0	0	0	0.0518024	0	0	0	0	0	0	0	0	0	0	0	0	0	0	0.00139279	0	0	0	0	0	0.0966093	0	0
ENSG00000067167	0.875748	0	0	0	0	0	0	0	0	0	0	0	0	0	0	0	0	0	0	0	0	0	0	0	0	0	0	0	0	0	0	0	0	0	0	0	0	0	0	0	0	0	0	0	0.0144222
ENSG00000067208	0.0850348	0	0	0	0	0	0	0	0	0	0	0	0	0	0	0	0	0	0	0	0	0.00504441	0	0	0	0	0	0	0	0.00179615	0	0	0	0	0	0	0	0	0	0	0	0	0	0	0
ENSG00000067221	0.0479326	0	0	0	0	0	0	0	0	0	0	0	0	0	0	0.0299056	0.00843654	0	0	0	0	0	0	0	0	0	0	0.00271932	0	0	0	0	0	0	0	0	0	0	0	0	0	0	0	0	0
ENSG00000067225	0.384388	0	0	0	0	0	0	0	0	0	0	0	0	0	0	0	0.00438842	0	0	0.0352896	0.0156328	0	0	0	0	0	0	0	0	0	0.0103984	0	0	0	0	0	0	0	0	0	0.0455413	0	0	0	0
ENSG00000067365	0.0117448	0	0	0	0	0.0402253	0	0	0	0	0	0	0	0	0	0	0	0	0	0	0	0	0	0.0409579	0	0	0	0	0	0	0.0140808	0.0737965	0	0	0	0	0	0	0.00393269	0	0	0	0.00937396	0	0.021899
ENSG00000067533	0.148607	0	0	0	0	0	0	0	0	0	0	0	0	0	0.133516	0	0	0	0	0	0	0	0	0	0	0	0	0	0	0	0	0	0	0.0235498	0	0	0	0	0.0269595	0	0	0	0	0	0
ENSG00000067596	0.690612	0	0	0	0	0	0	0	0	0	0	0	0	0	0	0	0	0	0	0	0.00697247	0	0	0	0	0	0	0	0	0	0	0	0	0	0	0	0	0	0	0	0	0	0	0	0.0163541
ENSG00000067704	1	0	0	0	0	0	0	0	0	0	0	0	0	0	0	0	0	0.0186594	0.00288035	0.0755626	0	0	0	0.172615	0	0	0	0	0	0	0.00228028	0	0	0	0	0	0.0857848	0	0.0991356	0	0.122529	0	0.0117224	0	0
ENSG00000067829	0.237025	0	0	0	0	0	0	0	0	0	0	0	0	0	0	0	0	0	0	0	0	0.00563677	0	0	0	0	0	0	0	0	0	0	0	0	0	0	0	0	0	0	0	0	0.00747305	0	0
ENSG00000067836	0.323371	0	0	0	0	0	0	0	0	0	0	0	0	0	0	0	0	0	0	0	0	0	0	0	0	0	0	0	0	0	0	0	0	0	0	0	0.00481836	0	0	0	0.00944615	0	0	0	0
ENSG00000067840	0.000209134	0	0	0	0	0	0	0	0	0.00158586	0	0	0	0	0	0	0.00432086	0	0	0	0	0	0	0	0	0	0	0	0.004312	0	0	0	0	0	0.00730427	0	0.00373144	0	0	0.00340756	0	0	0	0	0
ENSG00000067900	0.157925	0	0	0	0	0	0.00636503	0	0	0	0	0	0	0	0	0	0	0	0	0	0	0	0	0	0	0.00152498	0	0	0	0	0	0	0	0	0	0	0	0	0	0	0	0	0	0	0
ENSG00000067992	0.879201	0	0	0	0	0	0	0	0	0	0	0	0	0	0	0	0	0	0	0	0.00346745	0	0	0	0	0	0	0	0	0	0	0	0	0	0	0	0	0	0	0	0	0	0	0	0
ENSG00000068024	0.999955	0	0	0	0	0	0	0	0	0	0	0	0	0	0	0	0	0	0	0	0	0	0	0	0	0	0	0	0.042447	0	0	0	0	0.0387456	0	0	0	0	0	0	0	0	0	0	0
ENSG00000068079	0.134934	0	0	0	0	0	0	0	0	0.00523454	0	0	0	0	0	0.11122	0	0	0	0	0	0	0	0	0	0	0	0	0	0	0	0.148784	0	0.0109645	0	0	0.0158035	0	0	0	0	0	0	0	0
ENSG00000068305	0.814605	0	0	0	0	0	0	0	0	0	0	0	0	0	0	0	0	0	0	0	0	0	0	0	0	0	0	0	0	0	0	0	0	0	0	0	0	0	0	0	0.00255627	0	0	0	0
ENSG00000068323	1	0	0	0	0	0	0	0	0	0	0	0	0	0	0	0	0	0	0	0	0	0	0	0.0556684	0	0	0	0	0	0	0	0	0	0	0	0	0	0	0	0	0	0	0.0423946	0	0
ENSG00000068354	1	0	0	0	0	0	0	0	0	0	0	0	0	0	0	0.0041101	0	0	0	0.00290395	0	0	0	0.0820579	0	0.0108399	0	0	0	0	0	0.054041	0	0	0	0	0	0	0	0	0	0	0	0	0
ENSG00000068366	1	0	0	0	0	0	0	0	0	0	0	0	0	0	0	0	0	0	0	0	0	0	0	0	0	0	0	0	0	0	0	0	0	0	0	0	0	0	0	0	0.0279819	0	0	0	0
ENSG00000068383	0.445621	0	0	0	0	0	0.0191786	0	0	0	0	0	0	0	0	0.00703684	0	0	0	0	0	0	0	0	0	0	0	0.00587732	0	0	0	0	0	0.00756309	0	0	0	0	0	0	0	0	0	0	0
ENSG00000068394	0.754981	0	0	0	0	0	0	0	0	0	0	0	0	0	0	0.00470506	0	0	0.0712282	0	0.257558	0.0499465	0	0	0	0	0	0	0.0049565	0	0	0	0	0	0	0	0	0	0	0	0	0	0	0	0
ENSG00000068489	0.346122	0	0	0	0	0	0	0	0	0	0	0	0	0	0	0	0	0	0	0	0	0	0	0	0	0	0	0	0	0	0	0	0	0	0	0	0	0	0	0	0	0	0	0	0.0275023
ENSG00000068615	0.279919	0	0	0	0	0	0	0	0	0	0	0	0	0	0	0	0	0	0	0	0	0	0	0	0	0	0	0	0	0	0	0	0	0.0190064	0	0	0	0	0	0	0	0	0	0	0
ENSG00000068654	1.67825e-07	0	0.00154808	0	0	0	0.0361542	0	0	0	0	0	0	0	0	0	0	0.00967586	0	0	0	0.00846346	0	0.0116932	0	0	0	0	0.000692166	0	0	0	0.0324521	0	0	0	0.0794685	0	0.0953762	0	0.00116631	0	0	0.00801666	0
ENSG00000068697	0.421702	0	0	0	0	0	0	0	0	0	0	0	0	0	0	0	0	0	0	0	0	0	0	0	0	0	0	0	0	0	0	0	0	0	0	0	0	0	0	0	0.0100709	0	0	0	0
ENSG00000068745	1	0	0	0	0	0	0	0	0	0	0	0	0	0	0	0	0	0	0	0	0	0	0	0	0	0	0	0	0	0	0	0	0	0	0	0	0	0	0	0	0	0	0	0	0
ENSG00000068796	1	0	0	0	0	0	0	0	0	0	0	0	0	0	0	0	0	0	0	0	0	0	0	0	0	0	0	0	0	0	0	0	0	0	0	0	0	0	0	0	0	0	0	0	0
ENSG00000068831	0.615889	0	0	0	0	0	0	0	0	0	0	0	0	0	0	0	0	0	0	0	0	0	0	0	0	0	0	0	0	0	0	0	0	0	0	0	0	0	0	0	0.00904963	0	0	0	0
ENSG00000068878	0.00312045	0	0	0	0	0	0	0	0	0	0	0	0	0	0	0.042771	0	0	0	0.00960784	0	0	0	0.0101908	0	0.0223188	0	0	0	0	0.00156013	0	0	0	0	0	0	0	0	0	0	0	0	0.0204607	0
ENSG00000068903	0.0619027	0	0	0	0	0	0	0	0	0	0	0	0	0	0.0118924	0.106599	0.00718246	0.00381898	0	0	0.0267007	0	0	0.00695068	0	0	0	0	0	0	0.0247249	0	0	0	0	0	0	0	0	0	0	0	0.0725554	0	0
ENSG00000068912	0.0197689	0	0	0	0	0	0	0	0	0	0	0	0	0	0.00336371	0	0	0	0	0	0	0	0	0	0	0	0	0	0	0	0	0	0	0	0	0	0	0	0	0	0	0	0	0	0
ENSG00000068971	1	0	0	0	0	0	0	0	0	0	0	0	0	0	0	0	0	0	0	0	0	0	0	0	0	0.0235427	0	0	0	0	0	0	0	0	0	0	0	0	0	0	0	0	0	0	0
ENSG00000068976	1	0	0	0	0	0	0	0	0	0	0	0	0	0	0	0	0	0	0	0	0	0	0	0	0	0	0	0	0	0	0	0	0	0	0	0	0	0	0	0	0	0	0	0	0
ENSG00000069018	0.519459	0	0	0	0	0	0	0	0	0.00126362	0	0	0.00538587	0	0	0	0.00900383	0	0	0	0	0	0	0	0	0	0	0	0	0	0	0	0	0	0	0	0	0	0	0	0	0	0	0	0
ENSG00000069020	1.56929e-10	0	0	0	0	0.0191307	0	0	0	0	0	0	0.00309634	0	0.00422305	0.127018	0	0	0	0.00256516	0.00826154	0.0120687	0	0.0296402	0	0	0	0.0234508	0.0818294	0.00139867	0.00914588	0	0.0020288	0	0.00720787	0	0.00455256	0	0.160439	0	0.147092	0	0.00829927	0.00279949	0
ENSG00000069122	0.00954936	0	0	0	0	0	0	0	0	0	0	0	0	0	0	0.110192	0.00912821	0.0945455	0	0	0.0223294	0	0	0.198523	0.00628906	0.254764	0	0	0	0	0.0913533	0	0.138987	0	0.00393958	0	0	0.0376167	0	0.00571368	0	0.0210578	0	0	0
ENSG00000069206	0.208297	0	0	0	0	0	0	0	0	0	0.00184797	0	0.0634907	0	0	0	0.0307922	0	0	0	0.086671	0.299971	0	0.0367695	0	0.326793	0	0	0	0	0	0.133591	0	0	0	0	0	0	0	0	0.195565	0	0	0	0
ENSG00000069248	0.190474	0	0	0	0	0	0	0	0	0	0.00935432	0	0	0	0	0	0	0	0	0	0	0.00663565	0	0	0	0	0	0	0	0	0	0	0	0	0	0	0	0.0192752	0	0	0.100016	0	0	0	0
ENSG00000069275	1	0	0	0	0	0	0	0	0	0	0	0	0	0	0	0	0	0	0	0	0.0422261	0	0	0	0	0	0	0	0	0	0	0	0	0	0	0	0	0	0	0	0	0	0	0	0
ENSG00000069329	0.508783	0	0	0	0	0	0	0	0	0	0	0	0	0	0	0	0	0	0	0	0	0	0	0	0	0	0	0	0	0	0	0	0	0	0	0	0	0	0	0	0	0	0	0	0
ENSG00000069345	0.00155587	0	0	0	0.00310414	0	0	0	0	0	0	0	0	0	0	0	0	0	0	0	0	0	0	0	0	0	0	0	0	0	0	0	0	0	0	0	0	0	0	0	0	0	0	0	0
ENSG00000069509	1	0	0	0	0	0	0	0	0	0	0	0	0	0	0	0	0	0	0	0	0	0	0	0	0	0	0	0	0	0	0	0	0	0	0	0	0	0	0	0	0	0	0	0	0
ENSG00000069535	1	0	0	0	0	0	0	0	0	0	0	0	0	0	0	0	0	0	0	0	0	0	0	0.0592357	0	0	0	0	0.0457654	0	0	0	0	0	0	0	0	0	0	0	0	0	0.0165779	0.00539857	0.165231
ENSG00000069667	0.148826	0	0	0	0	0	0	0	0	0	0	0	0	0	0.0769475	0	0	0	0	0	0	0	0	0	0	0	0	0	0	0	0	0	0	0	0	0	0	0	0	0	0	0	0	0	0
ENSG00000069702	0.89888	0	0	0	0	0	0	0	0	0	0	0	0	0	0	0	0	0	0	0	0	0	0	0	0	0	0	0	0	0	0	0	0	0	0	0	0	0	0	0	0	0	0	0	0
ENSG00000069849	5.24078e-08	0	0	0	0	0	0	0	0	0	0	0	0	0.0401991	0	0	0.200159	0	0	0	0.0551683	0.0199309	0	0	0	0.145546	0	0	0	0	0.0555777	0	0.0195224	0	0.0184636	0	0.00724587	0	0	0	0	0	0.0299242	0	0.253563
ENSG00000069869	0.407263	0	0	0	0	0	0	0	0	0.0129396	0	0	0	0	0	0	0	0	0	0.00144555	0	0.100812	0	0	0	0	0	0	0	0	0	0	0	0.0996747	0	0	0.105351	0	0	0	0	0	0	0	0
ENSG00000069943	0.894501	0	0	0	0	0	0	0	0	0.0143043	0	0	0	0	0	0	0	0	0	0	0.126982	0	0	0	0	0	0	0.0198123	0	0	0	0.00689702	0.083222	0	0.00244591	0	0	0	0	0	0	0	0	0	0
ENSG00000069966	1	0	0	0	0	0	0	0	0	0	0	0	0	0	0	0	0	0	0	0	0	0.0214366	0	0	0	0	0	0	0	0	0	0	0.0031067	0	0	0	0	0	0	0	0	0	0	0	0
ENSG00000069974	0.217065	0	0	0	0	0	0	0	0	0	0	0	0	0	0	0	0.0408575	0	0	0	0	0	0	0	0	0	0	0	0	0	0	0	0	0	0	0	0	0	0	0.0448007	0	0	0	0	0
ENSG00000069998	0.99381	0	0	0	0	0	0	0	0	0	0	0	0	0	0	0	0	0	0.00403703	0	0	0	0	0	0	0	0	0	0	0	0.16716	0	0	0	0	0	0	0	0	0.00981161	0.0233131	0	0	0.0252259	0.11188
ENSG00000070010	0.936286	0	0	0	0	0	0	0	0	0	0	0	0	0	0	0	0	0	0	0	0	0.00358906	0	0	0	0	0	0	0	0	0	0	0	0	0	0	0	0	0	0	0	0	0	0	0
ENSG00000070018	0.0179781	0	0	0	0	0	0	0	0	0	0	0	0	0	0.073698	0	0	0	0.000810727	0	0	0	0	0	0	0	0	0	0	0	0.0206862	0	0	0	0	0	0	0	0.00101512	0	0	0	0	0	0
ENSG00000070019	0.00119322	0	0	0	0	0	0	0	0	0	0	0	0	0	0	0.0601082	0.0784316	0	0.0387568	0.0497287	0.0100044	0.143834	0	0.0113889	0	0	0	0	0.0119845	0	0.0101831	0	0	0.0585358	0	0	0	0	0	0.0109721	0.186716	0	0.185553	0.0360668	0.156733
ENSG00000070061	0.532884	0	0	0	0	0	0	0	0	0	0	0	0	0.00156811	0.105389	0	0.184532	0	0	0.011665	0.0344584	0.241279	0	0.00173349	0	0.202985	0	0	0	0	0.00581736	0.174486	0	0	0	0	0.000993384	0	0	0.0922901	0	0	0	0.00196391	0
ENSG00000070081	1	0	0	0	0	0	0	0	0	0	0	0	0	0	0	0	0	0	0	0.0504844	0	0	0	0	0	0	0	0	0	0	0	0	0	0	0	0	0	0	0	0	0	0	0	0	0
ENSG00000070087	0.0721155	0	0	0	0	0	0	0	0	0	0	0	0	0	0	0	0.0275716	0	0	0.00609947	0	0	0	0	0	0	0	0	0	0	0	0	0	0.0429315	0	0	0	0	0	0	0	0	0	0	0.0398082
ENSG00000070159	0.0087869	0	0	0	0	0	0	0	0	0	0	0	0	0	0	0	0	0	0	0	0	0	0	0	0.00195861	0.00854181	0	0	0	0.00149187	0	0	0	0.00213774	0	0	0	0	0	0	0	0	0	0	0
ENSG00000070182	3.83966e-07	0	0	0	0	0	0.00139366	0	0	0	0	0	0.023679	0	0.00169937	0.0514786	0	0	0.032972	0	0.00580026	0.0275647	0	0.010947	0.00397957	0	0	0	0	0.0384455	0.00295615	0	0.0408724	0.0337321	0.00185262	0	0	0.0210223	0.0029697	0.0889724	0	0	0.00592278	0	0.234591
ENSG00000070190	1	0	0	0	0	0	0	0	0	0	0	0	0	0	0	0	0	0	0	0	0	0	0	0	0	0	0	0.00502861	0	0	0	0	0	0	0	0	0	0	0	0	0	0	0	0	0
ENSG00000070193	1	0	0	0	0	0	0	0	0	0	0	0	0	0	0	0	0	0	0	0	0	0	0	0	0	0	0	0	0	0	0	0	0	0	0	0	0	0	0	0	0	0	0.0834011	0	0
ENSG00000070214	1	0	0	0	0	0	0	0	0	0	0	0	0	0	0	0	0	0	0	0	0	0	0	0	0	0	0	0	0	0	0	0	0	0	0	0	0	0	0.00164642	0	0	0	0.0937969	0	0
ENSG00000070269	0.233314	0	0	0	0	0	0	0	0	0	0	0	0	0	0	0	0	0	0	0.00712556	0	0	0	0	0	0	0	0	0	0	0	0	0	0	0	0	0	0	0	0	0	0	0	0	0
ENSG00000070366	0.0178126	0	0	0	0	0	0	0	0	0	0	0	0	0	0	0.0508774	0.00334384	0	0	0.0120535	0	0	0	0	0	0.131022	0	0	0	0	0	0	0	0	0.0273877	0	0	0	0.0162131	0	0	0	0.0940839	0	0
ENSG00000070367	0.950944	0	0	0	0	0	0	0	0	0	0	0	0	0	0	0	0	0	0	0	0	0	0	0	0	0	0	0	0	0	0.0417196	0	0	0	0.00426238	0	0	0	0	0	0	0	0	0	0
ENSG00000070444	5.62887e-05	0	0	0	0	0	0	0	0	0	0.00280273	0.00424395	0	0	0	0	0	0	0	0	0	0	0	0	0	0	0	0	0	0	0	0	0	0	0	0	0	0	0	0	0	0	0.00801113	0	0
ENSG00000070495	1	0	0	0	0	0	0	0	0	0	0	0	0	0	0	0	0	0	0	0	0	0	0	0	0	0.00901452	0	0	0	0	0	0	0	0	0	0	0	0	0	0	0	0	0	0	0
ENSG00000070501	0.607261	0	0	0	0	0	0	0	0	0	0	0	0	0	0	0	0	0	0	0	0.00655263	0	0	0	0	0	0	0	0	0	0	0	0	0	0	0	0	0	0	0	0	0	0.0334501	0	0.0385516
ENSG00000070526	0.02563	0	0.00209846	0	0	0	0	0	0.0861339	0	0	0	0	0	0	0.0706505	0	0	0.0761706	0	0	0	0	0.150621	0	0.0661049	0	0.043817	0	0	0	0.0384358	0	0.00741039	0.146754	0	0	0	0	0	0	0	0.0486223	0	0.189135
ENSG00000070540	1	0	0	0	0	0	0	0	0	0	0	0	0	0	0	0	0	0	0	0	0	0	0	0.0654812	0	0	0	0	0	0	0	0	0	0	0	0	0	0	0	0	0	0	0	0	0
ENSG00000070601	0.0271218	0	0	0	0	0	0	0	0	0	0	0	0	0	0	0	0	0	0	0	0.00634502	0.0269321	0	0	0	0.0101412	0.0151181	0	0	0	0.243352	0	0	0	0	0	0	0	0	0	0	0	0.00815548	0.00358503	0.306812
ENSG00000070610	0.000627653	0	0	0	0	0	0	0	0	0	0	0	0.0402359	0	0	0.1141	0	0.00270355	0	0	0	0	0	0	0	0	0	0	0	0	0	0	0	0	0	0	0	0	0	0.0036136	0	0	0	0	0.199165
ENSG00000070669	0.184519	0	0	0	0	0	0	0	0	0	0	0	0	0	0	0	0	0.00613149	0	0	0	0	0	0	0.00719735	0	0	0.00800885	0	0	0.0398207	0	0	0	0	0	0	0	0	0	0	0	0	0	0.00850877
ENSG00000070718	1	0	0	0	0	0	0	0	0	0	0	0	0	0	0	0	0	0	0	0	0	0.00825136	0	0	0	0.00553407	0	0	0.011414	0	0	0	0	0	0	0	0	0	0	0	0	0	0	0	0
ENSG00000070729	4.28746e-05	0	0	0	0	0	0	0	0	0	0	0	0.00484819	0	0	0.00792071	0.182323	0	0	0.0309625	0.018164	0.0116746	0	0	0	0.034691	0	0	0	0	0.00729064	0.0161887	0.0040656	0	0	0	0.00441486	0.0356009	0.00792706	0.00440307	0	0	0.0145955	0	0.119743
ENSG00000070748	3.71817e-07	0	0	0	0	0	0	0	0	0	0	0	0	0	0	0	0.00708559	0	0	0	0.0199921	0	0	0	0	0.0997149	0	0	0.00468344	0.00422179	0	0	0.00208196	0	0.00577343	0	0	0.00729831	0	0	0.0181893	0	0.106109	0.0172501	0
ENSG00000070759	0.114323	0	0	0	0	0	0	0	0	0	0	0	0	0	0	0.0387529	0	0	0.0934034	0	0	0	0	0	0	0	0	0	0	0	0	0	0	0	0.00218092	0	0	0	0	0	0	0	0.00540235	0	0
ENSG00000070761	1	0	0	0	0	0	0	0	0	0	0	0	0	0	0	0	0	0	0	0	0	0	0	0	0	0	0	0	0	0	0	0	0	0	0	0	0	0	0	0	0	0	0	0	0
ENSG00000070778	0.0701872	0	0	0	0	0	0	0	0	0	0	0	0	0	0	0.0609539	0	0	0	0	0	0.00718808	0	0	0	0	0	0	0	0	0.0147242	0	0	0.0234181	0.00139286	0	0	0	0.0462938	0.0528459	0	0	0	0	0
ENSG00000070785	0.12948	0	0	0	0	0	0.00625976	0	0	0	0	0	0	0	0.0324879	0	0.0111835	0	0	0	0	0	0	0	0	0.00418342	0	0	0.0526045	0	0	0	0	0	0	0	0	0	0	0	0	0	0	0	0
ENSG00000070808	1	0	0	0	0	0	0	0	0	0	0	0	0	0	0	0	0	0	0	0	0	0	0	0	0	0	0	0	0	0	0	0	0	0	0	0	0	0	0	0	0	0	0	0	0
ENSG00000070814	1.22233e-10	0	0	0	0	0	0	0	0	0	0	0	0	0	0	0	0.410727	0	0.0191844	0.0135598	0	0.0223704	0	0.0127493	0	0.0236468	0	0	0	0	0.0209147	0.321044	0	0	0.00319495	0	0.113655	0	0.00672358	0	0.0134878	0	0.0135456	0.0948865	0
ENSG00000070831	0.000258519	0	0	0	0	0	0	0	0	0	0	0	0	0	0.0192058	0	0	0	0	0	0.0126966	0	0	0	0	0.141966	0	0	0	0	0	0	0	0.0338591	0	0	0	0	0.0372434	0	0	0	0	0	0
ENSG00000070882	0.277204	0	0	0	0	0.00173718	0	0	0	0	0	0	0	0	0	0	0	0	0	0	0	0	0	0.0599556	0	0.00555989	0.011065	0	0	0	0	0	0	0	0.0534879	0	0	0	0	0	0	0	0.00913555	0	0
ENSG00000070886	0.708619	0	0	0	0	0	0	0	0	0	0	0	0	0	0	0	0	0	0	0	0	0	0	0	0	0	0	0	0	0	0.00152495	0	0	0	0	0	0.00761362	0	0	0	0	0	0	0	0
ENSG00000070950	0.173184	0	0	0	0	0	0	0	0	0	0	0	0	0	0	0	0	0	0	0	0.0336977	0	0	0.265394	0	0.0102152	0	0	0	0	0.0918602	0	0	0	0	0	0.107767	0	0	0	0	0	0	0	0
ENSG00000070961	0.432969	0	0	0	0	0	0	0	0	0	0	0	0	0	0	0	0	0	0	0	0	0.0044655	0	0	0	0	0	0	0	0	0	0	0	0	0	0	0	0	0	0	0	0	0.0998456	0	0
ENSG00000071051	0.267324	0	0	0	0	0	0	0	0	0	0	0	0	0	0	0	0.0123678	0	0	0	0	0	0	0	0	0	0	0	0	0	0	0.0166833	0	0	0	0	0	0	0	0	0	0.00298419	0	0	0
ENSG00000071073	0.943338	0	0	0	0	0	0	0	0	0	0	0	0	0	0	0	0	0	0	0	0	0.0514808	0	0	0	0.0737346	0	0	0	0	0	0.0051037	0.0142458	0	0	0	0	0	0	0	0	0	0	0	0
ENSG00000071082	1	0	0	0	0	0	0	0	0	0	0	0	0	0	0	0	0	0	0	0	0	0	0	0	0	0	0	0	0	0	0	0	0	0	0	0	0	0	0	0	0	0	0	0	0
ENSG00000071127	0.992342	0	0	0	0	0	0	0	0	0	0	0	0	0	0.0199458	0	0	0	0	0	0	0	0	0	0	0.00259561	0	0	0.00838682	0	0.0279884	0	0	0	0	0	0	0	0	0	0	0	0	0	0
ENSG00000071189	1	0	0	0	0	0	0	0	0	0	0	0	0	0	0	0.00267189	0	0	0	0	0	0	0	0	0	0	0	0	0	0	0	0	0	0	0	0	0	0	0	0	0	0	0	0	0
ENSG00000071243	0.851858	0	0	0	0	0	0	0	0	0	0	0	0	0	0.04425	0	0	0	0	0	0	0.00547001	0	0	0	0	0	0	0	0	0	0	0	0	0	0	0	0	0	0	0	0	0	0	0
ENSG00000071246	0.456257	0	0	0	0	0	0	0	0	0	0	0	0	0	0	0	0	0	0	0.00451662	0	0	0	0	0	0.006286	0	0	0	0	0	0	0	0	0	0	0	0	0	0	0	0	0	0	0.036581
ENSG00000071282	1	0	0	0	0	0	0	0	0	0	0	0	0	0	0	0	0	0	0	0	0	0.0459855	0	0	0	0.0178338	0	0	0	0.00665561	0.00888503	0	0	0	0	0	0	0	0	0	0.131111	0	0	0	0
ENSG00000071537	0.646166	0	0	0	0	0	0	0	0	0	0	0	0	0	0	0	0	0	0	0.00258226	0.00775706	0	0	0	0	0	0	0	0	0	0	0	0	0	0	0	0	0	0	0	0.010848	0	0	0	0
ENSG00000071575	1	0	0	0	0	0	0	0	0	0	0	0	0	0	0	0	0	0	0	0	0	0	0	0	0	0	0	0	0	0	0	0	0	0	0	0	0	0	0	0	0	0	0	0	0
ENSG00000071794	1	0	0	0	0	0	0	0	0	0	0	0	0	0	0.0579372	0	0	0	0	0	0.00680584	0	0	0	0	0	0.00519449	0.0138812	0	0	0	0	0	0	0	0	0	0	0	0	0	0	0	0	0
ENSG00000071859	0.313332	0	0.00313964	0	0	0	0	0	0	0	0	0	0	0	0	0	0	0	0	0	0	0	0	0	0	0	0	0	0	0	0	0	0	0	0	0	0	0	0	0	0	0	0	0	0
ENSG00000071889	0.00239065	0	0	0	0	0	0	0	0	0	0	0	0	0	0	0.00561315	0	0	0	0	0.0176611	0	0	0	0	0	0	0	0	0	0.0134603	0	0	0.0065032	0	0	0.0276953	0	0	0	0	0	0	0	0
ENSG00000071967	0.0119878	0	0	0	0	0	0	0	0.0260166	0	0	0	0	0	0	0	0	0	0	0	0	0	0	0.0390134	0	0	0	0	0	0	0	0.0101918	0.0219245	0	0	0	0	0	0	0	0	0	0	0.0395089	0.210698
ENSG00000071994	0.994032	0	0.00672704	0	0	0	0	0	0	0	0	0	0	0	0	0.00524374	0	0	0	0	0	0	0	0	0	0	0	0	0	0	0	0	0	0	0	0	0	0	0	0	0	0	0	0	0.208872
ENSG00000072041	0.425627	0	0	0	0	0	0	0	0	0	0.00394606	0	0	0	0	0	0	0	0	0	0	0	0	0.00941454	0	0	0	0	0	0	0	0	0	0	0	0	0	0	0	0	0	0	0.0294322	0	0
ENSG00000072042	0.821617	0	0	0	0	0	0	0	0	0	0	0	0	0	0	0	0.0440806	0.039188	0.0980528	0	0.0305625	0	0	0	0	0	0	0	0	0	0.0521032	0	0	0	0	0	0	0	0	0.0485661	0	0	0	0	0
ENSG00000072071	0.800422	0	0	0	0	0	0	0	0	0	0	0	0	0	0.0161219	0	0	0	0	0	0.00130935	0	0	0	0	0	0	0	0	0	0	0	0	0	0	0	0	0	0	0	0	0	0	0	0
ENSG00000072182	0.978678	0	0	0	0	0	0	0	0	0	0	0	0	0	0	0	0	0	0	0	0	0	0	0	0	0	0	0	0	0	0	0	0	0	0.00836679	0	0.0337155	0	0	0	0	0	0	0	0
ENSG00000072195	6.48376e-07	0	0	0	0	0	0.00298239	0	0.000497241	0	0.00966258	0	0	0	0.135541	0.00243144	0	0	0	0.0551996	0.104394	0	0	0.00262466	0.0161671	0	0	0	0	0	0	0.00137615	0.07099	0	0.0755936	0	0	0	0	0	0	0	0	0.00144186	0
ENSG00000072201	0.271146	0	0	0	0	0	0	0	0	0	0	0	0	0	0	0	0	0	0	0.087457	0	0	0	0	0	0	0	0	0	0	0.122434	0	0	0	0.062841	0	0	0	0	0	0	0	0.017857	0	0
ENSG00000072210	0.203309	0	0.00300198	0	0	0	0	0	0	0	0	0	0	0.00562447	0	0	0	0	0.0583032	0	0	0	0	0	0	0	0	0	0	0	0	0	0	0	0	0	0	0	0	0.0106066	0.277089	0	0	0	0.230054
ENSG00000072274	0.00185437	0	0	0	0	0	0	0	0	0	0	0	0	0	0.146715	0	0	0	0	0	0.251405	0	0	0.0284199	0	0	0	0	0.00341681	0	0.202042	0	0.00711376	0	0.109954	0	0	0	0	0.00842617	0	0	0.0138172	0.00464778	0
ENSG00000072315	1	0	0	0	0	0	0	0	0	0	0	0	0	0	0	0	0	0	0	0	0	0	0	0	0	0	0.00114825	0	0	0	0	0	0	0	0	0	0	0	0	0	0	0	0	0	0
ENSG00000072364	0.143583	0	0	0	0	0	0	0	0	0	0	0	0	0	0	0	0	0	0	0	0	0	0	0	0	0	0	0	0	0	0.00168086	0	0	0	0	0	0	0	0	0	0	0	0	0	0
ENSG00000072415	1	0	0	0	0	0	0	0	0	0	0	0	0	0	0	0	0.0172572	0	0	0	0	0.0363469	0	0	0	0.0336528	0	0	0	0	0	0	0	0	0	0	0	0	0	0	0.0190528	0	0	0	0
ENSG00000072506	0.99411	0	0	0	0	0	0	0	0	0	0	0	0	0	0	0	0	0	0.00544466	0	0	0	0	0.00480708	0	0	0	0	0	0	0	0	0	0	0	0	0	0	0	0	0	0	0	0	0
ENSG00000072518	1.19642e-05	0	0	0	0	0	0	0	0	0	0.00170885	0	0	0	0.00268546	0	0	0	0	0	0	0	0	0	0	0	0	0	0	0	0	0	0	0	0	0	0	0	0	0	0	0	0	0	0
ENSG00000072571	0.222802	0	0	0	0	0	0	0	0	0	0.00675459	0.00672138	0	0	0.204203	0	0	0	0.0229426	0	0.00607926	0	0	0	0	0.278099	0	0	0	0	0.00439713	0	0	0	0.152702	0	0	0	0	0	0	0	0	0	0
ENSG00000072609	0.0449923	0	0	0	0.00622628	0	0	0	0	0.0019089	0	0	0	0	0	0	0.251957	0	0	0	0	0.00964782	0	0	0	0.183781	0	0	0	0	0	0	0.0518063	0	0.0096932	0	0.00348711	0	0	0	0	0	0	0	0
ENSG00000072657	0.979696	0	0	0	0	0	0	0	0	0	0	0	0	0	0	0	0	0	0	0	0.00854651	0.0018366	0	0.0537993	0	0	0	0	0	0	0	0.00283626	0	0	0	0	0.090884	0	0	0	0	0	0	0	0
ENSG00000072682	0.370182	0	0	0	0	0	0	0	0	0	0	0	0	0	0	0	0	0	0.0279119	0	0.0587381	0.0148955	0	0.039232	0	0	0.00609574	0	0	0	0.046791	0.0761593	0	0	0	0	0	0	0	0	0.00966767	0	0.0711039	0	0.0732167
ENSG00000072786	0.193455	0	0	0	0	0	0	0	0	0	0	0	0.0524265	0	0	0.0354495	0	0	0	0	0.0114964	0	0	0.00533697	0	0	0	0	0	0	0	0.0258576	0	0	0.0678944	0	0	0	0.00713433	0	0	0	0.147279	0	0
ENSG00000072818	1	0	0	0	0	0	0.00288775	0	0	0	0	0	0	0	0	0	0	0	0	0	0.0853016	0.0744387	0	0	0	0	0	0	0	0	0.00530103	0	0	0	0	0	0	0	0.0524271	0	0	0	0	0	0.0406968
ENSG00000072849	1	0	0	0	0	0	0	0	0	0	0	0	0	0	0	0	0	0	0	0	0	0	0	0	0	0	0	0	0	0	0	0	0	0	0	0	0	0	0	0	0	0	0	0	0
ENSG00000072864	1	0	0	0	0	0	0	0	0	0	0	0	0	0	0	0	0	0	0	0	0	0	0	0	0	0	0	0	0	0	0	0	0	0	0	0	0	0	0	0	0	0	0	0	0
ENSG00000072952	0.29896	0	0	0	0	0	0	0	0	0	0	0	0	0	0	0	0	0.0038921	0.0049179	0	0.111096	0.00608395	0	0	0	0	0	0	0	0	0	0	0.0689334	0	0	0	0	0	0	0	0	0	0	0	0.0050038
ENSG00000072954	0.110745	0	0	0	0	0	0	0	0	0	0	0	0	0	0	0	0	0	0	0	0	0	0	0	0	0	0	0	0	0.00385122	0	0	0	0	0	0	0	0	0	0	0	0	0.0217877	0	0
ENSG00000072958	1	0	0	0	0	0	0	0	0	0	0	0	0	0	0	0	0	0	0	0	0	0	0	0	0	0	0	0	0	0	0	0	0	0	0	0	0	0	0	0	0	0	0	0	0
ENSG00000073050	0.0442338	0.00690245	0	0	0	0	0	0	0	0	0	0	0	0	0	0	0	0	0.00272613	0	0	0	0	0	0	0	0	0	0	0	0	0	0	0	0	0	0	0	0	0.00462133	0	0	0	0	0
ENSG00000073060	0.289571	0	0	0	0	0	0	0	0	0	0	0	0	0.0279748	0	0	0	0	0.0642014	0	0	0	0	0.0939894	0	0	0.0307502	0.0179309	0	0	0	0	0	0	0	0	0	0.0159614	0.120854	0.0604421	0	0	0	0	0
ENSG00000073111	0.760743	0	0	0	0	0	0	0	0	0	0	0	0	0	0	0	0	0	0	0	0	0.0187267	0	0	0	0.0023102	0	0	0.00307071	0	0	0	0.0281953	0.029798	0	0	0	0	0	0	0	0	0.0038471	0	0
ENSG00000073146	0.0110096	0	0	0	0	0	0	0	0	0	0	0	0	0	0.145036	0	0	0.0168422	0	0.0457774	0.00591827	0.0128944	0	0	0	0	0	0	0.00228496	0	0.0169301	0	0.00450173	0	0	0	0	0.0196076	0	0	0	0.0119147	0	0	0
ENSG00000073169	0.0668588	0	0.00639848	0	0	0	0	0	0	0	0	0	0	0	0.0289243	0.0420425	0	0	0	0	0	0.0176361	0	0.00850835	0	0	0	0	0	0	0.104036	0.0254726	0	0	0.0113276	0	0	0	0	0	0.00308134	0	0.0187236	0.022277	0.18729
ENSG00000073282	1	0	0	0	0	0	0	0	0	0	0	0	0	0	0	0	0	0	0	0	0	0	0	0	0	0	0	0	0	0	0	0	0	0	0	0	0	0	0	0	0	0	0	0	0
ENSG00000073417	0.0222937	0	0	0	0	0	0	0	0	0	0	0	0	0	0	0.00240146	0	0	0.0921412	0	0	0	0	0.00424414	0	0.0125427	0	0	0	0	0.189443	0	0	0.0364571	0	0	0	0	0	0.00958685	0	0	0	0	0.00931373
ENSG00000073464	0.830852	0	0	0	0	0	0	0	0	0	0	0	0	0	0	0	0	0	0	0	0	0	0	0	0	0	0	0	0	0	0	0	0	0	0	0	0	0	0	0	0	0	0	0	0
ENSG00000073536	0.693799	0	0	0	0	0	0	0	0	0	0	0	0	0	0	0	0	0	0.00362052	0	0	0	0	0.0541118	0	0	0	0	0	0	0.0037181	0	0	0	0	0	0	0	0	0	0	0	0	0	0.00708632
ENSG00000073578	0.352852	0	0	0	0	0	0	0	0	0	0	0	0	0	0	0	0	0	0	0	0	0	0	0.0180883	0	0	0	0	0	0	0.00238389	0	0	0	0	0	0	0	0	0	0	0	0	0	0
ENSG00000073584	0.378472	0	0	0	0	0	0	0	0	0	0.00805323	0	0	0	0	0	0	0	0	0	0	0	0	0	0	0	0	0	0	0	0	0	0	0	0	0	0	0	0	0	0.0480202	0	0	0	0
ENSG00000073598	0.845063	0	0	0	0	0	0	0	0	0	0	0	0	0	0	0	0	0	0	0	0	0	0	0	0	0	0	0	0	0	0	0	0	0	0	0	0	0	0	0	0	0	0	0	0.247213
ENSG00000073614	1	0	0	0	0	0	0	0	0	0	0	0	0	0	0	0	0	0	0.00183527	0	0	0	0	0.00295887	0	0	0	0	0	0	0	0	0	0	0	0	0	0	0	0	0	0	0	0	0
ENSG00000073670	0.0542801	0	0	0	0	0.00494209	0	0	0	0	0	0	0	0	0	0	0.00274368	0	0	0	0	0	0.0048794	0.050592	0	0	0	0	0	0	0	0	0	0	0	0	0	0	0	0.00230784	0	0	0	0	0
ENSG00000073711	0.0173426	0	0	0	0	0	0.00155824	0	0	0	0	0	0.0300517	0.0025652	0	0	0	0.0259584	0	0	0	0	0	0.0186325	0.00151939	0	0	0	0	0	0	0	0	0	0.017626	0	0	0	0.101181	0	0	0	0	0	0.241416
ENSG00000073712	1.47574e-05	0	0	0	0.00404402	0	0.00335031	0	0	0	0	0	0	0	0	0	0	0	0	0	0	0.00219151	0	0	0	0	0	0	0	0	0	0	0	0	0	0	0	0	0	0	0	0	0	0	0
ENSG00000073737	0.103062	0	0	0	0	0	0	0	0	0	0	0	0	0	0	0	0	0	0	0	0	0	0	0	0	0	0	0.0276909	0.0510882	0	0	0	0	0	0	0	0	0	0	0	0	0	0	0	0.0111545
ENSG00000073756	0.0573475	0	0	0	0	0	0	0	0	0	0	0	0	0	0	0	0.00946019	0	0	0.058762	0.0493591	0	0	0.00490273	0	0	0	0	0	0.00404007	0.0228048	0	0.00238434	0	0	0	0.0040222	0	0.00527274	0	0	0	0	0	0
ENSG00000073792	0.986571	0	0	0	0	0	0	0	0	0	0	0	0	0	0	0	0	0	0	0	0.0126006	0	0	0	0	0.00223643	0	0	0	0	0	0	0	0	0	0	0	0	0	0	0	0	0	0	0
ENSG00000073803	0.00808124	0	0	0	0	0	0	0	0	0	0	0	0	0	0	0	0.004173	0	0	0	0	0.00534173	0	0	0	0	0	0	0	0	0	0	0	0	0.0032138	0	0.0781239	0	0.0569378	0.00192233	0	0	0	0	0
ENSG00000073849	1	0	0	0	0	0	0	0	0	0	0	0	0	0	0	0	0	0	0	0.0141965	0.0265116	0	0	0	0	0.145241	0	0	0	0	0.213671	0	0	0	0	0	0	0	0	0	0	0.00364069	0.18094	0	0
ENSG00000073861	1	0	0	0	0	0	0	0	0	0	0	0	0	0	0	0	0	0	0	0	0	0	0	0	0	0	0	0	0	0	0	0	0	0	0	0	0	0	0	0	0	0	0	0	0
ENSG00000073921	0.999449	0	0	0	0	0	0	0	0	0	0	0	0	0	0	0	0	0	0	0	0.0370969	0	0	0	0	0	0	0	0	0	0	0	0	0	0	0	0	0	0	0	0	0	0	0	0
ENSG00000073969	1	0	0	0	0	0	0	0	0	0	0	0	0	0	0	0	0	0	0	0	0	0.0448114	0	0	0	0	0	0	0	0	0	0	0	0	0	0	0	0	0	0	0.0120368	0	0.0632523	0	0
ENSG00000074054	0.011327	0.000722578	0	0	0	0	0	0	0	0	0	0	0	0	0	0	0	0	0	0	0	0	0	0.00807055	0	0	0	0	0	0	0	0	0	0.000889464	0.00184916	0	0	0	0	0	0	0	0.00098286	0	0.00262515
ENSG00000074181	0.000392126	0	0	0	0	0	0	0	0	0	0	0	0	0	0.100311	0	0	0	0	0	0.0300741	0	0	0.00229785	0	0	0	0	0	0	0	0	0	0	0	0.00167407	0.000823315	0	0	0.0267013	0	0	0	0	0
ENSG00000074201	1	0	0	0	0	0	0	0	0	0	0	0	0	0	0	0	0	0	0	0	0	0	0	0	0	0.0814333	0	0	0	0	0	0	0	0	0	0	0	0	0	0	0	0	0	0	0
ENSG00000074219	0.781373	0	0.018584	0	0	0	0	0	0	0	0	0	0	0	0	0	0	0	0	0	0	0.0117656	0	0	0	0	0	0	0	0	0	0	0	0	0	0	0	0	0	0	0	0	0	0	0
ENSG00000074266	1	0	0	0	0	0	0	0	0	0	0	0	0	0	0	0	0	0	0	0	0	0	0	0	0	0	0	0	0	0	0	0	0	0	0	0	0	0	0	0	0	0	0	0	0
ENSG00000074276	2.22045e-16	0	0.00222317	0	0	0	0	0	0	0	0	0	0	0.0326633	0	0.113691	0.270019	0.00132864	0.0905444	0.167043	0.0257503	0.0608634	0	0.0613141	0.0218315	0	0	0	0	0	0.0698474	0.0833335	0.106258	0.188126	0.0269949	0	0.0138746	0	0.192364	0.0679566	0.0490435	0.00242276	0.0275878	0.0531195	0.234382
ENSG00000074317	1	0	0	0	0	0	0	0	0	0	0	0	0	0	0	0	0	0	0	0	0	0	0	0	0	0	0	0	0	0	0	0	0	0	0	0	0	0	0	0	0	0	0	0	0
ENSG00000074319	1	0	0	0	0	0	0	0	0	0	0	0	0	0	0	0	0	0	0	0	0	0	0	0	0	0	0	0	0	0	0	0	0	0	0	0	0	0	0	0	0	0	0	0	0
ENSG00000074356	1	0	0	0	0	0	0	0	0	0	0	0	0	0	0	0	0	0	0	0	0	0	0	0	0	0	0	0	0	0	0	0	0	0	0	0	0	0	0	0	0	0	0	0	0.00203862
ENSG00000074410	0.766275	0	0	0	0	0	0.00608419	0	0	0.0115569	0	0	0	0	0	0	0.210078	0	0	0	0	0	0.0214394	0	0	0.014061	0	0	0	0	0.167938	0	0	0	0	0	0	0.0116968	0	0	0.121936	0	0	0	0
ENSG00000074416	0.997406	0	0	0	0	0	0	0	0	0	0	0	0	0	0	0.010994	0	0	0	0	0	0	0.0078231	0	0	0	0	0	0	0	0.0147182	0	0	0	0	0	0	0	0	0	0	0	0	0	0
ENSG00000074527	1	0	0	0	0	0	0	0	0.0165023	0	0	0	0	0	0	0	0	0	0	0	0	0.0767007	0	0	0	0	0	0	0	0	0	0	0	0	0.0248323	0	0	0	0	0	0	0	0	0	0
ENSG00000074582	1	0	0	0	0	0	0	0	0	0	0	0	0	0	0	0	0	0	0	0	0	0	0	0	0	0	0	0	0	0	0	0	0	0	0	0	0	0	0	0	0	0	0	0	0
ENSG00000074590	0.157587	0	0	0	0	0	0	0	0	0	0	0	0	0	0.00662338	0	0	0	0	0	0.00280943	0	0	0	0	0	0	0	0	0	0	0.00260586	0	0	0	0	0	0	0	0	0	0	0.0266951	0	0
ENSG00000074603	1	0	0	0	0	0	0	0	0	0	0	0	0	0	0	0	0	0	0	0	0.0517262	0	0	0	0	0	0	0	0	0	0	0	0	0	0	0	0	0	0	0	0	0	0.045876	0	0.0547177
ENSG00000074660	0.161286	0	0	0	0	0.0485622	0	0	0	0	0	0	0	0	0.264003	0	0	0	0.0700108	0	0	0.0497105	0	0.0104513	0	0.0858459	0	0	0	0	0.00612463	0.00578844	0	0	0	0	0	0	0	0	0	0	0.112385	0	0
ENSG00000074695	0.944972	0	0	0	0	0	0	0	0	0	0	0	0.036411	0	0	0	0.00729729	0	0.0654465	0	0	0	0	0	0	0.0114751	0	0.00208811	0	0	0.0636307	0.00424909	0	0	0	0	0	0	0	0	0	0	0	0	0
ENSG00000074696	0.745598	0	0	0	0	0	0	0	0	0	0	0	0	0	0	0	0	0.00527573	0	0	0	0	0	0	0.00526818	0.00413441	0	0	0	0	0	0	0	0	0	0.0321986	0	0	0	0	0	0	0	0	0
ENSG00000074706	0.324402	0	0	0	0	0	0	0	0	0	0	0	0	0	0	0	0	0	0	0.0953107	0	0.0102037	0	0.0917354	0	0.111643	0	0	0	0	0	0	0	0	0	0	0	0	0.0697042	0	0	0	0	0	0.0974873
ENSG00000074771	0.57682	0	0	0	0	0	0	0	0	0	0	0	0	0	0	0	0.00965286	0	0	0	0.0402162	0.0687022	0	0	0	0.00301065	0	0	0	0	0	0	0	0.00305541	0	0	0	0	0	0	0	0	0.174334	0	0
ENSG00000074803	0.00122617	0	0	0	0.00119615	0	0	0	0	0	0	0	0	0	0	0	0	0	0	0	0	0	0.00769713	0	0	0	0	0	0	0	0.0473958	0	0	0.00163025	0	0	0	0	0	0	0	0	0	0	0
ENSG00000074964	0.00658883	0	0	0	0	0	0	0	0	0	0	0	0	0	0	0.0019948	0	0	0	0	0	0	0	0.00631222	0.00236485	0.00647156	0	0	0	0.00256245	0	0	0	0	0	0	0	0	0.00307541	0	0	0	0	0	0.00570342
ENSG00000074966	1	0	0	0	0	0	0	0	0	0	0	0	0	0.0345901	0	0	0	0	0	0	0	0	0	0	0.027396	0	0	0	0	0	0	0	0	0	0	0	0	0	0	0	0	0	0	0	0
ENSG00000075035	0.216274	0	0	0	0	0	0	0	0	0	0	0	0	0	0	0	0	0	0	0	0	0	0	0	0	0.0172166	0	0	0	0	0	0	0	0	0	0	0	0	0	0.0322919	0	0	0.00269853	0	0.00991011
ENSG00000075073	0.9906	0	0	0	0	0	0	0	0	0	0	0	0	0	0	0	0	0	0	0	0	0.0414211	0	0	0	0	0	0	0	0	0.110088	0	0.00742302	0	0	0	0.0609541	0	0	0	0	0	0	0	0.115534
ENSG00000075089	1	0	0	0	0	0	0	0	0	0	0	0	0	0	0	0	0	0	0	0	0	0	0	0	0	0	0	0	0	0	0	0	0	0	0	0	0	0	0	0	0	0	0	0	0
ENSG00000075142	1	0	0	0	0	0	0	0	0	0	0	0	0	0	0	0	0	0	0	0	0	0	0	0	0	0	0	0	0	0	0	0	0	0	0	0	0	0	0	0	0	0	0	0	0
ENSG00000075151	0.442515	0	0	0	0	0	0	0	0	0	0	0	0	0	0	0	0	0	0.100872	0	0	0	0	0	0	0	0	0	0	0	0	0	0	0	0	0	0	0	0.00565563	0.00208204	0.101811	0	0.202082	0	0
ENSG00000075188	0.479533	0	0	0	0	0	0	0	0	0	0	0	0	0	0.00857737	0	0	0	0	0	0	0	0	0	0	0	0	0	0	0	0	0	0	0	0	0	0	0	0	0	0	0	0	0	0
ENSG00000075213	0.00120571	0	0	0	0	0	0	0	0	0	0	0	0	0	0	0	0	0	0	0	0.00749395	0	0	0	0	0	0	0	0.00293271	0	0	0	0	0	0	0.00145805	0	0	0	0	0	0	0	0	0
ENSG00000075223	0.944619	0	0	0	0	0	0	0	0	0	0	0	0	0	0.230783	0	0	0	0	0	0	0	0	0	0	0	0	0	0	0	0	0	0	0	0	0	0.0191099	0	0	0	0	0	0	0	0
ENSG00000075239	1	0	0	0	0	0	0	0	0	0	0	0	0	0	0	0	0	0	0	0	0	0	0	0	0	0	0	0	0	0	0	0	0	0	0	0	0	0	0	0	0	0	0	0	0.244889
ENSG00000075290	0.124712	0	0	0	0	0	0	0	0	0	0	0	0	0	0	0.00490098	0	0	0	0	0	0	0	0	0	0	0	0	0	0	0	0	0	0	0	0	0	0	0	0	0	0	0	0	0
ENSG00000075292	1	0	0	0	0	0	0.0213407	0	0	0	0	0	0	0	0	0	0.135125	0	0.132793	0	0	0.284601	0	0	0	0	0	0.0404892	0	0	0	0	0	0	0.159381	0	0	0	0	0	0.0104814	0	0	0	0.28016
ENSG00000075336	1	0	0	0	0	0	0	0	0	0	0	0	0	0	0	0	0	0	0	0	0	0.231556	0.0232368	0	0	0	0	0	0	0	0	0	0.00930788	0	0.222036	0	0	0	0.164917	0	0	0.0272583	0	0	0
ENSG00000075340	0.52694	0	0	0	0	0	0	0	0	0	0	0	0	0	0	0	0	0	0	0.00918643	0	0	0	0	0	0	0	0	0	0	0.0671033	0	0	0	0	0	0	0	0	0	0	0	0	0	0
ENSG00000075391	0.99994	0	0	0	0	0	0	0	0	0	0	0	0	0	0	0	0	0	0	0	0	0	0	0	0	0	0	0	0	0	0	0	0	0	0	0	0	0	0	0	0	0	0	0	0
ENSG00000075399	3.91644e-05	0	0	0	0	0	0	0	0	0	0	0.00737525	0	0	0.0675228	0.0224991	0	0	0	0.038535	0	0.0174577	0	0.14487	0	0	0	0	0	0	0	0	0	0	0	0	0.00770085	0	0	0	0	0.00433545	0.0070738	0	0
ENSG00000075415	0.0443393	0	0	0	0	0	0	0	0	0	0	0	0	0	0	0	0	0	0	0	0.00431318	0	0	0	0	0	0	0	0	0	0.0219983	0	0.00380029	0	0	0	0	0	0	0	0	0	0	0	0
ENSG00000075420	1	0	0	0	0	0	0	0	0	0	0	0	0	0	0	0	0	0	0	0	0	0	0	0	0	0.00120815	0	0	0	0	0	0	0	0	0	0	0.0173909	0	0	0	0	0	0	0	0
ENSG00000075426	1.55625e-06	0	0	0	0	0	0	0	0.00564588	0	0	0	0	0	0	0	0	0	0	0	0	0	0	0.0136461	0	0	0	0	0.00328092	0	0	0	0	0	0	0	0	0	0	0.00381326	0	0	0	0	0
ENSG00000075461	0.366297	0	0	0	0	0	0	0	0	0	0	0	0	0	0	0	0	0	0	0	0	0	0	0	0	0.0109892	0	0	0	0	0	0	0	0	0	0	0	0	0	0	0	0	0	0	0
ENSG00000075539	1.64139e-05	0	0	0	0	0	0.00717851	0	0.000407137	0	0	0	0	0	0.0447924	0	0	0	0	0	0	0	0	0	0	0	0	0	0	0	0.000939431	0	0	0	0	0.00039541	0	0	0	0	0.0499917	0	0	0	0
ENSG00000075624	0.00248612	0	0	0	0	0	0	0	0	0	0	0	0	0	0	0	0	0	0	0	0	0	0.00284287	0	0	0	0	0	0	0	0	0.00286357	0	0	0	0	0	0	0.00286349	0	0.00324307	0	0	0	0
ENSG00000075643	0.00742644	0	0	0	0	0	0	0	0	0	0	0	0	0	0	0	0	0.0371331	0	0	0	0	0	0	0	0.00688363	0	0	0	0	0	0.186538	0	0	0	0.014061	0	0	0.0157005	0	0	0	0	0.00255455	0.00812408
ENSG00000075651	0.00123607	0	0	0	0	0	0	0	0	0	0	0	0	0	0	0	0	0.0028049	0	0	0	0.088075	0	0	0	0	0	0	0	0	0	0.0622231	0.00189881	0	0.00142398	0	0.0729681	0	0	0.00113748	0.00383415	0	0	0	0
ENSG00000075702	0.00116987	0	0	0	0.0164962	0	0	0	0	0	0	0	0	0	0	0	0.00393403	0	0	0.0917366	0	0.0102112	0	0	0.0408986	0	0	0	0.00145298	0	0	0	0	0.00100395	0	0	0	0	0	0	0	0	0	0.0533081	0
ENSG00000075785	0.950927	0	0	0	0	0	0	0	0	0	0	0	0	0	0	0	0	0	0	0	0	0	0	0	0	0	0	0	0	0	0	0	0	0	0	0	0	0	0	0	0	0	0	0	0
ENSG00000075790	0.133868	0	0	0	0	0	0.0475508	0	0	0	0	0	0	0	0	0	0	0	0.156229	0	0	0	0	0	0	0	0	0	0	0	0.0109691	0	0	0	0	0	0	0	0	0.0173348	0	0	0	0	0
ENSG00000075826	0.938679	0	0	0	0	0	0	0	0	0	0	0	0	0	0	0	0	0.0196798	0	0	0.0130878	0	0	0.0289948	0	0	0	0	0	0	0.221918	0.261828	0.0569856	0	0	0	0	0	0	0	0	0	0.00466537	0	0
ENSG00000075856	0.969602	0	0	0	0	0	0	0	0	0	0	0	0	0	0.0656231	0	0.18705	0	0.0750467	0	0	0.00224222	0	0	0	0	0	0	0	0	0	0	0	0	0	0	0	0	0	0	0	0	0	0	0
ENSG00000075884	0.235411	0	0	0	0	0	0	0	0	0	0	0	0	0	0	0	0	0	0.00300532	0	0	0	0	0.0424968	0	0	0	0	0	0	0	0	0	0	0	0	0	0	0	0	0	0	0	0	0
ENSG00000075891	0.350134	0	0	0	0	0	0	0	0	0	0	0	0	0	0	0	0	0	0	0	0	0	0	0	0	0	0	0	0	0	0	0	0	0	0	0	0.00732761	0	0	0	0	0	0.00682681	0	0.0430469
ENSG00000075914	0.528623	0	0	0	0	0	0	0	0	0	0	0	0	0	0	0	0	0	0	0	0	0	0	0	0	0.0140026	0	0	0	0	0	0.00455022	0	0	0	0	0	0	0	0	0	0	0	0	0
ENSG00000075945	0.0338757	0	0	0	0	0	0.0026968	0	0	0	0	0	0	0	0	0	0	0	0	0	0	0	0	0	0	0	0	0	0	0	0	0	0	0	0	0	0	0	0	0	0	0	0	0	0
ENSG00000075975	0.0304088	0	0	0	0	0	0	0	0	0	0	0	0	0	0.00683703	0	0.00488052	0	0	0	0	0	0	0.00818253	0	0	0	0.0027999	0	0	0	0.0804442	0.00553808	0	0	0	0	0	0	0	0	0	0	0	0
ENSG00000076043	0.100799	0	0	0	0	0	0	0	0	0	0	0	0	0	0	0	0	0	0	0	0	0	0	0	0	0	0	0	0	0	0	0	0	0.00452397	0	0	0	0	0	0	0	0	0	0	0
ENSG00000076053	0.511026	0	0	0	0	0	0	0	0	0	0	0	0	0	0	0.0067241	0	0	0	0	0	0	0	0	0	0	0	0	0	0	0	0	0	0	0	0	0	0	0	0	0	0	0	0	0
ENSG00000076067	0.707081	0	0	0	0	0	0	0	0	0	0	0	0	0	0	0	0	0	0	0	0	0	0	0	0	0	0	0	0	0	0	0	0	0	0	0	0	0	0	0	0.00495856	0	0	0	0
ENSG00000076108	0.00137767	0	0	0	0	0	0.0119303	0	0.0283405	0	0	0	0.0533058	0	0	0	0	0.00150653	0	0	0	0	0	0	0	0.00389688	0	0.0178494	0	0	0	0.00687923	0.0284472	0	0.109289	0	0	0	0	0	0.0575194	0	0	0	0
ENSG00000076201	8.60958e-06	0	0	0	0	0	0	0	0	0	0	0	0	0	0	0	0	0.00141519	0	0.0659878	0	0.0125283	0	0	0	0	0	0	0	0	0	0.0017067	0	0.00100151	0	0	0	0	0	0	0	0	0.00481579	0	0
ENSG00000076242	0.143233	0	0	0	0	0	0	0	0	0	0	0	0	0	0	0	0.151374	0	0	0	0.0101676	0	0	0	0	0.104151	0	0	0.046001	0	0	0	0.0435651	0	0	0	0	0	0	0	0.0585013	0	0.00441154	0	0.0158424
ENSG00000076248	0.146727	0	0	0	0	0	0	0	0	0	0	0	0	0	0	0	0	0	0	0	0	0.115028	0	0	0	0	0	0	0	0	0	0.107641	0	0	0	0	0.0133993	0	0	0	0	0	0	0	0.00795521
ENSG00000076321	1	0	0	0	0	0	0	0	0	0	0	0	0	0	0	0	0	0	0	0	0	0	0	0	0	0	0	0	0	0	0	0	0	0	0	0	0	0	0	0	0	0	0	0	0
ENSG00000076356	0.0284386	0	0	0	0	0	0	0	0	0	0	0	0	0	0	0	0.0178925	0	0	0	0	0	0	0	0	0	0	0	0	0	0.0306198	0	0	0	0	0	0	0	0	0.000822062	0	0	0	0	0
ENSG00000076382	0.947597	0	0	0	0	0	0	0	0	0	0	0	0	0	0	0	0.232673	0	0.00424251	0	0	0	0	0	0	0	0	0	0	0	0	0	0	0.0501663	0	0	0.00574582	0	0	0	0	0	0	0	0.403088
ENSG00000076554	0.168756	0	0	0	0	0	0	0	0	0	0	0	0.0212983	0	0	0	0	0	0	0	0	0.0618406	0	0.0146202	0	0.00634292	0	0	0	0	0	0	0	0	0	0	0	0	0	0	0	0	0	0	0
ENSG00000076555	0.381111	0	0	0	0	0	0	0	0	0.0182742	0	0	0	0	0	0	0.022854	0	0.0169317	0.0029711	0.00982331	0	0	0.00502127	0.00128122	0.00697578	0	0	0	0	0.100008	0	0.00245228	0.00133701	0.0975525	0	0.1038	0	0.137231	0	0	0	0	0	0
ENSG00000076604	0.160073	0	0	0	0	0	0	0	0	0	0	0	0	0	0	0	0	0	0	0	0.011541	0	0	0.00268881	0	0	0	0	0	0.00228837	0	0	0	0	0	0	0.0256567	0	0	0	0	0	0	0	0.00454463
ENSG00000076641	0.824703	0	0	0	0	0	0	0	0	0	0	0	0	0	0	0	0	0	0	0	0	0.0138975	0	0	0	0.0195556	0	0	0	0	0	0.0142426	0	0	0	0	0	0	0	0	0	0	0.0344786	0	0
ENSG00000076650	1	0	0	0	0	0	0	0	0	0	0	0	0	0	0	0.103447	0	0.0340925	0	0	0.00574063	0	0	0	0	0	0	0	0	0	0	0	0	0	0	0	0	0	0	0	0.0041062	0	0	0	0
ENSG00000076685	1	0	0	0	0	0	0	0	0	0	0	0	0	0	0	0	0	0	0	0	0	0	0	0	0	0	0	0	0	0	0	0	0	0	0	0	0	0	0	0	0	0	0	0	0
ENSG00000076716	0.00200471	0	0	0	0	0	0	0	0	0	0	0	0.0149416	0	0	0	0	0	0	0	0	0.0414115	0	0.00676852	0	0	0	0	0	0	0	0.0410479	0	0	0	0	0.00227844	0	0	0	0	0	0.080313	0.00249288	0
ENSG00000076770	1	0	0	0	0	0	0	0	0	0	0	0	0	0	0	0	0	0	0	0	0.00476952	0.279427	0	0	0	0	0	0	0	0	0	0	0	0.00472127	0	0	0	0	0	0	0	0	0	0	0
ENSG00000076826	2.53078e-09	0	0	0	0	0	0	0	0	0	0	0	0	0	0	0	0	0	0	0.00513797	0.061231	0	0	0	0	0	0	0	0	0	0	0.00153712	0.00414247	0	0.00654753	0	0.0339504	0	0	0	0	0	0	0.0084711	0
ENSG00000076864	0.994368	0	0	0	0	0	0	0	0	0	0	0	0	0	0	0	0	0	0	0.0238722	0	0	0	0	0	0	0	0	0	0	0	0	0	0	0	0	0	0	0	0	0	0	0	0	0
ENSG00000076924	1	0	0	0	0	0	0.00321025	0	0	0	0	0	0	0	0	0	0	0	0	0	0	0	0	0	0	0	0	0	0	0	0	0	0	0	0	0	0	0	0	0	0	0	0	0	0
ENSG00000076984	1	0	0	0	0	0	0	0	0	0	0	0	0	0	0	0	0	0	0	0	0	0	0	0	0	0	0	0	0	0	0	0	0	0	0	0	0	0	0	0	0	0	0	0.00248886	0
ENSG00000077044	0.0675645	0	0	0	0	0	0	0	0	0	0	0	0	0	0.0459543	0	0	0.00732583	0.0199129	0	0	0	0	0	0	0	0	0	0	0.00138338	0	0	0	0	0	0	0	0	0	0.0100265	0.0316263	0	0	0	0.0488164
ENSG00000077063	0.000103797	0	0	0	0	0	0	0	0	0	0	0	0	0.0194814	0.11695	0	0	0	0.00450154	0	0.00495949	0	0	0	0	0.0131141	0	0.000837871	0.00137181	0	0	0	0	0.00662201	0.00156086	0	0.00745644	0	0.00137334	0	0	0	0.0912871	0.0150936	0
ENSG00000077080	1	0	0	0	0	0	0	0	0	0	0	0	0	0	0	0	0	0	0	0	0	0	0	0	0	0	0	0	0	0	0	0	0	0	0	0	0	0	0	0	0	0	0	0	0
ENSG00000077092	1	0	0	0	0	0	0	0	0	0	0	0	0	0	0	0	0	0	0	0	0.00674904	0	0	0	0	0	0	0	0	0	0	0	0	0	0	0	0	0	0	0	0	0	0	0	0
ENSG00000077097	0.0952276	0	0	0	0	0	0	0	0	0	0	0	0	0	0.00186218	0.00143553	0.0479441	0	0	0	0	0	0	0	0	0	0	0	0	0	0	0	0	0	0	0	0	0	0	0	0.0462721	0	0.0352716	0	0
ENSG00000077147	0.560232	0	0	0	0	0	0	0	0	0	0	0	0	0	0	0	0.00293712	0	0	0	0	0	0	0	0	0	0	0	0	0	0	0	0	0	0	0	0	0	0.00423748	0	0	0	0	0	0
ENSG00000077150	0.00136927	0	0	0	0	0	0	0	0	0	0	0	0	0	0	0	0	0	0	0	0	0	0	0	0.00507808	0	0	0	0.00290025	0	0	0.00404712	0	0	0	0	0	0	0	0	0	0	0	0.00200148	0
ENSG00000077152	1	0	0	0	0	0	0	0	0	0	0	0	0	0	0	0.0281415	0	0	0	0	0.0319868	0	0	0	0	0.171159	0	0	0	0	0.0968609	0	0	0	0	0	0	0	0	0	0	0	0	0	0
ENSG00000077232	0.221781	0	0	0	0	0	0	0	0	0	0	0	0	0	0	0	0	0	0.0235743	0.00586672	0	0	0	0	0	0	0	0	0	0	0	0.00202936	0	0	0	0	0	0	0	0	0	0	0	0	0
ENSG00000077235	0.0752981	0	0	0	0	0	0.00288526	0	0	0	0	0	0	0	0	0	0	0	0.0303564	0	0.0164668	0.00887975	0	0.0158959	0.115019	0	0	0.0179398	0	0	0.0543854	0	0	0	0.0036527	0	0.00418941	0	0	0	0.00220096	0	0	0	0
ENSG00000077254	0.0130371	0	0	0	0	0	0	0	0.00131864	0	0	0	0	0	0	0	0	0	0	0	0	0	0	0	0	0	0	0	0	0	0	0	0	0	0	0	0.0205306	0	0	0	0	0	0	0	0
ENSG00000077264	0.902257	0	0	0	0	0	0	0	0	0	0	0	0	0	0	0	0	0	0	0	0	0	0	0	0	0	0	0	0	0	0	0	0	0	0	0	0	0	0	0	0	0	0.0101989	0	0
ENSG00000077274	1	0	0	0	0	0	0	0	0	0	0	0	0	0	0	0	0	0	0	0	0	0	0	0	0	0	0	0	0	0	0	0	0	0	0	0	0	0	0	0	0	0	0	0	0.238144
ENSG00000077279	0.00133793	0	0	0	0	0	0	0	0	0	0	0	0	0	0	0	0	0	0	0	0	0	0	0	0	0	0	0	0	0	0	0	0	0	0	0	0	0	0.00581688	0	0	0.00952576	0	0	0
ENSG00000077312	0.871822	0	0	0	0	0	0	0	0	0	0	0	0	0	0	0	0	0	0	0	0	0	0	0	0	0.00884038	0	0	0	0	0	0	0	0	0	0	0	0	0	0	0	0	0	0	0
ENSG00000077327	0.240883	0	0	0	0	0	0	0	0	0	0	0	0	0	0	0	0	0	0	0.00329034	0	0	0	0.00397015	0	0	0	0	0	0	0	0	0	0	0	0	0	0	0	0	0	0	0	0	0
ENSG00000077348	1	0	0	0	0	0	0	0	0	0	0	0	0	0	0	0	0	0	0	0	0	0	0	0	0	0	0	0	0	0	0	0	0	0	0	0	0	0	0	0	0	0	0	0	0
ENSG00000077380	1	0	0	0	0	0	0	0	0	0	0	0	0	0	0	0	0	0	0	0	0	0	0	0	0	0	0	0	0	0	0	0	0	0	0	0	0	0	0	0	0	0	0	0	0
ENSG00000077420	0.116327	0	0	0	0	0	0	0	0	0	0	0	0	0	0	0.0652199	0.0173856	0	0	0	0.101617	0	0	0.08213	0	0	0	0.00739267	0	0	0.0165832	0	0	0	0	0	0.004396	0	0	0	0.226031	0	0.00209366	0	0
ENSG00000077454	0.000220543	0	0	0	0	0	0	0	0	0	0	0	0	0	0	0.0103094	0.00648717	0	0	0	0	0	0	0	0.0102458	0	0.00425496	0	0.00821688	0	0	0	0	0	0	0	0	0	0	0	0	0	0	0	0
ENSG00000077458	1	0	0	0	0	0	0	0	0	0	0	0	0	0	0	0	0	0	0	0	0	0	0	0	0	0	0	0	0	0	0	0	0	0	0	0	0	0	0	0	0	0	0	0	0
ENSG00000077514	0.697917	0	0	0	0	0	0	0	0	0	0	0	0	0.00394092	0	0	0	0	0	0.00747693	0.0271082	0	0	0	0	0	0	0.00495599	0	0	0.0545793	0.0910121	0	0	0	0	0	0	0	0	0	0	0	0	0
ENSG00000077549	1	0	0	0	0	0	0	0	0	0	0	0	0	0	0	0	0	0	0	0	0	0	0	0	0	0	0	0	0	0	0	0	0	0	0	0	0	0	0	0	0	0	0	0	0
ENSG00000077684	0.0717414	0	0	0	0	0	0	0	0	0	0	0	0	0	0	0	0.0129192	0	0	0.00974201	0	0	0	0	0	0	0	0	0	0	0	0	0	0	0	0	0	0	0	0	0	0	0	0	0
ENSG00000077782	0.999477	0	0	0	0	0	0	0	0	0	0	0	0	0	0	0	0	0	0	0	0	0	0	0	0	0	0	0	0	0	0	0	0	0	0	0	0	0	0	0	0	0	0	0	0
ENSG00000077935	0.0281484	0	0	0	0	0	0	0	0	0	0	0.00675065	0.0167145	0	0	0	0	0	0.0035551	0	0.0143793	0	0	0	0	0	0	0	0	0	0	0	0	0	0.0610654	0	0	0	0.130704	0.00513682	0.0177322	0	0	0	0
ENSG00000077942	0.239061	0	0	0	0	0	0.00414378	0	0	0	0	0	0	0	0	0.00583258	0	0	0	0	0	0	0	0	0.014045	0	0	0	0	0	0	0	0	0	0.0807728	0	0	0.0316564	0	0	0	0	0.00348381	0	0
ENSG00000077943	0.550827	0	0	0	0	0	0	0	0	0	0	0	0	0	0	0	0	0	0	0	0	0	0	0	0	0	0	0	0	0	0	0	0	0	0	0	0	0	0.0042461	0	0	0	0	0	0.00671642
ENSG00000077984	0.0305893	0	0	0	0	0	0	0	0	0	0	0	0	0	0	0.0444628	0	0	0	0	0	0	0	0	0	0	0	0	0	0.0615251	0	0	0	0.0106775	0	0	0	0	0	0	0	0	0	0	0
ENSG00000078043	1	0	0	0	0	0	0	0	0	0	0	0	0	0	0	0	0.0178636	0	0	0	0	0	0	0	0	0.00206145	0	0	0	0	0	0	0	0	0	0	0	0	0	0	0	0	0	0	0
ENSG00000078053	0.20105	0	0	0	0	0	0	0	0	0	0	0	0	0	0	0	0.0218134	0	0.00680359	0	0.0136193	0.101102	0	0.104778	0	0	0	0	0	0	0	0.0592603	0	0	0	0	0	0.0228472	0	0	0	0.00347882	0	0	0
ENSG00000078061	0.043249	0	0	0	0	0	0	0	0.0020605	0	0	0	0	0	0	0	0	0	0	0	0	0.00650007	0	0	0	0	0	0	0	0	0	0	0	0	0	0	0	0	0	0	0	0	0	0	0
ENSG00000078070	0.156739	0	0	0	0.0189254	0	0	0	0	0	0	0	0	0	0.166696	0	0.0407839	0	0	0	0.0860295	0	0	0	0	0	0	0	0	0.0167223	0	0	0	0	0	0	0	0	0	0	0	0	0	0	0.0154338
ENSG00000078081	0.00973289	0	0	0	0	0.00625276	0	0	0	0	0	0	0	0	0	0	0	0	0	0.0132863	0.212832	0	0	0	0	0	0.0178072	0.117389	0	0	0	0	0	0	0	0	0	0.00718481	0	0	0.00638077	0	0	0.0808396	0
ENSG00000078098	0.616144	0	0	0	0	0	0	0	0	0	0	0	0	0	0	0	0.0661389	0	0	0.0330079	0.0129297	0	0	0	0	0	0	0	0	0	0	0	0	0	0	0	0.00544751	0	0	0	0	0	0.119438	0	0.0766677
ENSG00000078140	0.224078	0	0	0	0	0	0	0	0	0	0	0	0	0	0	0	0	0	0	0	0	0	0	0	0	0	0	0	0	0	0	0	0	0	0	0	0	0	0	0	0	0	0	0	0
ENSG00000078142	0.915678	0	0	0	0	0	0	0	0	0	0	0	0	0	0	0	0	0	0	0	0	0	0	0	0	0	0	0	0	0	0	0	0	0	0	0	0	0	0	0	0	0	0	0	0
ENSG00000078177	0.0144504	0	0	0	0	0	0	0	0	0	0	0	0	0	0	0	0	0	0	0	0	0.608133	0	0.00371555	0	0	0.00260283	0	0	0	0	0	0	0	0.0329426	0	0.00302115	0	0.0228276	0.122043	0.292374	0	0	0	0
ENSG00000078237	1	0	0	0	0	0	0	0	0	0	0	0	0	0	0	0	0	0	0	0	0	0	0	0.11209	0	0	0	0	0	0	0	0	0	0	0	0	0	0	0	0	0	0	0	0	0.173718
ENSG00000078246	0.162195	0	0	0	0	0	0	0	0	0	0	0	0	0	0	0.386586	0	0	0	0	0.00483984	0	0	0	0	0	0	0	0	0	0	0	0	0	0	0	0	0	0.0113627	0	0	0	0	0	0
ENSG00000078269	0.000133781	0	0	0	0	0	0	0	0	0	0	0	0.045574	0	0.114593	0	0	0	0	0	0	0	0	0.00922315	0	0	0	0	0.0363386	0	0	0	0	0.00326425	0	0	0.0714233	0	0	0.0620216	0	0	0.0276689	0.00153193	0.0114229
ENSG00000078304	4.75944e-05	0	0	0	0	0	0	0	0	0	0	0.00264588	0	0	0.0117465	0.00831761	0	0	0	0	0	0	0	0.00281082	0	0	0	0	0	0	0	0	0	0	0	0	0	0	0	0	0	0	0	0	0
ENSG00000078328	1	0	0	0	0	0	0	0	0	0	0	0	0	0	0	0	0	0	0	0	0	0	0	0	0	0	0	0	0	0	0	0	0	0	0	0	0	0	0	0	0	0	0	0	0
ENSG00000078401	0.120012	0	0	0	0	0	0.00858627	0	0	0	0	0	0	0	0	0.18783	0	0.0259915	0	0	0.0259978	0.0403927	0	0	0	0	0	0	0	0	0	0.0243889	0	0	0	0	0	0	0	0	0	0	0	0	0
ENSG00000078403	0.999343	0	0	0	0	0	0	0	0	0	0	0	0	0	0	0	0	0	0	0	0	0	0	0	0	0	0	0	0	0	0	0	0	0	0	0	0	0	0.0517388	0	0	0	0	0	0
ENSG00000078487	8.82355e-05	0	0.0119157	0	0	0	0	0	0	0.0253774	0	0	0.00397655	0	0.199516	0.0167141	0	0	0	0	0	0.0502507	0	0.344327	0	0	0	0	0	0.0051213	0	0.0177486	0	0.00843572	0	0	0	0	0	0	0.0185151	0	0	0	0
ENSG00000078549	0.000152162	0	0	0	0	0	0	0	0	0	0	0.0154183	0	0	0	0	0	0.00388596	0	0	0	0	0	0.00381778	0	0	0	0	0.00299126	0	0	0	0	0	0	0	0	0	0	0.00678949	0	0	0	0	0
ENSG00000078579	1	0	0	0	0	0	0	0	0	0	0	0	0	0	0	0	0	0	0	0	0.0323878	0	0	0	0	0	0	0	0	0	0	0	0	0	0	0	0	0	0	0	0	0	0	0	0
ENSG00000078589	0.901842	0	0	0	0	0	0	0	0	0	0	0	0	0	0	0.0162563	0	0	0.00508184	0	0	0.271169	0	0	0	0	0	0	0	0	0.0742596	0	0	0	0	0	0.0335797	0	0	0	0	0.00388561	0.230072	0	0
ENSG00000078618	0.0832942	0	0	0	0	0	0	0	0	0	0	0	0	0	0	0	0	0	0	0	0	0	0	0	0	0.0488139	0	0	0	0	0	0.0495402	0.0132019	0	0	0	0	0	0	0	0	0	0.0234237	0.00755437	0.00380291
ENSG00000078668	1	0	0	0	0	0	0	0	0	0	0	0	0	0	0	0	0	0	0	0	0	0	0	0	0	0	0	0	0	0	0	0	0	0	0	0	0	0	0	0	0	0	0	0	0
ENSG00000078687	0.00342844	0	0	0	0	0	0	0	0.00131388	0	0	0	0	0	0	0	0	0	0	0	0	0	0	0.00381826	0	0	0	0	0	0	0.00295392	0	0	0	0.00398173	0	0	0	0	0	0	0	0	0	0.0013425
ENSG00000078699	0.0378423	0	0	0	0	0	0	0	0	0	0	0	0	0	0	0	0.00245485	0	0	0	0	0	0	0	0	0	0	0	0	0	0	0	0	0	0	0	0	0	0	0	0.0123046	0	0	0	0
ENSG00000078725	0.992946	0	0	0	0	0	0	0	0	0	0	0	0	0	0	0	0	0	0	0	0	0	0	0	0	0	0	0	0	0	0	0	0	0	0	0	0	0	0	0	0	0	0	0	0
ENSG00000078747	0.000552673	0	0	0	0	0	0	0	0	0	0	0	0	0	0.00308944	0	0	0	0.00176764	0	0	0	0	0	0	0	0	0	0	0	0	0	0	0	0	0	0.00250153	0	0	0	0	0	0	0	0
ENSG00000078795	0.000995745	0	0	0	0	0	0	0	0	0	0	0	0	0	0.101208	0	0	0	0	0.144336	0	0.0112089	0	0.0191973	0	0.0185327	0	0	0	0	0	0.188701	0	0.00385053	0	0	0	0	0.0970047	0	0.221649	0	0	0	0
ENSG00000078804	0.0689503	0	0	0	0	0	0	0	0	0	0	0	0	0	0	0.01706	0	0	0	0	0	0.0761948	0	0	0	0	0	0	0	0	0	0	0	0	0	0	0.0207808	0	0	0	0	0	0	0	0
ENSG00000078898	0.00168285	0	0	0	0	0	0	0	0	0	0	0	0	0	0	0	0	0	0.016812	0	0	0	0	0	0	0	0	0	0	0.0477745	0	0.230646	0.0195535	0	0	0	0	0	0	0.00365045	0	0	0.0137844	0	0
ENSG00000079101	0.594725	0	0	0	0	0	0	0	0	0	0	0	0	0	0	0	0	0	0	0	0	0.043689	0	0	0	0	0	0	0	0	0	0	0	0	0	0	0	0	0	0	0	0	0	0	0
ENSG00000079112	5.32907e-15	0	0	0	0.0107623	0	0	0	0	0	0	0	0	0	0	0	0.0170151	0	0.13644	0	0.0349799	0.152122	0	0.217492	0.00721397	0.0567011	0	0.0488989	0.00399733	0	0.0709618	0	0.168582	0	0.0193065	0	0.17979	0	0	0	0	0	0	0.0420299	0.0406405
ENSG00000079134	0.815317	0	0	0	0	0	0	0	0	0	0	0	0	0	0	0	0	0	0	0	0	0	0	0	0	0	0	0	0	0	0	0	0	0	0	0	0	0	0	0	0	0	0	0	0
ENSG00000079150	0.869356	0	0	0	0	0	0	0	0	0	0	0	0	0	0	0	0	0	0	0.0069719	0	0	0	0	0	0	0	0	0.0392721	0	0	0	0	0	0	0	0.0741573	0	0	0	0	0	0	0	0.0601686
ENSG00000079156	0.000743488	0	0.00272262	0	0	0	0	0	0	0	0	0	0	0	0	0	0	0	0	0	0	0	0	0	0	0	0	0	0	0	0	0	0	0	0	0	0	0	0	0	0.0238107	0	0	0	0
ENSG00000079246	0.0105451	0	0	0	0	0	0	0	0	0	0	0	0	0	0	0	0.0211295	0	0	0	0	0.00601517	0	0	0.019408	0	0	0	0	0.0356562	0	0	0	0	0.0794617	0	0.0103775	0	0.0174202	0.0800835	0	0	0.0109347	0.0020469	0
ENSG00000079257	0.107609	0	0	0	0	0	0	0	0	0	0	0	0	0	0	0	0	0	0.0454017	0	0.00648034	0	0	0.0156352	0	0	0	0	0	0	0	0	0	0	0	0	0	0	0	0	0	0	0	0	0
ENSG00000079277	0.0251753	0	0	0	0	0	0	0	0	0	0	0	0	0	0	0	0	0	0.00320273	0	0	0	0	0	0	0.00467444	0	0	0	0	0	0	0	0	0	0	0.00319919	0	0	0	0	0	0	0	0
ENSG00000079308	0.705525	0	0	0	0	0	0	0	0	0	0	0	0	0	0.00618179	0	0	0	0	0.0551502	0.0604959	0	0	0	0	0	0	0	0	0	0	0.1372	0	0	0	0	0.0573163	0	0	0	0	0	0	0.00103443	0
ENSG00000079332	1	0	0	0	0	0	0	0	0	0	0	0	0	0	0	0	0	0	0	0	0	0	0	0	0	0	0	0	0	0	0	0	0	0	0	0	0	0	0	0	0	0	0	0	0
ENSG00000079337	0.0280306	0	0	0	0	0	0	0	0	0	0	0	0	0	0	0	0	0	0	0	0	0.0190417	0	0	0	0	0	0	0.00145037	0	0	0	0	0	0	0	0.00213623	0	0	0	0	0	0	0	0
ENSG00000079387	0.994688	0	0	0	0	0	0	0	0	0	0	0	0	0	0	0	0	0	0	0	0	0	0	0	0	0	0	0	0	0	0	0	0	0	0.0533238	0	0	0	0	0	0	0	0	0	0
ENSG00000079435	1.33879e-05	0	0	0	0	0	0	0	0	0	0	0	0	0	0	0	0	0	0	0.0483331	0.048949	0.038336	0	0	0.0158276	0	0	0	0.00330955	0	0.00701254	0.00895396	0	0.0116779	0	0	0.00795161	0	0.0193337	0.102997	0	0	0	0	0.0149216
ENSG00000079462	0.997919	0	0	0	0	0	0	0	0	0	0	0	0	0	0	0	0	0	0	0	0	0.0708412	0	0	0	0.00473559	0	0	0	0	0	0	0	0	0	0	0	0	0	0	0	0	0	0	0
ENSG00000079616	0.00747634	0	0	0	0	0	0	0	0	0	0	0	0	0	0	0	0.0184408	0.0188693	0	0	0.0278182	0	0	0	0	0	0	0	0	0	0	0	0	0	0	0	0	0	0	0.0408973	0.0993655	0	0.177279	0	0
ENSG00000079691	0.167054	0	0	0	0	0	0.000859891	0	0	0	0	0	0	0	0	0	0.101434	0.00487012	0	0.0034653	0	0.00315285	0	0.0140613	0	0.104535	0	0	0	0	0	0	0	0.0733363	0	0	0.0784281	0	0	0	0	0	0	0.0125003	0
ENSG00000079739	0.346823	0	0	0	0	0	0	0	0	0	0	0	0	0	0	0	0	0	0	0	0	0	0	0	0	0.0298641	0	0	0	0	0.0124147	0	0	0	0	0	0	0	0	0	0	0	0	0.016226	0.0450161
ENSG00000079785	0.997693	0	0	0	0	0	0	0	0	0	0	0	0	0	0	0	0	0	0	0	0	0	0	0	0	0	0	0	0	0	0	0	0	0	0	0	0	0	0	0	0	0	0	0	0
ENSG00000079805	0.89187	0	0.00646082	0	0	0	0	0	0	0	0	0	0	0	0	0	0	0	0	0	0	0.00503412	0	0	0	0	0	0	0	0	0	0	0	0	0	0	0	0	0	0	0	0	0	0	0
ENSG00000079819	0.310089	0	0	0	0	0	0	0	0	0	0	0	0	0	0	0	0.228362	0.00149953	0	0.0510709	0.0103022	0.196483	0	0	0	0.00385693	0.011597	0	0	0	0.0996691	0.119419	0	0	0	0	0.016776	0.0179754	0	0	0.21184	0	0	0	0
ENSG00000079841	0.0613984	0	0	0	0	0	0	0	0	0	0	0	0	0	0	0	0	0	0	0	0	0	0	0	0	0.00315998	0	0	0	0	0.0654754	0	0	0	0	0	0	0	0	0	0	0.000637094	0.00360466	0	0.0157439
ENSG00000079931	0.972226	0	0	0	0	0	0	0	0	0	0	0	0	0	0	0	0.0327795	0	0	0	0.130995	0	0	0.0986908	0	0.0977341	0	0	0	0.00609623	0	0	0	0	0	0	0	0	0	0	0.00339477	0	0	0	0
ENSG00000079950	0.990363	0	0	0	0	0	0	0	0	0	0	0	0	0	0	0	0.111937	0	0	0	0	0	0	0.0052968	0	0	0	0	0	0	0	0	0	0	0	0	0.0198599	0	0	0	0	0	0	0	0
ENSG00000079999	0.324149	0	0	0	0	0	0	0	0	0	0	0	0	0	0.0234386	0	0	0	0	0	0.00882044	0.0133282	0	0	0	0	0	0	0	0	0	0	0	0	0	0	0	0	0	0	0	0	0	0	0
ENSG00000080166	0.0592056	0	0	0	0	0	0	0	0.0294213	0.00264049	0	0	0	0.0627622	0	0	0.0179958	0	0	0	0	0.0419141	0	0	0	0	0	0.0036557	0	0	0.00567623	0	0	0	0.0163047	0	0	0.0166729	0	0	0.0852838	0	0	0	0.00493624
ENSG00000080189	0.0422111	0	0	0	0	0	0	0	0	0	0	0	0	0	0	0	0	0	0	0	0	0	0	0	0	0	0	0	0	0	0	0	0	0	0	0	0.00319405	0	0	0	0.00347215	0	0	0	0
ENSG00000080200	0.00210969	0	0.0179783	0	0	0	0.0247011	0	0	0	0	0	0	0	0.156375	0	0.120165	0	0	0	0.00819359	0	0	0.00874332	0.00159676	0	0	0	0.0376387	0	0	0	0	0	0	0	0	0	0	0.00245861	0.200274	0	0	0	0.24884
ENSG00000080293	0.0133918	0	0	0	0	0	0	0	0	0	0	0.0115262	0	0.019153	0.152567	0	0	0	0.00614599	0	0.0519066	0.00427145	0	0	0	0.0169756	0	0	0	0	0	0	0	0	0	0.0158259	0	0	0	0	0	0	0	0	0
ENSG00000080298	1	0	0	0	0	0	0	0	0	0	0	0	0	0	0	0	0	0	0	0	0	0	0	0	0	0	0	0	0	0	0	0	0	0	0	0	0	0	0	0	0	0	0	0	0
ENSG00000080371	1	0	0	0	0	0	0	0	0	0	0	0	0	0	0	0	0	0	0	0	0	0	0	0	0	0	0	0	0	0	0	0	0	0	0	0	0	0	0	0	0	0	0	0	0
ENSG00000080493	0.666967	0	0	0	0	0	0	0	0	0	0	0	0	0	0	0	0	0	0	0	0	0	0	0	0	0	0	0	0	0.00127971	0	0	0	0	0	0	0	0	0	0	0.0289045	0	0	0	0
ENSG00000080503	0.000328914	0	0	0	0	0	0.0110517	0	0	0	0	0	0	0	0.00147969	0.00369459	0	0	0	0	0	0	0	0.0012394	0	0	0	0	0	0	0	0	0	0	0	0	0	0	0	0	0	0	0	0	0
ENSG00000080511	1	0	0	0	0	0	0	0	0	0	0	0	0	0	0	0	0.14759	0	0	0	0	0.0350075	0	0	0.00681702	0.131885	0	0	0	0	0	0	0	0	0	0	0	0	0	0	0.00650135	0	0	0	0
ENSG00000080546	0.557474	0	0	0	0	0	0	0	0	0	0	0	0	0	0	0	0	0	0	0	0	0	0	0	0	0	0	0	0	0	0	0	0	0	0.00192938	0	0	0	0	0	0	0	0.0620012	0	0
ENSG00000080561	1	0	0	0	0	0	0	0	0	0	0	0	0	0	0	0	0	0	0	0	0	0	0	0	0	0	0	0	0	0	0	0	0	0	0	0	0.00285325	0	0	0	0	0	0	0	0
ENSG00000080572	0.0047178	0	0.0386281	0	0	0	0	0	0	0	0	0	0	0	0	0	0	0	0	0	0.0310407	0	0	0	0	0	0	0	0.0330212	0	0	0	0.00726176	0	0	0	0	0	0	0	0.0176192	0	0	0	0
ENSG00000080608	1	0	0	0	0	0	0	0	0	0	0	0	0	0	0	0	0	0	0	0	0	0	0	0	0	0.105194	0	0	0	0	0	0.0553262	0	0	0	0	0	0	0	0	0	0	0	0	0
ENSG00000080618	0.000714518	0	0	0	0	0	0	0	0	0	0	0	0	0	0	0	0	0	0	0	0	0	0	0	0	0.137243	0	0	0.0326125	0	0.0114896	0	0	0	0.0352447	0.16066	0.00338372	0.00700317	0	0	0.00889447	0	0.0196903	0	0
ENSG00000080709	1	0	0	0	0	0	0	0	0	0	0	0	0	0	0	0	0	0	0	0	0	0	0	0	0	0	0	0	0	0	0	0	0	0	0	0	0	0	0	0	0	0	0	0	0
ENSG00000080802	0.907668	0	0	0	0	0	0	0	0	0	0	0	0	0	0	0	0	0	0	0.0168387	0	0	0	0	0	0	0	0	0	0	0	0	0	0	0	0	0	0	0	0	0	0	0	0	0
ENSG00000080815	0.895964	0	0	0	0	0	0	0	0	0	0	0	0	0	0	0	0.0176267	0	0	0	0	0.0467879	0	0	0	0	0	0	0	0	0	0	0	0	0.00267792	0	0	0	0	0	0	0	0.0668967	0	0
ENSG00000080819	0.00154009	0	0	0	0	0	0	0	0	0	0	0	0	0	0	0	0	0	0	0	0.0146952	0	0	0	0	0	0	0	0	0	0	0	0	0	0.00544178	0.0150267	0	0	0.00949075	0	0	0	0	0.0101166	0
ENSG00000080823	7.62403e-05	0	0	0	0	0	0	0	0	0	0	0	0	0	0	0.0676003	0	0.0149784	0	0	0.00647736	0	0	0	0	0	0	0	0	0	0	0.010688	0	0.158801	0.00356802	0	0	0	0	0	0	0	0.192017	0	0
ENSG00000080839	0.745025
ENSG00000080845	0.00127977	0	0	0	0.0035246	0	0	0	0	0	0	0	0	0	0	0.0191183	0	0	0	0	0	0	0	0	0	0	0	0	0	0	0	0	0	0	0	0	0	0	0	0	0.00134548	0	0	0	0
ENSG00000080854	0.00100863	0	0	0	0	0	0	0	0.00112393	0	0	0	0	0	0.0294574	0	0	0	0	0	0	0	0	0	0	0	0	0	0	0	0	0	0	0.00296407	0	0	0	0	0.00103525	0	0	0	0	0	0
ENSG00000080986	0.985534	0	0	0	0	0	0	0	0	0	0	0	0	0	0	0	0	0	0.123403	0	0	0	0	0	0	0	0	0	0	0	0.0835212	0	0	0	0	0	0	0	0	0	0	0	0.154157	0	0
ENSG00000081014	1.98503e-05	0	0	0	0	0	0	0	0	0	0	0	0	0	0	0	0	0	0	0	0.212946	0	0.0508541	0	0	0	0	0.0098442	0	0	0	0	0	0	0	0.00374774	0	0	0	0	0	0	0	0	0
ENSG00000081019	0.843768	0	0	0	0	0	0	0	0	0	0	0	0	0	0	0	0	0	0	0	0	0.136024	0	0.00346658	0	0.00691885	0	0	0	0	0	0	0	0	0	0	0	0	0	0	0	0	0.0967031	0	0
ENSG00000081026	0.193867	0	0	0	0	0	0	0	0.000827049	0	0	0	0	0	0	0	0	0	0	0	0.0269149	0	0	0	0.00342389	0	0	0	0	0	0.00257059	0	0	0	0	0	0.130817	0	0	0	0.00709132	0	0	0	0.187967
ENSG00000081051	1	0	0	0	0	0	0	0	0	0	0	0	0	0	0	0	0	0	0	0.0161656	0.36985	0	0	0.00604682	0	0	0	0.028765	0	0	0	0	0	0.0608835	0	0	0	0	0	0	0.0131322	0	0	0	0.0177008
ENSG00000081052	3.28079e-09	0	0	0	0	0	0	0	0.047165	0	0	0	0	0	0	0	0	0	0	0.00252084	0.178153	0	0.0259625	0.169383	0	0.108115	0.0184036	0	0	0.0026793	0	0.00635313	0.121986	0	0	0.0634241	0	0	0	0.0155568	0.00273141	0	0.360845	0.0113861	0.100531
ENSG00000081059	0.510046	0	0	0	0	0	0	0	0	0	0	0	0	0	0	0	0	0	0	0	0.0969327	0	0	0	0	0	0	0	0	0	0	0	0	0	0	0	0.0200413	0	0.00925651	0	0.0653841	0	0	0	0
ENSG00000081087	0.0641525	0	0	0	0	0	0	0	0.0163972	0	0	0	0	0	0	0	0	0	0	0	0	0	0	0	0	0	0	0	0	0	0.0107972	0	0	0.012897	0	0	0	0	0	0	0	0	0	0	0
ENSG00000081138	1	0	0	0	0	0	0	0	0	0	0	0	0	0	0	0	0	0	0	0	0.00558074	0	0	0	0	0	0	0	0	0	0	0	0	0	0	0	0	0	0	0	0	0	0	0	0
ENSG00000081154	1	0	0	0	0	0	0	0	0	0	0	0	0	0	0	0	0	0	0	0	0	0	0	0	0	0	0	0	0	0	0	0	0	0	0	0	0	0	0	0	0	0	0	0	0
ENSG00000081177	0.987327	0	0	0	0	0	0	0	0	0	0	0	0	0	0	0	0.229037	0	0	0	0.0390505	0	0	0	0	0	0.00256202	0	0	0	0	0	0	0.0210136	0	0	0	0	0	0	0.0785771	0	0	0	0
ENSG00000081181	0.153487	0	0	0	0	0	0.00771229	0	0	0	0	0	0	0	0	0	0	0	0	0	0.00914895	0	0	0.0526359	0	0.00527433	0	0	0	0	0.0372539	0	0	0	0	0	0	0	0.00357851	0	0	0	0	0	0
ENSG00000081189	1.72098e-07	0	0	0	0	0	0	0	0	0	0	0	0	0	0	0	0	0	0	0	0	0	0	0	0	0	0	0	0	0	0	0	0	0	0	0	0	0	0	0	0	0	0	0	0
ENSG00000081307	0.875681	0	0	0	0	0	0	0	0	0	0	0	0	0	0	0	0	0	0	0	0	0	0	0.0113937	0	0.00496299	0	0	0	0	0	0.0615649	0	0	0	0	0	0	0	0	0	0	0	0	0
ENSG00000081320	1	0	0	0	0	0	0	0	0	0	0	0	0	0	0	0	0	0	0	0	0	0	0	0	0	0	0	0	0	0	0	0	0	0	0	0	0	0	0	0	0	0	0.0163576	0	0
ENSG00000081377	1	0	0	0	0	0	0	0	0.00354845	0	0	0	0	0	0	0	0	0	0	0	0	0	0	0	0	0	0	0	0	0	0	0	0	0	0	0	0	0	0	0	0	0	0	0	0
ENSG00000081479	0	0	0	0	0.0179493	0	0	0	0	0	0	0	0	0.0203963	0	0.166987	0.197109	0.0831495	0	0	0.0344103	0.184337	0.0898559	0.181534	0.00481687	0.0722175	0.0522425	0.114668	0.0217578	0	0.0257165	0.0299144	0.197874	0	0	0.00143275	0.00151342	0.003691	0.104399	0.0192141	0.0404285	0.00378578	0.264633	0.0309205	0.0832434
ENSG00000081721	1	0	0	0	0	0	0	0	0	0	0	0	0	0	0	0	0	0	0	0	0	0	0	0	0	0	0	0	0	0	0	0	0	0	0	0	0	0	0	0	0	0	0.0150947	0	0
ENSG00000081791	0.922523	0	0	0	0	0	0	0	0	0	0	0	0	0	0	0	0	0	0	0	0.015141	0.282068	0	0	0	0	0	0	0	0	0	0.0144766	0	0	0	0	0	0	0.0060916	0	0	0	0	0	0
ENSG00000081800	0.668131	0	0	0	0	0	0	0	0	0	0	0	0	0	0	0	0.0631107	0	0	0.0464238	0.0724134	0.0508412	0	0	0	0	0	0	0.00445602	0	0	0.103948	0	0	0.0603297	0	0	0	0	0.0355321	0.232368	0	0	0	0.169814
ENSG00000081803	1	0	0	0	0	0	0	0	0	0	0	0	0	0	0	0	0	0	0	0	0	0	0	0	0	0	0	0	0	0	0	0	0	0	0	0	0	0	0	0	0	0	0	0	0.113167
ENSG00000081923	0.0573844	0	0	0	0	0	0	0	0	0	0	0	0.0147853	0	0	0.045638	0	0	0	0.049535	0.0448792	0	0	0	0	0	0	0	0	0	0.00162181	0	0	0	0	0	0.0478732	0.0163861	0	0	0.00131365	0	0.119708	0	0
ENSG00000082014	0.00236493	0	0	0	0	0	0	0	0	0	0	0	0	0	0	0	0	0	0	0	0	0	0	0	0	0.00471639	0	0	0	0	0	0	0	0	0	0	0	0	0	0	0	0	0.00245689	0	0
ENSG00000082068	0.14099	0	0	0	0	0	0	0	0	0	0	0	0	0	0.0134745	0	0	0	0	0.0192512	0	0	0	0.00261124	0	0.00656329	0	0	0	0	0	0.056069	0	0	0	0	0	0	0.0138411	0	0	0	0	0	0.0498999
ENSG00000082074	0.27945	0	0	0	0	0	0	0	0.0123541	0	0	0	0	0	0	0.00510537	0	0	0	0	0.0118745	0.033772	0	0.00477734	0.0451147	0	0	0	0	0	0	0	0	0	0	0	0	0	0	0	0	0	0.0493736	0	0
ENSG00000082126	0.140382	0	0	0	0	0	0	0	0	0	0	0	0	0	0	0	0	0	0	0	0	0	0	0	0	0	0	0	0	0	0.00980434	0	0	0	0.140656	0	0	0.00239197	0	0	0	0	0	0	0
ENSG00000082146	0.40184	0	0	0	0	0	0	0	0.00664946	0	0	0	0	0	0	0	0	0	0	0	0	0.0152536	0	0	0	0.142373	0.0314751	0	0	0	0	0	0.0212983	0	0	0	0	0	0	0	0	0	0	0	0.179565
ENSG00000082196	1	0	0	0	0	0	0	0	0	0	0	0	0	0	0	0	0	0	0	0	0	0	0	0	0	0	0	0	0	0	0	0	0	0	0	0	0	0	0	0	0	0	0	0	0
ENSG00000082212	1	0	0	0	0	0	0	0	0	0	0	0	0	0	0	0	0	0	0	0	0.0289339	0	0	0	0.0311941	0	0	0.0341126	0	0	0	0.0125537	0	0	0	0	0.00337129	0	0	0	0	0	0	0	0.210598
ENSG00000082213	1	0	0.00280874	0	0	0	0.0206543	0	0	0	0	0	0	0	0	0	0.0884628	0	0	0	0	0.213899	0	0.122748	0	0	0	0.00604312	0	0	0	0	0	0	0	0	0	0	0	0	0	0	0	0	0
ENSG00000082258	0.71076	0	0	0	0	0	0	0	0	0	0	0	0	0	0	0	0	0	0	0	0	0	0	0.0451889	0	0	0	0	0	0	0	0	0	0	0	0	0	0	0	0	0	0	0	0	0
ENSG00000082269	0.0269077	0.00600006	0	0	0	0	0.00105345	0	0	0	0	0	0	0	0	0.00230618	0	0	0.00218735	0.222045	0	0	0	0	0	0.0125575	0	0	0	0	0	0	0	0	0	0	0	0	0	0.0522398	0	0	0	0	0
ENSG00000082397	0.623833	0	0	0	0	0	0	0	0	0	0	0	0	0.00948402	0	0	0	0	0	0	0.0583738	0	0	0	0	0	0	0	0	0	0.0548882	0	0	0	0	0	0	0	0	0	0	0	0	0	0
ENSG00000082438	4.75835e-07	0	0	0	0	0	0	0	0	0.00433069	0	0	0	0	0	0	0	0	0	0.0196521	0.0262144	0	0	0	0	0.00752609	0	0	0.0536813	0	0	0	0	0.00957842	0.00600255	0	0	0	0	0.00633071	0.0198645	0	0	0.0862953	0.452082
ENSG00000082458	1	0	0	0	0	0	0	0	0	0	0	0	0	0	0	0	0	0	0	0	0	0	0	0	0	0	0	0	0	0	0.00594215	0	0	0	0	0	0	0	0	0	0	0	0	0	0
ENSG00000082482	1	0	0	0	0	0	0	0	0	0	0	0	0	0	0	0	0	0	0	0	0	0	0	0	0	0	0	0	0	0	0	0	0	0	0	0	0	0	0	0	0	0	0	0	0
ENSG00000082497	0.733726	0	0	0	0	0	0	0	0	0	0	0	0	0	0	0	0.128264	0	0	0	0	0	0	0	0	0	0	0	0.035681	0	0	0	0	0	0	0	0	0	0	0	0	0	0.00639611	0	0
ENSG00000082512	0.391329	0	0	0	0	0	0	0	0	0	0	0	0	0	0.0990972	0	0.100885	0	0	0	0	0	0	0	0	0	0	0	0	0	0	0	0	0	0	0.020741	0	0.00507261	0.00307258	0	0	0	0	0	0
ENSG00000082515	0.301534	0	0	0	0	0	0	0	0	0	0	0	0	0	0	0	0	0.011388	0	0	0	0	0	0	0	0	0	0	0	0	0	0	0	0	0	0	0	0	0	0	0	0	0	0	0
ENSG00000082516	1	0	0	0	0.00130882	0	0	0	0	0	0	0	0	0	0	0	0	0	0	0	0.0462951	0	0	0	0	0	0	0	0	0	0.0124181	0	0.0175505	0	0	0	0	0	0	0	0	0	0	0	0.116197
ENSG00000082556	1	0	0	0	0	0	0	0	0	0	0	0	0	0	0	0	0	0	0	0	0	0	0	0	0	0	0	0	0	0	0	0	0	0	0	0	0.0435865	0	0	0	0	0	0	0	0
ENSG00000082684	0.357528	0	0	0	0	0	0	0	0.00156641	0	0	0	0	0	0	0	0	0	0	0	0	0	0	0	0.00726911	0	0	0	0	0	0	0.0259033	0	0	0	0	0.00360921	0	0	0	0	0	0	0	0
ENSG00000082701	0.507316	0	0	0	0	0	0	0	0	0	0	0	0	0	0	0	0	0	0	0	0	0	0	0	0	0	0	0	0	0.00784384	0	0	0	0	0	0	0	0	0	0	0	0	0	0	0
ENSG00000082781	0.986325	0	0	0	0	0	0	0	0	0	0	0	0	0	0.0836857	0	0.0152822	0	0	0	0	0.00356753	0	0	0	0	0	0	0	0	0	0.0634321	0	0	0	0	0.115091	0	0	0	0	0	0	0	0
ENSG00000082996	0.976503	0	0	0	0	0	0	0	0	0	0	0	0	0	0	0.0199915	0	0	0	0	0	0	0	0	0	0	0	0	0	0	0	0	0	0	0	0	0	0	0	0	0	0	0	0	0
ENSG00000083067	0.97373	0	0	0	0	0	0	0	0	0	0	0	0	0	0	0	0.00191707	0	0	0	0	0	0	0	0	0.00766469	0	0	0	0	0	0	0	0	0	0	0	0	0	0	0	0	0	0	0
ENSG00000083097	0.00436629	0	0.00437859	0	0	0	0	0	0	0	0	0	0	0	0	0	0	0	0	0	0	0	0.00723344	0	0	0	0	0	0	0.0208015	0.00107122	0.0787753	0	0.00213933	0	0	0	0	0.00121041	0	0.00104489	0	0	0.0099756	0
ENSG00000083123	0.000665977	0	0	0	0.00808438	0	0	0	0	0	0	0	0	0	0	0	0	0	0	0	0	0	0	0	0	0	0	0	0	0	0	0	0.00446649	0	0	0	0	0	0.00333312	0	0	0	0	0.00903693	0.0334399
ENSG00000083168	0.000978448	0	0.00153367	0	0	0	0	0	0	0	0	0	0	0.0151405	0	0	0	0	0	0	0	0.00193319	0	0.00614021	0	0	0	0	0	0.0181858	0	0	0.0621103	0	0	0	0	0	0.000784894	0	0	0	0	0.0145903	0
ENSG00000083223	4.88415e-06	0	0	0	0	0	0	0	0	0	0	0	0	0	0	0	0	0.0035588	0	0	0.00785151	0.122969	0	0	0	0	0	0	0.0394291	0	0	0.0200572	0	0.00117547	0	0	0	0	0.178094	0.0551924	0.00573224	0	0.00398695	0	0
ENSG00000083290	0.00270441	0	0	0	0	0	0	0	0.00430311	0	0	0	0	0	0	0	0	0	0	0	0	0	0	0	0	0	0	0	0	0	0	0.0138352	0	0	0	0	0	0	0	0	0.0619441	0	0	0	0
ENSG00000083307	0.516208	0	0	0	0	0	0	0	0	0	0	0	0	0	0	0	0	0	0	0	0	0	0	0	0	0.00511089	0.0142955	0	0	0	0	0	0	0	0	0	0	0	0	0	0	0	0	0	0
ENSG00000083312	1	0	0	0	0	0	0	0	0	0	0	0	0	0	0	0	0	0	0	0	0	0	0	0	0	0	0	0	0	0	0	0	0	0	0	0	0	0	0	0	0	0	0	0	0
ENSG00000083444	0.189857	0	0	0	0	0	0	0	0	0	0	0	0.0026479	0	0	0	0	0	0	0	0.0549363	0	0	0	0	0.00965795	0	0	0	0	0.026987	0	0	0	0	0	0	0	0	0	0.00982683	0	0	0	0.00636087
ENSG00000083520	0.980034	0	0	0	0	0	0	0	0	0	0	0	0	0	0	0	0	0	0	0	0.0854415	0	0	0.0224211	0	0	0	0	0	0	0.0484507	0	0	0	0	0	0	0	0.0196519	0.0406278	0	0	0	0	0
ENSG00000083544	0.0101514	0	0	0	0	0	0	0	0	0	0	0	0	0	0.0152057	0	0	0	0	0	0	0	0	0	0	0	0	0	0	0	0	0	0	0	0	0	0	0	0	0	0	0	0	0	0
ENSG00000083635	0.0137403	0	0	0	0	0	0.0228536	0	0	0	0	0	0	0	0	0	0	0	0	0	0	0.0199362	0.00863539	0	0	0	0	0	0	0	0	0	0	0.0217592	0	0	0	0	0.00596928	0	0	0	0	0	0
[truncated: 8,830 more rows]

## Sheet: J
species	Genbank ID
Ovis aries musimon	803257614
Ovis aries	803178061
Macaca nemestrina	795378954
[truncated: 81 more rows]
